# Supplementary material for: Exploring the Structure and Substance Metabolism of a Medicago sativa L. Stem Base
Source: Int J Mol Sci. 2024 Jun 5;25(11):6225. doi: 10.3390/ijms25116225 (PMC11172634; doi:10.3390/ijms25116225)
Supplement: Supplementary file 1 [file ijms-25-06225-s001.zip]

Archive with 11 entries (8 files):
- ijms-2991357-supplementary/__MACOSX/
- ijms-2991357-supplementary/__MACOSX/supplementary/
- ijms-2991357-supplementary/__MACOSX/supplementary/._.DS_Store
- ijms-2991357-supplementary/__MACOSX/supplementary/._accompanying drawing.docx
- ijms-2991357-supplementary/__MACOSX/supplementary/._Attached Table.xlsx
- ijms-2991357-supplementary/__MACOSX/supplementary/._Muxu_Genome_Final.fasta
- ijms-2991357-supplementary/supplementary/
- ijms-2991357-supplementary/supplementary/.DS_Store
- ijms-2991357-supplementary/supplementary/accompanying drawing.pdf
- ijms-2991357-supplementary/supplementary/Attached Table.xlsx
- ijms-2991357-supplementary/supplementary/Muxu_Genome_Final.fasta
