# Supplementary material for: Exploring the Structure and Substance Metabolism of a Medicago sativa L. Stem Base
Source: Int J Mol Sci. 2024 Jun 5;25(11):6225. doi: 10.3390/ijms25116225 (PMC11172634; doi:10.3390/ijms25116225)
Supplement: Supplementary file 1 [file ijms-25-06225-s001.zip › ijms-2991357-supplementary/supplementary/Attached Table.xlsx]

## Sheet: Table S1
Table S1 The compounds detected in the stem、stem base and root
Index	Q1 (Da)	Q3 (Da)	Molecular weight (Da)	Formula	Ionization model	Compounds	物质	Class I	物质一级分类	Class II	物质二级分类	CAS	Level	r-1	r-2	r-3	c-1	c-2	c-3	s-1	s-2	s-3	QC01	QC02	QC03	cpd_ID	kegg_map
Lmmp008478	941.51	439.36	940.503	C48H76O18	[M+H]+	Soyasapogenol E-3-O-rhamnosyl(1,2)glucosyl(1,2)glucuronide*	大豆皂醇 E-3-O-鼠李糖基(1,2)葡萄糖基(1,2)葡萄糖醛酸苷*	Terpenoids	萜类	Triterpene Saponin	三萜皂苷	-	1	880271	879497	1.02468e+06	4.89476e+06	6.51192e+06	6.80727e+06	411853	536861	528415	2.76606e+06	2.74783e+06	2.75478e+06	-	-
pmb2673	210.041	135.044	211.048	C9H9NO5	[M-H]-	6-Hydroxydopaquinone	6-羟基多巴醌	Amino acids and derivatives	氨基酸及其衍生物	Amino acids and derivatives	氨基酸及其衍生物	135791-48-9	3	13731.5	20525.3	11143.2	15949	15764.2	14347.1	11701.3	7358.14	6963.22	14092.4	14213.8	14208	-	-
pmp000583	477.103	301.07	476.096	C22H20O12	[M+H]+	Diosmetin-7-O-glucuronide	香叶木素-7-O-葡萄糖醛酸苷	Flavonoids	黄酮	Flavones	黄酮	35110-20-4	3	86535.7	105153	62038.1	25604.8	43887.8	69556.5	1.40032e+06	1.2507e+06	1.79917e+06	636132	641012	634897	-	-
Lmbn003970	329.233	211.136	330.241	C18H34O5	[M-H]-	9,12,13-TriHOME; 9(S),12(S),13(S)-Trihydroxy-10(E)-octadecenoic acid	9(S),12(S),13(S)-三羟基-10(E)-十八烯酸	Lipids	脂质	Free fatty acids	游离脂肪酸	97134-11-7	2	34736.4	21539.5	27457	339086	423482	118174	76152.9	113143	100690	142349	141833	140878	C14833	ko00591
MWSHY0031	447.09	271.061	446.085	C21H18O11	[M+H]+	Apigenin-7-O-glucuronide	芹菜素-7-O-葡萄糖醛酸苷	Flavonoids	黄酮	Flavones	黄酮	29741-09-1	1	3.29217e+06	2.94243e+06	2.99209e+06	1.10557e+06	4.06074e+06	4.41913e+06	2.65167e+06	4.0836e+06	4.19555e+06	3.5473e+06	3.55125e+06	3.58167e+06	-	-
Lmyp003951	227.091	181.086	226.084	C11H14O5	[M+H]+	3-Hydroxy-1-(4-hydroxy-3,5-dimethoxyphenyl)propan-1-one	3-羟基-1-(4-羟基-3,5-二甲氧基苯基)丙-1-酮	Phenolic acids	酚酸类	Phenolic acids	酚酸类	-	3	361061	415362	352302	92325.3	67740.8	119924	49234.3	38855.7	30493.6	182904	184242	185344	-	-
Latp011219	149.096	121.064	148.088	C10H12O	[M+H]+	3,5-Dimethyl-2,3-dihydrobenzofuran	3,5-二甲基-5-甲基-2,3-二氢苯并呋喃	Others	其它类	Others	其它	-	3	2.4548e+07	2.44587e+07	2.51404e+07	2.42729e+07	2.47454e+07	2.43847e+07	2.32346e+07	2.36573e+07	2.34709e+07	2.42614e+07	2.45993e+07	2.44596e+07	-	-
pme2827	239.238	223.242	240.245	C16H32O	[M-H]-	Palmitaldehyde	棕榈醛	Lipids	脂质	Free fatty acids	游离脂肪酸	629-80-1	3	3.83991e+07	3.95389e+07	4.32985e+07	4.47213e+07	4.67037e+07	4.62578e+07	5.22426e+07	5.3732e+07	4.92084e+07	4.72752e+07	4.64778e+07	4.67338e+07	C00517	ko00071
Lskp211489	487.342	441.337	486.334	C30H46O5	[M+H]+	2,19-Dihydroxy-3-oxo-24-norolean-12-en-28-oic acid	2,19-二羟基-3-氧代-24-去甲基齐墩果-12-烯-28-酸	Terpenoids	萜类	Triterpene	三萜	-	3	1.29402e+06	1.23348e+06	1.18639e+06	711470	861189	517542	9	9	9	848976	856266	840433	-	-
mws1090	259.022	96.9696	260.03	C6H13O9P	[M-H]-	Glucose-1-phosphate*	葡萄糖-1-磷酸*	Others	其它类	Saccharides	糖类	59-56-3	1	1.08142e+06	1.29687e+06	1.29748e+06	1.90242e+06	2.17626e+06	1.86165e+06	1.19184e+06	767155	625896	1.3715e+06	1.37459e+06	1.39566e+06	C00103	ko00010,ko00040,ko00052,ko00500,ko00520,ko00523,ko00561,ko01100,ko01110,ko01240,ko01250
MWSmce341	279.159	149.033	278.152	C16H22O4	[M+H]+	Butyl isobutyl phthalate*	邻苯二甲酸-1-丁酯-2-异丁酯*	Phenolic acids	酚酸类	Phenolic acids	酚酸类	17851-53-5	1	1.01793e+07	1.00578e+07	1.01508e+07	1.0047e+07	1.01002e+07	1.00678e+07	9.82338e+06	9.987e+06	9.7225e+06	1.01217e+07	9.9186e+06	1.00071e+07	-	-
MWS20148	433.113	271.074	432.106	C21H20O10	[M+H]+	Apigenin-4'-O-glucoside*	芹菜素-4'-O-葡萄糖苷*	Flavonoids	黄酮	Flavones	黄酮	-	3	2.62811e+06	1.62976e+06	2.4303e+06	476445	1.67522e+06	1.4848e+06	521294	1.07147e+06	985593	1.39453e+06	1.39142e+06	1.36611e+06	-	-
MWS4354	282.12	150.079	281.112	C11H15N5O4	[M+H]+	N6-methyladenosine	N6-甲基腺苷	Nucleotides and derivatives	核苷酸及其衍生物	Nucleotides and derivatives	核苷酸及其衍生物	1867-73-8	3	33548	32120.8	35946.1	83672.9	138427	96517	16981.3	19390.9	16612.2	47013.9	46963.4	47921.2	-	-
pmb0876	454.293	313.274	453.286	C21H44NO7P	[M+H]+	LysoPE 16:0	溶血磷脂酰乙醇胺 16:0	Lipids	脂质	LPE	溶血磷脂酰乙醇胺	53862-35-4	1	941902	902979	660008	3.13778e+06	2.85271e+06	3.3869e+06	1.65959e+06	3.16499e+06	2.72861e+06	2.33737e+06	2.29066e+06	2.3363e+06	-	-
Lmsn003588	297.075	282.054	298.084	C17H14O5	[M-H]-	Pterocarpine	紫檀素	Flavonoids	黄酮	Isoflavones	异黄酮	524-97-0	2	541754	2.38607e+06	569078	258838	328656	660342	1.24559e+07	646517	899044	2.56848e+06	2.62774e+06	2.57537e+06	-	-
mws4516	130.05	84.0454	129.043	C5H7NO3	[M+H]+	Pyroglutamic acid	L-焦谷氨酸	Amino acids and derivatives	氨基酸及其衍生物	Amino acids and derivatives	氨基酸及其衍生物	4042-36-8	3	1.86583e+07	1.71771e+07	1.79254e+07	8.42423e+06	1.39813e+07	1.85088e+07	7.64687e+06	7.0903e+06	8.68189e+06	1.36382e+07	1.37933e+07	1.34487e+07	-	-
pme1738	138.079	94.0651	137.071	C7H9N2O	[M+H]+	3-Carbamyl-1-methylpyridinium;(1-Methylnicotinamide)	3-氨基甲酰-1-甲基氧化吡啶	Alkaloids	生物碱	Pyridine alkaloids	吡啶类生物碱	1005-24-9	3	3.92112e+06	3.7063e+06	3.7161e+06	1.1178e+06	1.96142e+06	1.04364e+06	2.39204e+06	2.40804e+06	3.14128e+06	2.54052e+06	2.60585e+06	2.5669e+06	C02918	ko00760,ko01100
mws0344	165.041	75.0091	166.048	C5H10O6	[M-H]-	D-Xylonic acid	D-木糖酸	Others	其它类	Saccharides	糖类	526-91-0	1	410697	218689	297527	651211	691671	913752	2.20737e+06	2.72185e+06	3.11912e+06	1.54752e+06	1.58698e+06	1.57404e+06	C00502	ko00040,ko01100
Lmcp002302	312.13	180.088	311.123	C12H17N5O5	[M+H]+	N6-(2-Hydroxyethyl)adenosine*	N6-(2-羟乙基)腺苷*	Nucleotides and derivatives	核苷酸及其衍生物	Nucleotides and derivatives	核苷酸及其衍生物	4338-48-1	3	104773	28361.5	54052.6	76599.9	61035.8	101970	49694.1	46282.3	53863.6	63466.8	61747.7	62464.4	-	-
mws1405	267.03	211.054	268.037	C15H8O5	[M-H]-	Coumestrol	香豆雌酚	Lignans and Coumarins	木脂素和香豆素	Coumarins	香豆素	479-13-0	1	435854	615793	324986	134150	117006	278628	4.04639e+06	632848	1.90623e+06	754696	734188	742826	C10205	ko00943,ko01110
Jmzn006005	177.055	117.04	178.063	C10H10O3	[M-H]-	3,4-Methylenedioxy cinnamyl alcohol	3,4-亚甲二氧肉桂醇	Lignans and Coumarins	木脂素和香豆素	Lignans	木脂素	58095-76-4	3	23971	24795.9	29459.6	30959.3	43462.3	36509.9	13564.5	11253.4	11991	25355.5	24682.4	25182.2	-	-
pme1474	298.097	136.062	297.09	C11H15N5O3S	[M+H]+	5'-Deoxy-5'-(methylthio)adenosine	5-脱氧-5-甲硫腺苷	Nucleotides and derivatives	核苷酸及其衍生物	Nucleotides and derivatives	核苷酸及其衍生物	2457-80-9	1	4.81284e+06	5.28353e+06	5.47382e+06	9.87878e+06	1.20124e+07	1.34438e+07	5.70434e+06	5.42962e+06	7.45346e+06	8.18452e+06	7.96888e+06	8.0047e+06	C00170	ko00270,ko00908,ko01100
pme3250	285.076	229.086	284.068	C16H12O5	[M+H]+	Biochanin A	鹰嘴豆芽素 A	Flavonoids	黄酮	Isoflavones	异黄酮	491-80-5	3	9	9	9	3360.8	113735	200433	52022	17181.1	9	47505.1	46167	46488.6	C00814	ko00943,ko01100,ko01110
Zmhn002227	385.114	223.06	386.121	C17H22O10	[M-H]-	4-O-Glucosyl-sinapate	4-O-葡萄糖基芥子酸	Phenolic acids	酚酸类	Phenolic acids	酚酸类	-	1	21147.1	56420.9	24751.5	102243	154125	363887	1.35361e+06	748574	747638	371708	360937	364164	C02919	-
Zmyn003693	267.067	252.044	268.074	C16H12O4	[M-H]-	6-Hydroxy-2'-methoxyflavone	6-羟基-2'-甲氧基黄酮	Flavonoids	黄酮	Flavones	黄酮	61546-59-6	2	3.30284e+06	3.45496e+06	1.1886e+06	2.44221e+06	1.17693e+07	1.34781e+07	7.71422e+06	3.00365e+06	2.45073e+06	6.09766e+06	5.91984e+06	6.05308e+06	C15203	-
Lmmp006307	973.499	471.349	972.493	C48H76O20	[M+H]+	Bayogenin-3-O-glucuronide-28-O-(2''-O-Rhamnosyl)glucoside	贝萼皂苷元-3-O-葡萄糖醛酸苷-28-O-(2''-O-鼠李糖基)葡萄糖苷	Terpenoids	萜类	Triterpene Saponin	三萜皂苷	-	3	2.21571e+06	2.9601e+06	2.11072e+06	1.71642e+06	1.70902e+06	1.78773e+06	567783	1.17472e+06	1.58726e+06	1.83843e+06	1.85814e+06	1.80238e+06	-	-
mws0018	203.223	84.081	202.216	C10H26N4	[M+H]+	Spermine	精胺	Alkaloids	生物碱	Alkaloids	生物碱	71-44-3	3	3.68042e+06	3.9586e+06	3.72978e+06	4.45461e+06	3.99614e+06	4.34715e+06	4.56187e+06	4.4239e+06	4.22929e+06	4.02328e+06	3.89929e+06	3.97351e+06	C00750	ko00330,ko00410,ko00480,ko00770,ko01100,ko01240
Smpp009685	651.38	163.03	650.382	C39H54O8	[M+H]+	3-O-Cafeoyltormentic acid	3-O-咖啡酰委陵菜酸	Terpenoids	萜类	Triterpene	三萜	-	3	10437	24715.7	9237.83	18135.1	13554	12388.4	9	9	9	9795.97	9835.41	10091.8	-	-
Hmcp003852	223.206	207.03	222.198	C15H26O	[M+H]+	Elemol	榄香醇	Terpenoids	萜类	Sesquiterpenoids	倍半萜	639-99-6	3	1.77691e+07	1.83611e+07	2.02569e+07	2.103e+07	2.28325e+07	2.19868e+07	2.33003e+07	2.42295e+07	2.09496e+07	2.19495e+07	2.12267e+07	2.15952e+07	-	-
Lhdp090707	943.528	441.372	942.519	C48H78O18	[M+H]+	Soyasaponin βb (Soyasaponin I)	大豆皂苷 βb	Terpenoids	萜类	Triterpene Saponin	三萜皂苷	51330-27-9	1	1.39123e+06	1.10949e+06	1.30897e+06	6.6695e+06	7.77062e+06	1.40652e+07	2.03249e+06	1.85877e+06	2.30407e+06	5.54487e+06	5.47487e+06	5.36162e+06	C08983	-
Hahn002315	579.21	417.159	580.216	C28H36O13	[M-H]-	syringaresinol-4-O-β-D-glucopyranoside	丁香树脂酚-4-O-葡萄糖苷	Others	其它类	Others	其它	-	2	396575	378397	366365	120781	100650	116295	325492	425664	404316	345432	333817	341025	-	-
mws1153	665.209	161.024	666.216	C31H38O16	[M-H]-	2'-Acetylacteoside	2'-乙酰毛蕊花糖苷	Phenolic acids	酚酸类	Phenolic acids	酚酸类	94492-24-7	3	12806.9	3677.52	10139.1	7091.45	12886.1	9566.5	25592.9	61434.8	74025.2	27125.6	27525.4	26588	-	-
Zbbp006535	547.144	299.089	546.137	C26H26O13	[M+H]+	Afrormosin-7-O-(6''-malonyl)glucoside	阿弗洛莫生-7-O-(6''-丙二酰)葡萄糖苷	Flavonoids	黄酮	Isoflavones	异黄酮	-	1	2.1606e+06	3.48574e+06	2.36809e+06	1.35713e+06	2.18648e+06	3.5226e+06	6.85212e+06	1.28174e+06	911896	2.9164e+06	2.9429e+06	2.84249e+06	-	-
pmb3042	491.12	329.1	492.127	C23H24O12	[M-H]-	Tricin-5-O-Glucoside	苜蓿素-5-O-葡萄糖苷	Flavonoids	黄酮	Flavones	黄酮	32769-00-9	3	17569.2	21200.6	25934.7	9	9	9	202808	216106	280117	102404	105102	101512	-	-
Lmxp011770	279.159	149.023	278.152	C16H22O4	[M+H]+	Diisobutyl phthalate*	邻苯二甲酸二异丁酯*	Phenolic acids	酚酸类	Phenolic acids	酚酸类	84-69-5	1	1.36151e+07	1.42327e+07	1.45041e+07	1.3453e+07	1.28973e+07	1.38072e+07	1.39197e+07	1.42142e+07	1.31718e+07	1.29666e+07	1.34138e+07	1.33438e+07	C15205	-
pmp001285	149.023	65.0406	148.016	C8H4O3	[M+H]+	Phthalic anhydride	邻苯二甲酸酐	Phenolic acids	酚酸类	Phenolic acids	酚酸类	85-44-9	1	2.97262e+07	2.8175e+07	2.95143e+07	2.85515e+07	2.77453e+07	2.91441e+07	2.53816e+07	2.67738e+07	2.64296e+07	2.91159e+07	2.80513e+07	2.85661e+07	-	-
Lhdp090711	941.513	439.357	940.503	C48H76O18	[M+H]+	Dehydrosoyasaponin Bb*	去氢大豆皂苷Bb*	Terpenoids	萜类	Triterpene Saponin	三萜皂苷	-	1	941962	943123	1.06918e+06	4.92515e+06	6.31274e+06	7.12675e+06	397978	581016	618143	2.84091e+06	2.7369e+06	2.79506e+06	-	-
Lmsp102911	487.342	423.326	486.334	C30H46O5	[M+H]+	3-Hydroxyurs-12-ene-27,28-dioic acid (Quinovic acid)	3-羟基熊果-12-烯-27,28-二酸 (喹诺酸)	Terpenoids	萜类	Triterpene	三萜	465-74-7	3	834517	832216	792004	442838	535102	271050	9	9	9	525357	534178	545586	-	-
mws0458	151.04	136.017	152.047	C8H8O3	[M-H]-	Vanillin; 4-Hydroxy-3-Methoxybenzaldehyde*	香草醛; 4-羟基-3-甲氧基苯甲醛*	Phenolic acids	酚酸类	Phenolic acids	酚酸类	121-33-5	3	256347	231716	232672	983162	764295	910106	545952	461714	375945	474469	482585	464606	C00755	ko00996,ko01100,ko01110
mws0256	118.086	72.0808	117.079	C5H11NO2	[M+H]+	L-Valine	L-缬氨酸	Amino acids and derivatives	氨基酸及其衍生物	Amino acids and derivatives	氨基酸及其衍生物	72-18-4	1	3.37398e+06	1.65698e+06	3.4506e+06	3.48602e+06	5.2142e+06	8.04749e+06	2.88038e+06	3.7466e+06	4.36648e+06	4.05386e+06	4.15411e+06	4.00001e+06	C00183	ko00280,ko00290,ko00311,ko00460,ko00770,ko00966,ko00970,ko01100,ko01110,ko01210,ko01230,ko01240,ko02010
pme3207	141.019	59.0139	142.027	C6H6O4	[M-H]-	Muconic acid	己二烯二酸	Organic acids	有机酸	Organic acids	有机酸	1119-72-8	3	4.94438e+06	4.22579e+06	4.56788e+06	7.64611e+06	6.65258e+06	2.83292e+06	5.55093e+06	2.50117e+06	1.27766e+06	3.98103e+06	3.94453e+06	3.83609e+06	C02480	ko01100
pmb0855	496.34	184.073	495.332	C24H50NO7P	[M+H]+	LysoPC 16:0	溶血磷脂酰胆碱 16:0	Lipids	脂质	LPC	溶血磷脂酰胆碱	17364-16-8	1	3.0164e+06	2.36899e+06	2.45408e+06	5.56491e+06	5.65305e+06	7.14577e+06	3.12132e+06	6.3636e+06	6.2331e+06	4.87412e+06	4.69664e+06	4.73126e+06	-	-
Lmbn002648	163.04	119.05	164.047	C9H8O3	[M-H]-	α-Hydroxycinnamic Acid*	α-羟基肉桂酸*	Phenolic acids	酚酸类	Phenolic acids	酚酸类	5801-57-0	3	313601	253553	279239	328531	306627	371744	312295	157521	136166	251577	242056	244658	C02763	ko00360,ko01100
pmb1650	279.232	149.132	278.225	C18H30O2	[M+H]+	Octadeca-11E,13E,15Z-trienoic acid	十八碳-9E,13E,15Z-三烯酸	Lipids	脂质	Free fatty acids	游离脂肪酸	25575-00-2	3	1.34734e+07	1.4626e+07	1.68427e+07	1.47577e+07	1.43373e+07	1.46608e+07	1.16249e+07	1.42137e+07	1.40341e+07	1.42075e+07	1.47913e+07	1.45627e+07	-	-
pmf0085	427.393	345.315	426.386	C30H50O	[M+H]+	9,19-Cyclolanost-24-en-3-ol (Cycloartenol)	9,19-环羊毛甾-24-烯-3-醇 (环阿尔廷醇)	Terpenoids	萜类	Triterpene	三萜	469-38-5	3	412603	416423	425992	420967	429217	400226	410002	428774	406785	414659	421185	431656	C01902	ko00100,ko01100,ko01110
Jmgn005927	287.055	125.03	288.063	C15H12O6	[M-H]-	2-hydroxynaringenin	2-羟基柚皮素	Flavonoids	黄酮	Flavanones	二氢黄酮	-	3	9	9	9	7185.33	113500	128006	4732.09	14311	16865.2	28329.3	29274	29429.9	-	-
mws4057	253.051	117.036	254.058	C15H10O4	[M-H]-	7,4'-Dihydroxyflavone	7,4'-二羟基黄酮	Flavonoids	黄酮	Flavones	黄酮	2196-14-7	3	532896	354820	403904	771853	1.36709e+06	2.76429e+06	1.11775e+06	1.45497e+06	763657	873919	837594	852098	C12123	ko00941,ko00943
Zmdp000292	189.135	70.0652	188.127	C7H16N4O2	[M+H]+	Arginine methyl ester*	精氨酸甲酯*	Amino acids and derivatives	氨基酸及其衍生物	Amino acids and derivatives	氨基酸及其衍生物	-	1	8.27438e+06	6.81459e+06	8.23117e+06	939376	1.55009e+06	969482	171491	174828	213784	2.80391e+06	2.87838e+06	2.75484e+06	-	-
mws0275	133.014	71.0145	134.022	C4H6O5	[M-H]-	L-Malic acid*	L-苹果酸*	Organic acids	有机酸	Organic acids	有机酸	97-67-6	1	4.14775e+07	2.69917e+07	3.91121e+07	5.82085e+07	6.6118e+07	8.95315e+07	6.26133e+07	6.90947e+07	7.95512e+07	6.06475e+07	6.31235e+07	6.07606e+07	C00149	ko00020,ko00620,ko00630,ko00710,ko01100,ko01110,ko01200
MWSmce682	149.046	59.0141	150.053	C5H10O5	[M-H]-	DL-Xylose	DL-木糖	Others	其它类	Saccharides	糖类	25990-60-7	3	18734	13323.9	15988.5	14528.5	12169.2	18282.9	484113	566649	769803	284926	283482	295566	-	-
Lmbp000123	164.074	56.0495	163.067	C6H13NO2S	[M+H]+	L-Homomethionine	L-高甲硫氨酸	Amino acids and derivatives	氨基酸及其衍生物	Amino acids and derivatives	氨基酸及其衍生物	25148-30-5	1	488949	329869	538073	403410	1.52114e+06	1.36488e+06	226336	82539.3	178962	568800	565432	544956	C17213	ko00966,ko01110,ko01210
MWSHY0015	257.081	137.024	256.074	C15H12O4	[M+H]+	Liquiritigenin	甘草苷元	Flavonoids	黄酮	Flavanones	二氢黄酮	578-86-9	1	577899	502567	420587	360617	3.65089e+06	3.68677e+06	1.07176e+06	1.38413e+06	2.40645e+06	1.74757e+06	1.82465e+06	1.81906e+06	C09762	ko00941,ko00943,ko01100,ko01110
mws1526	359.134	197.081	358.126	C16H22O9	[M+H]+	Sweroside	獐牙菜苷	Terpenoids	萜类	Monoterpenoids	倍萜	14215-86-2	3	368261	308328	389964	123472	140453	198754	1.34067e+06	978514	1.46912e+06	560370	564026	539321	C17071	-
MWSHY0079	419.134	257.08	418.126	C21H22O9	[M+H]+	Liquiritigenin-4'-O-Glucoside (Liquiritin)	甘草苷元-4'-O-葡萄糖苷 (甘草苷)	Flavonoids	黄酮	Flavanones	二氢黄酮	551-15-5	3	439074	1.26244e+06	415429	76264.6	491700	697752	134590	357946	399863	506961	483459	499169	C16989	-
mws0866	259.022	96.9696	260.03	C6H13O9P	[M-H]-	D-Glucose 6-phosphate*	D-葡萄糖-6-磷酸*	Others	其它类	Saccharides	糖类	56-73-5	1	1.14557e+06	1.43096e+06	1.00738e+06	2.03059e+06	1.85751e+06	1.76258e+06	1.37766e+06	910296	718011	1.3516e+06	1.41293e+06	1.35864e+06	C00092	ko00500,ko00524,ko00562,ko01100,ko01110
Zmhp006502	549.123	301.075	548.117	C25H24O14	[M+H]+	Kaempferide-3-O-(6''-malonyl)glucoside	山柰素-3-O-(6''-丙二酰)葡萄糖苷	Flavonoids	黄酮	Flavonols	黄酮醇	-	3	4.70077e+06	1.57399e+06	3.16523e+06	497057	3.17894e+06	8.73217e+06	33656.5	93634.3	51367.3	2.477e+06	2.59153e+06	2.578e+06	-	-
mws0905	269.082	209.06	270.089	C16H14O4	[M-H]-	Medicarpin	美迪紫檀素	Flavonoids	黄酮	Isoflavones	异黄酮	32383-76-9	1	233368	107711	156785	67309	1.74189e+06	3.95097e+06	480113	29273.4	147647	915183	901001	871612	C10503	ko00943,ko01100,ko01110
MWSmce632	195.065	93.0339	194.058	C10H10O4	[M+H]+	Vanillin acetate	香兰素乙酸酯	Phenolic acids	酚酸类	Phenolic acids	酚酸类	881-68-5	3	9	9	9	18156.4	30990.3	33301.5	35604.3	34703.3	51865	27734.7	27753.6	28982.1	-	-
Zbxp007259	533.129	285.081	532.121	C25H24O13	[M+H]+	Acacetin-7-O-Malonyl-galactoside	金合欢素-7-O-丙二酰基-半乳糖苷	Flavonoids	黄酮	Flavones	黄酮	-	1	2.52239e+06	2.37879e+06	1.96113e+06	550590	7.1714e+06	1.28937e+07	256530	165863	31633	3.19158e+06	3.09173e+06	3.25613e+06	-	-
MWS04447	130.086	70.0667	129.079	C6H11NO2	[M+H]+	Homoproline	高脯氨酸	Amino acids and derivatives	氨基酸及其衍生物	Amino acids and derivatives	氨基酸及其衍生物	56879-46-0	3	1.61269e+06	1.46889e+06	1.81607e+06	265046	516396	187619	21006.7	11568.6	32313.7	609482	589215	620617	-	-
pmp001251	520.34	184.073	519.332	C26H50NO7P	[M+H]+	LysoPC 18:2	溶血磷脂酰胆碱 18:2	Lipids	脂质	LPC	溶血磷脂酰胆碱	-	1	2.55136e+06	2.2105e+06	1.85089e+06	4.13552e+06	3.82819e+06	4.40787e+06	964864	2.73079e+06	3.0787e+06	2.62941e+06	2.7421e+06	2.61326e+06	-	-
Zajp000573	144.101	84.0805	143.095	C7H13NO2	[M+H]+	N-(4-oxopentyl)-acetamide	N-(4-氧代戊基)-乙酰胺	Alkaloids	生物碱	Alkaloids	生物碱	-	1	1.05798e+07	1.03384e+07	1.06837e+07	1.1588e+07	1.37092e+07	1.31413e+07	1.86395e+07	1.69399e+07	1.72995e+07	1.44396e+07	1.46779e+07	1.39359e+07	-	-
Zmzp000145	189.16	84.0803	188.153	C9H20N2O2	[M+H]+	Trimethyllysine	三甲基赖氨酸	Amino acids and derivatives	氨基酸及其衍生物	Amino acids and derivatives	氨基酸及其衍生物	23284-33-5	1	8.86493e+06	7.50322e+06	8.9516e+06	2.87777e+06	3.83095e+06	3.23084e+06	1.80348e+06	1.44275e+06	2.21496e+06	4.11655e+06	4.12649e+06	3.93367e+06	C03793	ko00310,ko01100
pme0193	147.076	84.0444	146.069	C5H10N2O3	[M+H]+	L-Glutamine	L-谷氨酰胺	Amino acids and derivatives	氨基酸及其衍生物	Amino acids and derivatives	氨基酸及其衍生物	56-85-9	3	1.0302e+07	4.47382e+06	9.72973e+06	1.74714e+06	2.98071e+06	3.36116e+06	1.07536e+06	1.03386e+06	1.02124e+06	3.94338e+06	3.86006e+06	3.73872e+06	C00064	ko00220,ko00230,ko00240,ko00250,ko00470,ko00630,ko00750,ko00910,ko00970,ko01100,ko01230,ko01232,ko01240,ko02010
Wagp008369	405.118	375.071	404.111	C20H20O9	[M+H]+	5,3'-Dihydroxy-3,6,7,4',5'-Pentamethoxyflavone	5,3'-二羟基-3,6,7,4',5'-五甲氧基黄酮	Flavonoids	黄酮	Flavones	黄酮	-	3	76884.7	128729	68326.3	92591	308762	829541	265565	32675.2	46809.4	214816	203542	210403	-	-
pmp000193	503.118	255.065	502.111	C24H22O12	[M+H]+	6''-O-Malonyldaidzin	6''-O-丙二酰黄豆苷	Flavonoids	黄酮	Isoflavones	异黄酮	124590-31-4	1	3.95949e+07	6.57304e+07	3.71762e+07	3.07189e+06	5.25667e+06	5.6182e+06	535823	634755	218863	1.71525e+07	1.81224e+07	1.76278e+07	C16191	ko00943
Zmjp011399	619.399	455.353	618.392	C39H54O6	[M+H]+	2-p-Coumaryloxy-3-hydroxyurs-12-en-28-oic acid (Isoneriucoumaric acid)	2-对香豆酰氧基-3-羟基熊果-12-烯-28-酸 (Isoneriucoumaric acid)	Terpenoids	萜类	Triterpene	三萜	112693-17-1	3	2915.91	3909.07	1022.93	22110.4	17456.6	31327.3	9	9	9	13040.1	13783.5	13455.7	-	-
mws0282	203.083	116.051	204.09	C11H12N2O2	[M-H]-	L-Tryptophan	L-色氨酸	Amino acids and derivatives	氨基酸及其衍生物	Amino acids and derivatives	氨基酸及其衍生物	73-22-3	1	6.9784e+07	4.78048e+07	6.701e+07	4.07281e+06	6.52012e+06	1.49476e+07	7.07454e+06	4.66637e+06	5.51665e+06	3.33544e+07	3.40269e+07	3.21937e+07	C00078	ko00260,ko00380,ko00400,ko00901,ko00966,ko00970,ko00996,ko01100,ko01110,ko01210,ko01230,ko01240
pmd0160	454.293	313.274	453.286	C21H44NO7P	[M+H]+	LysoPE 16:0(2n isomer)	溶血磷脂酰乙醇胺 16:0(2n异构)	Lipids	脂质	LPE	溶血磷脂酰乙醇胺	-	1	55774.1	60906.9	49620.6	121912	136168	177832	35854.6	74040.5	94754.3	101277	97601.6	95883.6	-	-
Zmgn002106	206.084	58.0299	207.089	C11H13NO3	[M-H]-	N-Acetyl-L-phenylalanine	N-乙酰-L-苯丙氨酸	Amino acids and derivatives	氨基酸及其衍生物	Amino acids and derivatives	氨基酸及其衍生物	2018-61-3	1	5.28718e+06	4.94904e+06	4.98554e+06	6.22974e+06	7.49964e+06	9.23565e+06	1.01346e+07	1.09477e+07	1.13871e+07	7.59616e+06	8.02543e+06	7.89717e+06	C03519	ko00360,ko01100
Lmsp004450	359.149	131.049	358.142	C20H22O6	[M+H]+	Dehydrodiconiferyl alcohol	脱氢双松柏醇	Lignans and Coumarins	木脂素和香豆素	Lignans	木脂素	4263-87-0	1	9	9	9	793343	760664	508767	154717	101149	42601	259770	270241	255854	-	-
Lmzp003497	333.17	163.04	332.162	C19H24O5	[M+H]+	Marmin[7-(6',7'-Dihydroxygeranyloxy)coumarin]	7-(6',7'-二羟基牻牛儿基氧基)香豆素	Lignans and Coumarins	木脂素和香豆素	Coumarins	香豆素	14957-38-1	3	65783.9	1.00281e+06	70356.8	219793	128879	650634	1.53217e+06	259116	660470	511624	493456	483868	-	-
Wbmn003453	497.166	437.201	498.174	C23H30O12	[M-H]-	6-O-Vanilloylajugol	6-O-香草酰基筋骨草醇	Terpenoids	萜类	Monoterpenoids	倍萜	124168-04-3	3	83736.1	974101	81545.4	503503	643507	773104	2.10581e+06	2.87591e+06	2.97111e+06	1.02943e+06	976861	1.02346e+06	-	-
Zmfn008381	269.081	211.044	270.089	C16H14O4	[M-H]-	1,7-dihydroxy-3,4-dimethoxy-phenanthrene	1,7-二羟基-3,4-二甲氧基菲	Others	其它类	Others	其它	-	3	120118	39014.2	72658.5	30242.1	768397	1.74017e+06	204248	12087.5	73976.7	393853	387275	372394	-	-
Cmsp002787	227.092	181.049	226.084	C11H14O5	[M+H]+	3,4'-Dihydroxy-3',5'-dimethoxypropiophenone	3,4'-二羟基-3',5'-二甲氧基苯乙酮	Phenolic acids	酚酸类	Phenolic acids	酚酸类	136196-47-9	3	13536	17540	12391.5	11586.3	20149.2	22893.5	101499	79342.1	121723	35107.3	33155.6	34114.5	-	-
MWS2442	259.022	96.9688	260.03	C6H13O9P	[M-H]-	D-Fructose 6-Phosphate*	D-果糖-6-磷酸*	Others	其它类	Saccharides	糖类	643-13-0	1	612201	807068	610999	973634	1.05438e+06	931809	797974	590465	432564	754286	798686	775103	C00085	ko00052,ko00500,ko00710,ko01100,ko01110,ko01200
Lmbn005487	313.238	251.24	314.246	C18H34O4	[M-H]-	12,13-DHOME; (9Z)-12,13-Dihydroxyoctadec-9-enoic acid	12,13-二羟基十八烷基-9-烯酸	Lipids	脂质	Free fatty acids	游离脂肪酸	263399-35-5	1	11051.8	11186.8	11273.9	18705.9	15508.9	29812.5	32009.8	39889.6	42794.8	20166.5	21035.7	19910.8	C14829	ko00591
pme0376	271.061	151.004	272.068	C15H12O5	[M-H]-	Naringenin (5,7,4'-Trihydroxyflavanone)*	柚皮素*	Flavonoids	黄酮	Flavanones	二氢黄酮	480-41-1	1	40050.3	11372.1	32701.3	39443.7	438814	606896	265755	335596	540799	210111	198333	203397	C00509	ko00941,ko00943,ko01100,ko01110
mws1417	160.04	116.051	161.048	C9H7NO2	[M-H]-	Indole-3-carboxylic acid*	吲哚-3-甲酸*	Alkaloids	生物碱	Plumerane	吲哚类生物碱	771-50-6	3	150666	134218	135175	91073.3	113197	100111	69388	35811.2	56766.4	99131.1	95615.6	101331	C19837	-
Rfmb320	144.102	84.0813	143.095	C7H13NO2	[M+H]+	1-Methylpiperidine-2-carboxylic acid	1-甲基哌啶-2-羧酸	Organic acids	有机酸	Organic acids	有机酸	7730-87-2	3	1.04406e+07	1.02146e+07	1.02089e+07	1.09624e+07	1.33357e+07	1.24547e+07	1.83978e+07	1.65365e+07	1.72036e+07	1.39225e+07	1.42185e+07	1.34109e+07	-	-
Lmsn002288	503.141	341.088	504.148	C21H28O14	[M-H]-	1-O-Caffeoyl-(6-O-glucosyl)-β-D-glucose	1-O-咖啡酰-6-O-葡萄糖基-β-D-葡萄糖	Phenolic acids	酚酸类	Phenolic acids	酚酸类	-	3	9	9	9	16585.4	3507.41	14810.8	248394	157964	170817	65451.6	63551.2	61689.8	-	-
Lmjp004941	301.071	286.047	300.063	C16H12O6	[M+H]+	3,5,4'-Trihydroxy-7-methoxyflavone (Rhamnocitrin)*	鼠李柠檬素*	Flavonoids	黄酮	Flavonols	黄酮醇	569-92-6	3	52859.5	59657.5	27167.8	23989.9	16531.2	77530.4	556574	203937	271195	136909	144799	138557	C17059	-
Lmmp005587	1105.58	603.427	1104.57	C54H88O23	[M+H]+	Soyasapogenol A-3-O-rhamnosyl(1,2)glucosyl(1,2)glucuronide-28-O-rhamnoside	大豆皂醇 A-3-O-鼠李糖基(1,2)葡萄糖基(1,2)葡萄糖醛酸苷-28-O-鼠李糖苷	Terpenoids	萜类	Triterpene Saponin	三萜皂苷	-	1	1.53082e+06	1.7097e+06	1.45116e+06	356741	534817	419705	334419	486160	508929	797390	810258	764478	-	-
Zbqn006883	269.044	225.05	270.053	C15H10O5	[M-H]-	1,4-Dihydroxy-2-hydroxymethyl anthraquinone	1,4-二羟基-2-羟甲基蒽醌	Quinones	醌类	Anthraquinone	蒽醌	22296-59-9	3	97287.4	37786.2	67130.7	30484.3	731382	1.54154e+06	186778	18229.2	59941.5	355777	343474	335233	-	-
Lmlp012720	279.158	149.023	278.152	C16H22O4	[M+H]+	Dibutyl phthalate*	邻苯二甲酸二丁酯*	Organic acids	有机酸	Organic acids	有机酸	84-74-2	1	1.41078e+07	1.44728e+07	1.60502e+07	1.39104e+07	1.37537e+07	1.47082e+07	1.16517e+07	1.43645e+07	1.41075e+07	1.36508e+07	1.44405e+07	1.43153e+07	C14214	-
pmn001695	371.098	249.063	372.106	C16H20O10	[M-H]-	Trihydroxycinnamoylquinic acid	三羟基肉桂酰奎宁酸	Phenolic acids	酚酸类	Phenolic acids	酚酸类	-	1	409935	325112	365906	496787	1.10603e+06	1.58771e+06	2.26098e+06	3.25651e+06	3.83863e+06	1.37614e+06	1.46142e+06	1.42877e+06	-	-
pmc0960	544.34	184.073	543.332	C28H50NO7P	[M+H]+	LysoPC 20:4	溶血磷脂酰胆碱 20:4	Lipids	脂质	LPC	溶血磷脂酰胆碱	-	3	4565.12	15094.1	10653.2	10423.9	16126.7	40475.3	9	9	9	10074.3	10019.9	9515.08	-	-
pmn001642	503.083	459.1	504.09	C23H20O13	[M-H]-	Kaempferol-3-O-(2''-O-acetyl)glucuronide	山柰酚-3-O-(2''-O-乙酰)葡萄糖醛酸苷	Flavonoids	黄酮	Flavonols	黄酮醇	-	3	99114.9	9	123523	102330	117338	315119	2.02562e+06	3.71867e+06	3.90929e+06	1.21845e+06	1.21825e+06	1.15184e+06	-	-
MWSmce584	138.091	77.0386	137.084	C8H11NO	[M+H]+	L-Tyramine	L-酪胺	Alkaloids	生物碱	Alkaloids	生物碱	51-67-2	3	73416.5	40995.2	44994.8	17684.7	28297	21151.3	33453.4	37299.5	33746.8	35754.3	33684.5	34037	C00483	ko00350,ko00950,ko01100,ko01110,ko01240
pme1654	209.119	59.0151	210.126	C12H18O3	[M-H]-	Jasmonic acid	茉莉酸	Organic acids	有机酸	Organic acids	有机酸	77026-92-7	3	43346.9	42231.5	48250.9	82854.3	83840	157557	192744	507046	823520	191562	180856	181781	C08491	ko00592,ko01100,ko01110,ko04075
mws0037	267.066	195.045	268.074	C16H12O4	[M-H]-	Formononetin (7-Hydroxy-4'-methoxyisoflavone)	芒柄花素	Flavonoids	黄酮	Isoflavones	异黄酮	485-72-3	1	67873.8	64535.9	23220.3	51731.3	227385	253509	158339	63558.3	53430	123616	115970	121215	C00858	ko00943,ko01100,ko01110
mws4174	222.097	138.055	221.09	C8H15NO6	[M+H]+	N-Acetyl-D-mannosamine	N-乙酰-D-甘露糖胺	Others	其它类	Saccharides	糖类	7772-94-3	3	106452	30704.5	88323.6	24287.8	26355	25037.8	61458.9	61495.7	24251.3	56449.7	57416.4	53879	C00645	ko00520,ko01100,ko01250
pmb0296	357.3	265.253	356.293	C21H40O4	[M+H]+	1-Oleoyl-Sn-Glycerol	单酰甘油酯(18:1)	Lipids	脂质	Glycerol ester	甘油酯	129784-87-8	3	121134	85184.8	143249	258638	126368	167827	55395.9	123141	150333	139032	144177	134953	-	-
pme3504	431.134	269.081	430.126	C22H22O9	[M+H]+	Formononetin-7-O-glucoside (Ononin)	芒柄花素-7-O-葡萄糖苷(芒柄花苷)	Flavonoids	黄酮	Isoflavones	异黄酮	486-62-4	1	6.58794e+06	1.39656e+07	5.08287e+06	1.88715e+06	1.31127e+07	1.79527e+07	629137	1.28821e+06	1.88387e+06	7.30729e+06	7.42896e+06	6.96489e+06	C10509	ko00943
pmn001423	385.187	223.135	386.194	C19H30O8	[M-H]-	Roseoside	长寿花糖苷	Others	其它类	Ketone compounds	酮类化合物	54835-70-0	3	116660	140268	128550	196890	279045	353230	1.12863e+07	1.29245e+07	1.17567e+07	4.31735e+06	4.60497e+06	4.53381e+06	-	-
Lmdn007639	255.066	119.05	256.074	C15H12O4	[M-H]-	3,9-Dihydroxypterocarpan	3,9-二羟基紫檀素	Flavonoids	黄酮	Isoflavones	异黄酮	61135-91-9	1	1.54549e+06	1.27795e+06	1.10428e+06	1.0625e+06	1.22793e+07	1.50221e+07	5.24072e+06	4.56725e+06	8.04939e+06	5.44464e+06	5.67049e+06	5.30835e+06	C04271	ko00943,ko01110
Lmhp012042	355.284	263.237	354.277	C21H38O4	[M+H]+	2-Linoleoylglycerol	2-亚油酰甘油酯	Lipids	脂质	Glycerol ester	甘油酯	3443-82-1	1	695595	1.06795e+06	1.12996e+06	1.73929e+06	2.01184e+06	2.52711e+06	754565	1.0049e+06	969477	1.46042e+06	1.47422e+06	1.38471e+06	-	-
Zmjp000182	189.134	70.0652	188.127	C7H16N4O2	[M+H]+	N-Monomethyl-L-arginine*	N-单甲基-L-精氨酸*	Amino acids and derivatives	氨基酸及其衍生物	Amino acids and derivatives	氨基酸及其衍生物	17035-90-4	1	8.34481e+06	7.03268e+06	8.52648e+06	904603	1.67319e+06	1.02106e+06	162477	143000	240862	2.89018e+06	3.05942e+06	2.88644e+06	C03884	-
pme3382	160.061	98.0237	161.069	C6H11NO4	[M-H]-	N-Acetyl-L-threonine	N-乙酰-L-苏氨酸	Amino acids and derivatives	氨基酸及其衍生物	Amino acids and derivatives	氨基酸及其衍生物	17093-74-2	3	38103.4	27020.5	31321.1	32204.5	28921.3	25896.7	30354.3	24542.1	37857.1	32289.7	34542.8	33386.6	-	-
pme1194	228.098	112.054	227.091	C9H13N3O4	[M+H]+	2'-Deoxycytidine	2'-脱氧胞苷	Nucleotides and derivatives	核苷酸及其衍生物	Nucleotides and derivatives	核苷酸及其衍生物	951-77-9	3	36097.3	44480	22746.7	18072.5	13658.9	18114.1	14968.3	14546.4	20652.3	21261.5	22759.6	22171.1	C00881	ko00240,ko01100,ko01232,ko02010
Lmhp008801	476.277	335.258	475.27	C23H42NO7P	[M+H]+	LysoPE 18:3	溶血磷脂酰乙醇胺 18:3	Lipids	脂质	LPE	溶血磷脂酰乙醇胺	-	1	65946.2	41141.2	43715.7	286672	635033	637064	138152	592695	482607	355450	379278	360602	-	-
mws0258	132.102	86.0964	131.095	C6H13NO2	[M+H]+	L-Isoleucine*	L-异亮氨酸*	Amino acids and derivatives	氨基酸及其衍生物	Amino acids and derivatives	氨基酸及其衍生物	73-32-5	1	3.02647e+07	1.56109e+07	3.03444e+07	5.75435e+07	8.83325e+07	1.07014e+08	7.92297e+07	8.35892e+07	8.38358e+07	7.02827e+07	6.87831e+07	6.56671e+07	C00407	ko00280,ko00290,ko00460,ko00960,ko00966,ko00970,ko01100,ko01110,ko01210,ko01230,ko02010
pmb0865	518.324	184.073	517.317	C26H48NO7P	[M+H]+	LysoPC 18:3(2n isomer)	溶血磷脂酰胆碱 18:3(2n异构)	Lipids	脂质	LPC	溶血磷脂酰胆碱	-	1	299888	239761	332017	1.04269e+06	1.17074e+06	2.23028e+06	587830	2.38155e+06	2.47582e+06	1.04454e+06	1.11292e+06	1.10565e+06	-	-
pmp000417	417.118	255.065	416.111	C21H20O9	[M+H]+	Daidzein-4'-O-glucoside	大豆苷元-4'-O-葡萄糖苷	Flavonoids	黄酮	Isoflavones	异黄酮	-	2	1.05312e+07	2.01713e+07	9.43322e+06	1.598e+06	9.07094e+06	7.55361e+06	1.1714e+06	3.62324e+06	1.89839e+06	7.62024e+06	7.12256e+06	7.47671e+06	-	-
ML10181668	130.086	84.0809	129.079	C6H11NO2	[M+H]+	Cycloleucine	环亮氨酸	Amino acids and derivatives	氨基酸及其衍生物	Amino acids and derivatives	氨基酸及其衍生物	52-52-8	1	7.03827e+06	3.69292e+06	6.97173e+06	9	9	9	9	9	9	1.9016e+06	1.97328e+06	1.84156e+06	C03969	-
Zmhp003514	301.072	286.054	300.063	C16H12O6	[M+H]+	6,7,8-Tetrahydroxy-5-methoxyflavone*	6,7,8-三羟基-5-甲氧基黄酮*	Flavonoids	黄酮	Flavones	黄酮	-	3	107497	156346	47788.2	66700.8	71999.7	151038	1.23781e+06	397175	562415	329543	329682	310170	-	-
Hmsp000364	144.098	98.09	143.095	C7H13NO2	[M+H]+	L-Cyclopentylglycine	环戊基甘氨酸	Amino acids and derivatives	氨基酸及其衍生物	Amino acids and derivatives	氨基酸及其衍生物	2521-84-8	3	1.5969e+07	1.55684e+07	1.56804e+07	1.76376e+07	20656315	2.053e+07	2.99354e+07	2.60062e+07	2.70097e+07	2.1993e+07	2.28092e+07	2.12646e+07	-	-
MWSslk181	419.135	257.09	418.126	C21H22O9	[M+H]+	Isoliquiritin	异甘草苷	Flavonoids	黄酮	Chalcones	查耳酮	5041-81-6	3	219960	610058	176754	73636.2	948640	799906	89962.5	106669	181927	368808	379014	353387	C16978	-
pmb0484	104.107	60.0808	104.107	C5H14NO+	[M]+	Choline	胆碱	Alkaloids	生物碱	Alkaloids	生物碱	62-49-7	1	8.88212e+06	9.54952e+06	9.13511e+06	1.43869e+07	1.60711e+07	1.35292e+07	1.0084e+07	9.23524e+06	9.47301e+06	1.1615e+07	1.09069e+07	1.09504e+07	C00114	ko00260,ko00564,ko01100,ko02010
Lmhp009773	515.322	261.221	514.314	C27H46O9	[M+H]+	1-α-Linolenoyl-glycerol-3-O-glucoside	1-α-亚麻酸甘油酯-3-O-葡萄糖苷	Lipids	脂质	Glycerol ester	甘油酯	-	2	4907.86	4796.14	2941.21	32737.9	35375.7	103788	11101.3	18500.1	28009.1	31032	33338.1	32194.5	-	-
Zmgn000447	184.98	78.9583	185.993	C3H7O7P	[M-H]-	3-Phospho-D-glyceric acid	3-磷酸-D-甘油酸	Others	其它类	Saccharides	糖类	820-11-1	3	489046	401749	383708	724284	732553	395748	979623	913598	1.30616e+06	701982	673907	653600	C00197	ko00010,ko00030,ko00260,ko00270,ko00561,ko00630,ko00710,ko01100,ko01110,ko01200,ko01230,ko01240
mws0254	156.077	110.071	155.07	C6H9N3O2	[M+H]+	L-Histidine	L-组氨酸	Amino acids and derivatives	氨基酸及其衍生物	Amino acids and derivatives	氨基酸及其衍生物	71-00-1	1	1.85715e+06	3.83041e+06	1.9305e+06	6.20314e+06	6.45301e+06	4.16223e+06	54063	72372.5	92132	2.5871e+06	2.77974e+06	2.69939e+06	C00135	ko00340,ko00410,ko00470,ko00970,ko01100,ko01110,ko01230,ko02010
NK10251888	203.15	70.0653	202.143	C8H18N4O2	[M+H]+	NG,NG-Dimethyl-L-arginine*	NG,NG-二甲基-L-精氨酸*	Amino acids and derivatives	氨基酸及其衍生物	Amino acids and derivatives	氨基酸及其衍生物	30315-93-6	3	1.14736e+06	924692	1.04565e+06	378153	397190	341538	164351	174933	238389	526847	514885	489649	C03626	-
HJN090	433.115	271.06	434.121	C21H22O10	[M-H]-	Butin-7-O-glucoside*	紫铆素-7-O-葡萄糖苷*	Flavonoids	黄酮	Flavanones	二氢黄酮	-	3	107754	82120.8	186708	36884.2	120683	166474	99783.7	235287	366848	160042	169318	157939	-	-
mws0237	187.098	125.097	188.105	C9H16O4	[M-H]-	Azelaic acid	壬二酸	Organic acids	有机酸	Organic acids	有机酸	123-99-9	1	1.01157e+06	491576	1.03229e+06	1.18706e+06	1.55372e+06	1.82444e+06	851532	653376	697168	1.02393e+06	995893	949927	C08261	-
pmb0738	699.192	331.081	698.185	C34H34O16	[M+H]+	Tricin-7-O-(2''-Sinapoyl)glucoside	苜蓿素-7-O-(2''-芥子酰)葡萄糖苷	Flavonoids	黄酮	Flavones	黄酮	-	1	9997.31	21518.6	5818.37	1734.13	2455.68	8779.43	3.4453e+06	3.97837e+06	4.48502e+06	1.70842e+06	1.63352e+06	1.58472e+06	-	-
Lamp008170	333.133	123.044	332.125	C18H20O6	[M+H]+	5,7,4'-Tri-O-Methylcatechin	5,7,4'-三甲氧基儿茶素	Flavonoids	黄酮	Other Flavonoids	其它类黄酮	105330-59-4	1	524041	9.67472e+06	703508	1.82827e+06	1.03628e+06	5.82388e+06	1.16408e+07	2.18345e+06	6272286	4.70514e+06	4.47426e+06	4.36574e+06	-	-
mws1389	455.353	455.353	456.36	C30H48O3	[M-H]-	3-Hydroxyolean-12-en-28-oic acid (Oleanolic acid)*	3-羟基齐墩果-12-烯-28-酸 (齐墩果酸)*	Terpenoids	萜类	Triterpene	三萜	508-02-1	1	1.93354e+06	1.9336e+06	994454	5.38841e+06	4.72849e+06	6.22676e+06	52908.2	23546.8	31002.2	3.50883e+06	3.36579e+06	3.24984e+06	C17148	-
MWSHY0069	301.07	286.049	300.063	C16H12O6	[M+H]+	Hispidulin (5,7,4'-Trihydroxy-6-methoxyflavone)*	高车前素*	Flavonoids	黄酮	Flavones	黄酮	1447-88-7	3	92877.3	130840	48239.8	47085.7	69216	117332	969176	336744	541483	283760	287198	267054	C10058	-
HJN110	455.359	455.359	456.36	C30H48O3	[M-H]-	3-Hydroxylup-20(29)-en-28-oic acid (Betulinic acid)*	3-羟基羽扇豆-20(29)-烯-28-酸 (白桦脂酸)*	Terpenoids	萜类	Triterpene	三萜	472-15-1	1	1.90621e+06	2.21829e+06	1.16134e+06	5.99109e+06	5.16487e+06	6.18008e+06	55126.8	22550	29463.2	3.83149e+06	3.58969e+06	3.58023e+06	C08619	-
pmp000199	923.5	423.363	922.493	C48H74O17	[M+H]+	Soyasaponin γg	大豆皂苷 γg	Terpenoids	萜类	Triterpene Saponin	三萜皂苷	-	1	2.54497e+06	3.61053e+06	3.53572e+06	6.09353e+06	1.1498e+07	1.28755e+07	346225	1.67798e+06	1.34831e+06	6.8036e+06	6.29336e+06	6.62207e+06	-	-
pma0791	521.129	273.076	520.122	C24H24O13	[M+H]+	Naringenin-7-O-(6''-malonyl)glucoside	柚皮素-7-O-(6''-丙二酰)葡萄糖苷	Flavonoids	黄酮	Flavanones	二氢黄酮	-	3	464333	685286	511420	83561	642591	1.04604e+06	320546	857541	878597	1.06242e+06	982228	1.03655e+06	-	-
Zmgp006231	283.057	225.054	282.053	C16H10O5	[M+H]+	pseudobaptigenin	野靛苷	Flavonoids	黄酮	Isoflavones	异黄酮	90-29-9	3	8109.82	14187.5	1913.82	73940.5	76917	224726	1.23382e+06	190201	265777	251681	257400	237953	C10522	ko00943,ko01110
pmn001691	327.218	291.198	328.225	C18H32O5	[M-H]-	9,12,13-Trihydroxy-10,15-octadecadienoic acid	9,12,13-三羟基-10,15-十八碳二烯酸	Lipids	脂质	Free fatty acids	游离脂肪酸	-	1	5182.58	1209.96	5153.98	99381.2	128626	170838	341705	243119	394743	106997	98879.5	104460	-	-
Zmhn001446	579.208	417.156	580.216	C28H36O13	[M-H]-	Syringaresinol-4'-O-glucoside	丁香树脂酚-4'-O-葡萄糖苷	Lignans and Coumarins	木脂素和香豆素	Lignans	木脂素	7374-79-0	2	407611	420465	305733	132448	114810	149916	355098	450065	446857	307958	287685	309523	C10890	-
Lmhp009464	466.293	325.274	465.286	C22H44NO7P	[M+H]+	LysoPE 17:1	溶血磷脂酰乙醇胺 17:1	Lipids	脂质	LPE	溶血磷脂酰乙醇胺	-	3	43837.5	79574.1	58153.2	52342.2	79542.1	215913	45135	33398.5	39406.3	68823.6	63710.1	67871.2	-	-
Hmlp005443	255.067	137.02	254.058	C15H10O4	[M+H]+	6,7-Dihydroxyflavone	6,7-二羟基黄酮	Flavonoids	黄酮	Flavones	黄酮	38183-04-9	1	1.47303e+06	957922	1.1024e+06	1.32337e+06	2.78921e+06	4.55635e+06	985213	1.3923e+06	855763	1.79215e+06	1.87128e+06	1.72403e+06	-	-
Zmgn004894	151.04	136.017	152.047	C8H8O3	[M-H]-	Methyl 4-hydroxybenzoate*	对羟基苯甲酸甲酯*	Phenolic acids	酚酸类	Phenolic acids	酚酸类	99-76-3	3	27098.6	30647.7	27120	145554	79683.1	101509	91058.8	46007.6	36293.1	56632.4	56915.6	60906.1	-	-
Zmjn014062	455.35	455.35	456.36	C30H48O3	[M-H]-	3-Hydroxydammara-21-oic acid 21,23-lactone	3-羟基达玛烷-21-酸-21,23-内酯	Terpenoids	萜类	Triterpene	三萜	-	1	1.90129e+06	2.14819e+06	1.0445e+06	5.52104e+06	4.69018e+06	6.02713e+06	49686.6	25608.9	30173.9	3.63755e+06	3.53449e+06	3.3512e+06	-	-
Lmgp003335	433.113	271.06	432.106	C21H20O10	[M+H]+	4',5-Dihydroxyisoflavone-7-O-galactoside*	5,4'-二羟基异黄酮-7-O-半乳糖苷*	Flavonoids	黄酮	Isoflavones	异黄酮	-	1	2.95583e+06	1.9134e+06	2.77773e+06	473627	1.78055e+06	2.57284e+06	523839	994807	1.10207e+06	1.77476e+06	1.72607e+06	1.63512e+06	-	-
Lmgp004731	433.113	271.06	432.106	C21H20O10	[M+H]+	Genistein-7-O-galactoside*	染料木素-7-O-半乳糖苷*	Flavonoids	黄酮	Isoflavones	异黄酮	-	1	2.70412e+06	9	2.77949e+06	509396	1.63808e+06	1.46323e+06	499091	879198	1.02703e+06	1.47212e+06	1.48039e+06	1.37298e+06	-	-
MWStz152	206.082	118.069	205.074	C11H11NO3	[M+H]+	2-(Acetylamino)-3-phenyl-2-propenoic acid*	α-乙酰氨基肉桂酸*	Alkaloids	生物碱	Alkaloids	生物碱	5469-45-4	3	2.10422e+06	1.98049e+06	2.19017e+06	2.66284e+06	3.01719e+06	3.29265e+06	3.87074e+06	4.1319e+06	4.58368e+06	3.19379e+06	3.26078e+06	3.00831e+06	-	-
Lmmn004916	1219.55	1219.55	1220.55	C57H88O28	[M-H]-	Medicagenic acid-3-O-glucuronide-28-O-xylosyl(1,4)-[apiosyl(1,3)]-rhamnosyl(1,2)-arabinoside	苜蓿酸-3-O-葡萄糖醛酸苷-28-O-木糖基(1,4)-[芹糖基(1,3)]-鼠李糖基(1,2)-阿拉伯糖苷	Terpenoids	萜类	Triterpene Saponin	三萜皂苷	-	1	6.95392e+06	5.52479e+06	5.64416e+06	2.50306e+06	3.2623e+06	2.19531e+06	7177.27	36032.6	9	2.87214e+06	2.7913e+06	2.64433e+06	-	-
Zmdn011161	239.071	223.032	240.079	C15H12O3	[M-H]-	Chrysophanol-9-anthrone	大黄酚-9-蒽酮	Quinones	醌类	Anthraquinone	蒽醌	491-58-7	3	724735	760218	1.23231e+06	1.09194e+06	946654	796849	1.57029e+07	1.44111e+07	1.51941e+07	1.63265e+07	1.74512e+07	1.6164e+07	C10314	-
mws0126	524.371	184.073	523.364	C26H54NO7P	[M+H]+	LysoPC 18:0	溶血磷脂酰胆碱 18:0	Lipids	脂质	LPC	溶血磷脂酰胆碱	19420-57-6	1	207793	199761	181694	289237	298859	494865	292550	572587	623626	383278	351921	371567	-	-
MWS04555g	132.102	86.0975	131.095	C6H13NO2	[M+H]+	D-Allo-Isoleucine	别异亮氨酸	Amino acids and derivatives	氨基酸及其衍生物	Amino acids and derivatives	氨基酸及其衍生物	1509-35-9	1	2.40779e+07	1.01712e+07	1.96137e+07	3.81795e+07	6.86737e+07	9.29973e+07	6.4278e+07	6.75283e+07	6.91517e+07	5.65585e+07	5.57725e+07	5.21412e+07	-	-
pmb2319	482.324	184.073	481.317	C23H48NO7P	[M+H]+	LysoPC 15:0	溶血磷脂酰胆碱 15:0	Lipids	脂质	LPC	溶血磷脂酰胆碱	108273-89-8	2	105691	94050.7	138910	277920	320954	375619	105563	204878	218459	204782	208831	222303	-	-
HJN087	433.12	271.065	434.121	C21H22O10	[M-H]-	Naringenin-4'-O-glucoside*	柚皮素-4'-O-葡萄糖苷*	Flavonoids	黄酮	Flavanones	二氢黄酮	-	3	192823	64535.2	146551	12452.5	97736	161681	107409	239462	312196	153084	141331	151793	-	-
mws0983	326.305	62.0601	325.298	C20H39NO2	[M+H]+	N-Oleoylethanolamine	油酰单乙醇胺	Alkaloids	生物碱	Alkaloids	生物碱	111-58-0	2	23613.2	16706.9	21063.4	229512	190000	230680	46489.1	81434.8	135067	111089	103936	102404	C20792	-
pma2987	142.097	124.087	141.09	C6H11N3O	[M+H]+	Histidinol	组氨醇	Alkaloids	生物碱	Alkaloids	生物碱	501-28-0	3	5.46078e+07	5.66288e+07	5.21006e+07	5.73221e+07	5.44924e+07	5.75504e+07	6.08375e+07	6.03702e+07	6.11105e+07	6.04344e+07	5.88276e+07	5.53429e+07	C00860	ko00340,ko01100,ko01110,ko01230
pmp000197	797.468	441.37	796.461	C42H68O14	[M+H]+	Soyasaponin βb'	大豆皂苷 βb'	Terpenoids	萜类	Triterpene Saponin	三萜皂苷	-	1	73985.2	207294	245350	1.03454e+06	1.15008e+06	2.24833e+06	280329	231359	287614	844220	819556	772372	-	-
mws0289	480.308	339.289	479.301	C23H46NO7P	[M+H]+	LysoPE 18:1	溶血磷脂酰乙醇胺 18:1	Lipids	脂质	LPE	溶血磷脂酰乙醇胺	89576-29-4	1	186061	167841	140193	248330	188597	277571	102134	264407	241126	233111	213446	220132	-	-
Lmzp004885	331.081	315.05	330.074	C17H14O7	[M+H]+	Tricin (5,7,4'-Trihydroxy-3',5'-dimethoxyflavone)	苜蓿素(麦黄酮)	Flavonoids	黄酮	Flavones	黄酮	520-32-1	1	75908.3	16244.5	13056.4	21577.2	54040.1	38688.9	2.86625e+06	3.01228e+06	5.01311e+06	1.25896e+06	1.36944e+06	1.28019e+06	C10193	-
Zbbp004330	549.125	301.071	548.116	C25H24O14	[M+H]+	Texasin-7-O-glucoside-6''-O-malonate	6''-O-丙二酰基-6,7-二羟基-4'-甲氧基异黄酮苷	Flavonoids	黄酮	Isoflavones	异黄酮	-	2	893380	1.22332e+06	612637	285102	488635	767617	603769	161461	187034	578929	530167	564999	-	-
Zbln009218	269.082	239.038	270.089	C16H14O4	[M-H]-	2,5-dihydroxy-3,4-dimethoxyphenanthrene	2,5-二羟基-3,4二甲氧基菲	Others	其它类	Others	其它	-	3	125792	47440.8	69924	38667.7	904705	1.84213e+06	256460	14184	75057	459898	438079	420107	-	-
Lmmp006607	973.498	455.35	972.493	C48H76O20	[M+H]+	Hederagenin-3-O-glucuronide-28-O-glucosyl(1,2)glucoside	常春藤皂苷元-3-O-葡萄糖醛酸苷-28-O-葡萄糖基(1,2)-葡萄糖苷	Terpenoids	萜类	Triterpene Saponin	三萜皂苷	-	2	1.52413e+06	1.52176e+06	1.49567e+06	735680	776479	771343	13902.2	20541	20158.3	968030	886490	908819	-	-
Hmlp005624	285.077	270.05	284.068	C16H12O5	[M+H]+	3',7-dihydroxy-4'-methoxyflavone	3',7-二羟基-4'-甲氧基黄酮	Flavonoids	黄酮	Flavones	黄酮	-	2	233803	618668	229760	330598	281877	916594	7.03215e+06	316889	412090	1.61547e+06	1.47482e+06	1.52987e+06	-	-
pme3475	273.076	153.018	272.068	C15H12O5	[M+H]+	Butin; 7,3',4'-Trihydroxyflavanone	紫铆素	Flavonoids	黄酮	Flavanones	二氢黄酮	492-14-8	2	76039.8	33804.7	44895.1	26334	545959	599435	167154	156526	305351	242754	222159	227386	C09614	ko00941
Lmhp112042	355.284	263.237	354.277	C21H38O4	[M+H]+	1-Linoleoylglycerol	1-亚油酰甘油酯	Lipids	脂质	Glycerol ester	甘油酯	2277-28-3	2	1.53308e+06	2.43481e+06	2.29301e+06	3.16641e+06	4.11105e+06	4.45312e+06	1.18504e+06	2.15182e+06	2.40583e+06	3.13437e+06	2.90565e+06	2.88364e+06	-	-
pme1936	114.066	86.0713	113.059	C4H7N3O	[M+H]+	Creatinine	肌酸酐	Organic acids	有机酸	Organic acids	有机酸	60-27-5	3	35009.4	31328	40414.3	41582.3	33736	37382	31927.7	40954.2	43936.7	41463.9	37986.6	40938.5	C00791	ko00330,ko01100
pmb2654	460.146	117.9	461.153	C19H27NO12	[M-H]-	Anthranilate-1-O-Sophoroside	邻氨基苯甲酸-1-O-槐糖苷	Phenolic acids	酚酸类	Phenolic acids	酚酸类	-	3	3.47701e+06	804811	2.37806e+06	1.12192e+06	1.11688e+06	702917	102715	186764	150979	585529	538354	583173	-	-
pmb0746	527.155	331.081	526.148	C27H26O11	[M+H]+	Tricin-4'-O-(guaiacylglycerol)ether	苜蓿素-4'-O-(愈创木酰甘油)醚	Flavonoids	黄酮	Flavones	黄酮	-	3	9	9	9	19143.4	2636.76	16146.1	122571	80966.5	163246	61212	58224.8	55746.3	-	-
pmn001681	165.092	149.061	166.099	C10H14O2	[M-H]-	1-(4-Methoxyphenyl)-1-propanol	1-(4-甲氧苯基)-1-丙醇	Phenolic acids	酚酸类	Phenolic acids	酚酸类	5349-60-0	3	47515.1	50659.1	51921.8	55500.9	79245.1	49544.2	58651.2	49992	54188.6	55179.7	51923.5	50354.4	-	-
pme0026	147.113	84.0808	146.106	C6H14N2O2	[M+H]+	L-Lysine	L-赖氨酸	Amino acids and derivatives	氨基酸及其衍生物	Amino acids and derivatives	氨基酸及其衍生物	56-87-1	1	1.00765e+07	3.89733e+06	9.75922e+06	1.45432e+06	2.8428e+06	2.71615e+06	1.19727e+06	589511	858449	3.4442e+06	3.21178e+06	3.15196e+06	C00047	ko00300,ko00310,ko00470,ko00780,ko00960,ko00970,ko01100,ko01110,ko01210,ko01230,ko02010
Lmbn000198	133.014	71.0139	134.022	C4H6O5	[M-H]-	3-Dehydro-L-Threonic Acid*	3-脱氢-L-苏糖酸*	Others	其它类	Saccharides	糖类	-	1	1.08502e+07	7.89997e+06	9.9362e+06	1.53165e+07	1.73631e+07	2.23193e+07	1.65547e+07	1.63648e+07	2.18696e+07	1.59843e+07	1.65528e+07	15051240	C03064	ko00053,ko01100
mws0058	299.056	284.033	300.063	C16H12O6	[M-H]-	Diosmetin (5,7,3'-Trihydroxy-4'-methoxyflavone)	香叶木素	Flavonoids	黄酮	Flavones	黄酮	520-34-3	2	65061.6	132563	52699.8	60076.3	86626.8	106049	2.36925e+06	559359	617259	358803	347135	325667	C10038	-
ML10172161	103.004	59.0136	104.011	C3H4O4	[M-H]-	Hydroxypyruvic acid*	羟基丙酮酸*	Organic acids	有机酸	Organic acids	有机酸	1113-60-6	1	115382	196123	85891.9	119296	145174	63934.5	142588	175315	338821	229481	239447	217098	C00168	ko00260,ko00630,ko01100,ko01110,ko01200
Lssp210422	271.06	153.017	270.053	C15H10O5	[M+H]+	Genistein	染料木素 (金雀异黄素)	Flavonoids	黄酮	Isoflavones	异黄酮	446-72-0	1	177428	36230.3	97326.1	61763.9	342510	640624	163636	230350	228725	234067	256664	238632	C06563	ko00943,ko01100,ko01110
pmn001694	329.233	229.146	330.241	C18H34O5	[M-H]-	9,10,13-Trihydroxy-11-Octadecenoic Acid	9,10,13-三羟基-11-十八碳烯酸	Lipids	脂质	Free fatty acids	游离脂肪酸	29907-57-1	1	170634	60953.1	139566	1.62506e+06	2.12517e+06	1.65233e+06	1.43202e+06	956724	1.30816e+06	965556	951893	880130	C14835	ko00591
MWS5164	203.15	70.0653	202.143	C8H18N4O2	[M+H]+	N,N'-Dimethylarginine;SDMA*	N,N'-二甲基精氨酸*	Amino acids and derivatives	氨基酸及其衍生物	Amino acids and derivatives	氨基酸及其衍生物	30344-00-4	3	1.16696e+06	1.02028e+06	1.10746e+06	410987	433095	384381	188182	182428	237994	548128	523420	496520	-	-
Hmhp001812	282.12	136.06	281.112	C11H15N5O4	[M+H]+	2'-O-Methyladenosine	2-甲氧基腺苷	Nucleotides and derivatives	核苷酸及其衍生物	Nucleotides and derivatives	核苷酸及其衍生物	2140-79-6	1	89113.9	18172.3	28987.3	46461.1	50580.5	85761.6	23338.8	24678.7	12292.1	47752.3	52445.9	51606.7	-	-
Zmhn002422	355.103	193.052	356.111	C16H20O9	[M-H]-	1-O-Feruloyl-β-D-glucose	1-O-阿魏酰-β-D-葡萄糖	Phenolic acids	酚酸类	Phenolic acids	酚酸类	7196-71-6	1	726188	777084	850902	593212	629710	706202	2.94386e+06	5.01697e+06	5.01498e+06	1.69003e+06	1.85993e+06	1.74038e+06	C17759	-
HJAP140	299.082	284.069	298.084	C17H14O5	[M+H]+	Puerol A*	普埃洛尔 A*	Phenolic acids	酚酸类	Phenolic acids	酚酸类	152784-32-2	1	123744	398163	71674.9	367989	1.15583e+06	2.1302e+06	1.15108e+07	930977	1.22123e+06	2.47772e+06	2.24355e+06	2.36004e+06	-	-
mws1178	271.098	135.047	272.105	C16H16O4	[M-H]-	Vestitol	驴食草酚	Flavonoids	黄酮	Other Flavonoids	其它类黄酮	35878-41-2	1	17888.1	37744.3	11812.9	95834.3	553804	1.95396e+06	1.03351e+07	288472	298215	1.53176e+06	1.51694e+06	1.39633e+06	C16225	ko00943,ko01110
Zbnn010068	283.06	240.04	284.068	C16H12O5	[M-H]-	Physcion	大黄素-3-甲醚	Quinones	醌类	Anthraquinone	蒽醌	521-61-9	3	37647.9	97954.4	38057.5	70300	30871	173805	74205.2	3409.47	24178.1	68041.3	74903.2	69835.6	C17045	-
Lmdp005678	797.468	441.372	796.461	C42H68O14	[M+H]+	Soyasaponin III	大豆皂苷 III	Terpenoids	萜类	Triterpene Saponin	三萜皂苷	55304-02-4	3	348514	228347	336081	834961	1.18681e+06	2.41236e+06	711148	894834	955614	873904	916424	828815	C19865	-
mws2608	222.097	84.0451	221.09	C8H15NO6	[M+H]+	N-Acetyl-D-galactosamine	N-乙酰-D-半乳糖胺	Others	其它类	Saccharides	糖类	1811-31-0	3	1.12152e+06	1.21179e+06	1.16406e+06	1.28243e+06	1.26307e+06	1.41845e+06	1.38958e+06	1.56823e+06	1.49624e+06	1.47145e+06	1.39885e+06	1.54669e+06	C01132	ko00052,ko00520,ko01100,ko01250
Wmkp002590	595.186	127.039	594.159	C27H30O15	[M+H]+	5,7-Dihydroxy-4-methoxyflavone-3-O-xylose-(1-6)-glucose	5,7-二羟基-4-甲氧基黄酮-3-O-木糖-(1-6)-葡萄糖	Flavonoids	黄酮	Flavones	黄酮	-	3	360351	648222	367112	167129	140668	237780	29326.1	32752.5	58659.4	234938	259760	249324	-	-
MWS04412	175.121	70.0658	174.137	C8H18N2O2	[M+H]+	N(6),N(6)-Dimethyl-L-lysine	N(6),N(6)-二甲基-L-赖氨酸	Amino acids and derivatives	氨基酸及其衍生物	Amino acids and derivatives	氨基酸及其衍生物	2259-86-1	3	1.88039e+07	1.69293e+07	2.00175e+07	3.84185e+06	6.44905e+06	2.38404e+06	65835.5	112514	209734	7.43257e+06	7.40952e+06	6.79187e+06	-	-
Zmxp003107	611.161	287.057	610.153	C27H30O16	[M+H]+	Luteolin-7,3'-di-O-glucoside	木犀草素-7,3'-O-二葡萄糖苷	Flavonoids	黄酮	Flavones	黄酮	52187-80-1	3	84480	139798	96954	24351.9	45422.2	209963	20110.5	10075.5	14806.8	69634.9	67593.4	74530.5	-	-
pmb0854	518.324	184.073	517.317	C26H48NO7P	[M+H]+	LysoPC 18:3	溶血磷脂酰胆碱 18:3	Lipids	脂质	LPC	溶血磷脂酰胆碱	-	1	297725	249386	307133	904102	850031	1.73268e+06	614076	4.35282e+06	4.85011e+06	982606	1.08782e+06	1.03676e+06	-	-
Lmjp002596	597.145	303.049	596.138	C26H28O16	[M+H]+	Quercetin-3-O-sambubioside*	槲皮素-3-O-桑布双糖苷*	Flavonoids	黄酮	Flavonols	黄酮醇	83048-35-5	3	8266.26	9	11616.1	45820.9	50378.4	33126.2	19494.2	34962.3	34021.1	24290.3	26461.3	24230.7	C12637	ko00944
Hmjn003948	487.354	487.354	488.35	C30H48O5	[M-H]-	2,3,6-Trihydroxyurs-12-en-28-oic acid (Madasiatic acid)	2,3,6-三羟基熊果-12-烯-28-酸 (马达积雪草酸)	Terpenoids	萜类	Triterpene	三萜	26532-66-1	3	66241	21642.5	61358	91278.7	74563.7	223238	148687	253714	472583	160116	175633	162049	-	-
mws1587	132.102	86.0964	131.095	C6H13NO2	[M+H]+	L-Norleucine*	L-正亮氨酸*	Amino acids and derivatives	氨基酸及其衍生物	Amino acids and derivatives	氨基酸及其衍生物	327-57-1	1	4.21351e+06	1.73086e+06	3.47228e+06	6.79904e+06	1.42618e+07	1.90537e+07	1.14467e+07	1.24315e+07	1.291e+07	1.01394e+07	9.75285e+06	9.15732e+06	C01933	-
mws2523	421.075	241.012	422.082	C12H23O14P	[M-H]-	Trehalose 6-phosphate	海藻糖-6-磷酸	Others	其它类	Saccharides	糖类	4484-88-2	2	250181	82012.8	103596	134594	106400	72384.3	36602.8	28918.6	17563.5	154920	160337	144847	C00689	ko00500,ko01100,ko01110
Xmgp006913	341.139	137.06	340.131	C20H20O5	[M+H]+	2,4,2',4'-tetrahydroxy-3'-prenylchalcone	2,4,2',4'-四羟基-3'-异戊烯基查耳酮	Flavonoids	黄酮	Chalcones	查耳酮	-	3	91488.4	54332.5	51710.8	4.52413e+06	2.43528e+06	2.12185e+06	330923	289653	180165	1.25853e+06	1.3e+06	1.17408e+06	-	-
Lmbn006152	279.233	59.0133	280.24	C18H32O2	[M-H]-	(9Z,11E)-Octadecadienoic acid*	(9Z,11E)-十八碳二烯酸*	Lipids	脂质	Free fatty acids	游离脂肪酸	2540-56-9	1	35466.4	41423.3	57127.2	58714.8	86779.4	99536	17654.7	25471.5	22913.2	46274.7	49962.9	51152	C04056	ko00591
mws1491	279.233	59.0139	280.24	C18H32O2	[M-H]-	Linoleic acid*	亚油酸*	Lipids	脂质	Free fatty acids	游离脂肪酸	60-33-3	1	35466.4	41423.3	57127.2	58714.8	86779.4	99536	17654.7	25471.5	22913.2	46274.7	49962.9	51152	C01595	ko00591,ko01040,ko01100
MWSmce690	175.025	59.0137	176.032	C6H8O6	[M-H]-	Erythorbic Acid; Isoascorbic Acid	异抗坏血酸	Others	其它类	Vitamin	维生素	89-65-6	3	9	16324.5	15882.2	23663.7	17103.6	22532.8	26183	55117.1	43844.6	31050.4	34357.8	33464.2	-	-
mws2104	193.072	59.0139	194.079	C7H14O6	[M-H]-	D-Pinitol	D-松醇	Others	其它类	Saccharides	糖类	10284-63-6	2	130142	137873	119342	165325	180781	194390	435936	426951	570675	253231	258216	233694	C03844	-
Lmhp010190	522.355	184.073	521.348	C26H52NO7P	[M+H]+	LysoPC 18:1(2n isomer)	溶血磷脂酰胆碱 18:1(2n异构)	Lipids	脂质	LPC	溶血磷脂酰胆碱	-	1	5.14688e+06	5.1725e+06	2.80157e+06	3.63604e+06	2.8042e+06	5.3309e+06	1.90066e+06	3.09761e+06	3.42203e+06	3.9498e+06	3.63444e+06	3.59157e+06	-	-
Lmmn002179	313.093	107.05	314.1	C14H18O8	[M-H]-	Methyl salicylate-2-O-glucoside	水杨酸甲酯-2-O-葡萄糖苷	Phenolic acids	酚酸类	Phenolic acids	酚酸类	10019-60-0	3	241715	186386	235270	80501	73538	79262.5	241894	250948	213946	182627	184559	167413	-	-
pmb2984	491.12	287.1	492.127	C23H24O12	[M-H]-	Eriodictyol-7-O-(6''-acetyl)glucoside	圣草酚-7-O-(6''-乙酰)葡萄糖苷	Flavonoids	黄酮	Flavanones	二氢黄酮	-	3	52284.8	159418	65182.4	32949.8	28467.1	75166.6	468034	55941.4	89884.4	86861.6	78205.5	81848	-	-
HJAP135	505.123	257.08	504.127	C24H24O12	[M+H]+	Pinocembrin-7-O-(6''-O-malonyl)glucoside	乔松素-7-O-(6''-O-丙二酰)葡萄糖苷	Flavonoids	黄酮	Flavanones	二氢黄酮	-	3	82662.6	59912.5	77248.4	9	9	9	9	14911.9	29804.7	34871.5	38557.3	35762.3	-	-
Lmjp002906	479.118	317.065	478.111	C22H22O12	[M+H]+	Rhamnetin-3-O-Glucoside	鼠李素-3-O-葡萄糖苷	Flavonoids	黄酮	Flavonols	黄酮醇	27875-34-9	3	24578.5	46958.3	9	9	9	9	852828	502473	420982	259164	275258	288124	-	-
Hmmp007662	317.138	181.08	316.131	C18H20O5	[M+H]+	4'-Hydroxy-2,4,6-trimethoxydihydrochalcone	4'-羟基-2,4,6-三甲氧基二氢查尔酮	Flavonoids	黄酮	Chalcones	查耳酮	119425-90-0	3	114888	1.65409e+06	235084	1.191e+06	620176	6.13967e+06	1.07396e+07	259119	495204	2.6064e+06	2.45888e+06	2.34562e+06	-	-
pme3184	332.075	136.062	331.068	C10H14N5O6P	[M+H]+	2'-Deoxyadenosine-5'-monophosphate	2'-脱氧腺苷-5'-单磷酸	Nucleotides and derivatives	核苷酸及其衍生物	Nucleotides and derivatives	核苷酸及其衍生物	653-63-4	3	224421	165275	161196	35215.9	62503.7	57272.6	69862.8	103866	146483	102107	107941	113714	C00360	ko00230,ko01100,ko01232
pmb0579	669.181	207	668.174	C33H32O15	[M+H]+	Chrysoeriol-7-O-(6''-sinapoyl)glucoside	金圣草黄素-7-O-(6''-芥子酰)葡萄糖苷	Flavonoids	黄酮	Flavones	黄酮	-	3	9	9	9	5244.39	4840.42	16354.8	183247	155965	203965	77425	74523.7	69507	-	-
pmf0541	287.092	155.013	288.1	C16H16O5	[M-H]-	Shikonin	紫草素	Quinones	醌类	Quinones	醌类	517-89-5	3	31634.6	25744.3	34135.3	83325	44546.4	49554.3	79610	72233	49067.4	43712.3	43628.6	47915.5	C17412	ko00130,ko01110
pmb0530	664.116	136.062	663.109	C21H27N7O14P2	[M+H]+	Nicotinic acid adenine dinucleotide	烟酸腺嘌呤二核苷酸	Nucleotides and derivatives	核苷酸及其衍生物	Nucleotides and derivatives	核苷酸及其衍生物	53-84-9	3	62748.1	56556.4	68554.6	11566.8	43087.4	49194	27148.2	28192.9	19187.2	38086.4	42261.5	41490.6	C00003	ko00190,ko00730,ko00760,ko01100,ko01240
MWS0552	239.202	223.026	240.209	C15H28O2	[M-H]-	Cis-10-Pentadecenoic Acid(C15:1)	顺-10-十五碳烯酸	Lipids	脂质	Free fatty acids	游离脂肪酸	84743-29-3	2	768917	720987	1.24153e+06	1.03309e+06	868470	832641	1.45307e+07	1.35238e+07	1.39606e+07	1.55828e+07	1.70271e+07	1.54248e+07	-	-
Lmjn005592	343.082	313.035	344.09	C18H16O7	[M-H]-	Cirsilineol (4',5-Dihydroxy-3',6,7-trimethoxyflavone)	甲基条叶蓟素	Flavonoids	黄酮	Flavanones	二氢黄酮	41365-32-6	3	13959	98118.2	22832.1	22485.4	20209.6	15950	83879.5	75420.5	124442	53604.9	58019.2	52255.7	C10032	-
pme1109	152.057	135.03	151.049	C5H5N5O	[M+H]+	Guanine	鸟嘌呤	Nucleotides and derivatives	核苷酸及其衍生物	Nucleotides and derivatives	核苷酸及其衍生物	73-40-5	2	743729	133187	250674	92167.1	112254	157774	179556	241149	262887	252253	253108	229212	C00242	ko00230,ko01100,ko01232
pme3017	104.071	58.0651	103.063	C4H9NO2	[M+H]+	2-Aminoisobutyric acid	2-氨基异丁酸	Organic acids	有机酸	Organic acids	有机酸	62-57-7	3	996213	996408	977190	1.85955e+06	1.74487e+06	1.54301e+06	1.13548e+06	916405	1.11778e+06	1.33787e+06	1.23997e+06	1.20269e+06	C03665	-
pme3705	193.035	72.9931	194.043	C6H10O7	[M-H]-	D-Glucoronic acid*	D-葡萄糖醛酸*	Others	其它类	Saccharides	糖类	6556-12-3	3	125936	91447.8	111150	147254	189496	157329	338237	240380	296490	170185	180919	161829	C00191	ko00040,ko00053,ko00520,ko00562,ko01100,ko01240,ko01250
Lmbn005287	311.223	249.225	312.23	C18H32O4	[M-H]-	7S,8S-DiHODE; (9Z,12Z)-(7S,8S)-Dihydroxyoctadeca-9,12-dienoic acid	7,8-二羟基-9,12-十八碳二烯酸	Lipids	脂质	Free fatty acids	游离脂肪酸	143288-65-7	3	8814.23	12838.2	7137	11770.5	13662.4	19613.6	10162.6	11399	14016.8	12169.4	13504.4	12398.5	C07354	ko00591
pme3083	164.035	120.045	165.043	C8H7NO3	[M-H]-	2-(Formylamino)benzoic acid	2-(甲酰氨基)苯甲酸	Phenolic acids	酚酸类	Phenolic acids	酚酸类	3342-77-6	3	94141.1	116009	112291	100661	80701.6	121265	100970	99763.1	65112	104485	96748	108107	C05653	ko00380,ko01100
MWSHY0063	433.113	271.06	432.106	C21H20O10	[M+H]+	Sophoricoside	槐角苷	Flavonoids	黄酮	Isoflavones	异黄酮	152-95-4	1	2.4116e+06	1.64191e+06	2.25362e+06	438896	1.68798e+06	1.61537e+06	497127	855051	904868	1.47166e+06	1.40802e+06	1.31473e+06	-	-
Lmgn002555	173.082	59.0139	174.089	C8H14O4	[M-H]-	2-Propylglutaric acid	2-丙基戊二酸	Organic acids	有机酸	Organic acids	有机酸	32806-62-5	3	156465	52588.7	108832	684475	1.01997e+06	1.47287e+06	920688	805758	1.08899e+06	647537	642104	709945	C16658	-
mws0120	258.11	104.107	257.103	C8H20NO6P	[M+H]+	Choline Alfoscerate	甘磷酸胆碱 GPC	Lipids	脂质	PC	磷脂酰胆碱	28319-77-9	3	223812	276247	237947	238774	324523	146150	74728.2	24406.4	114483	160010	142953	150346	C00670	ko00564,ko00565
Lmhp010908	536.371	184.073	535.364	C27H54NO7P	[M+H]+	LysoPC 19:1	溶血磷脂酰胆碱 19:1	Lipids	脂质	LPC	溶血磷脂酰胆碱	-	3	116560	190963	129444	77166.4	129008	209642	17131.2	16051.5	26298.3	123845	126208	113256	-	-
Lmqn003210	297.073	254.066	298.084	C17H14O5	[M-H]-	5-Hydroxy-6,7-dimethoxyflavone	5-羟基-6,7-二甲氧基黄酮	Flavonoids	黄酮	Flavones	黄酮	740-33-0	3	15895.3	48329.7	13436.3	58191.9	90847.4	215943	2.73241e+06	193266	301744	353384	377481	396147	-	-
Zbqn006635	267.03	195.042	268.037	C15H8O5	[M-H]-	2-Acetoxy-4-hydroxyanthraquinone	2-乙酰基-4-羟基蒽醌	Quinones	醌类	Anthraquinone	蒽醌	-	3	72893.2	62757.8	23819.1	56491.4	268385	302371	166943	60075.5	62850.5	146688	131322	135896	-	-
pmp000127	625.176	607.166	624.169	C28H32O16	[M+H]+	Chrysoeriol-6,8-di-C-glucoside	金圣草黄素-6,8-二-C-葡萄糖苷	Flavonoids	黄酮	Flavones	黄酮	-	3	62790.9	130475	69884.7	12771.6	9	17206.2	213762	18223.6	33795.1	68989.9	77296.7	74421.8	-	-
mws1565	389.144	209.081	388.137	C17H24O10	[M+H]+	Geniposide	京尼平苷	Terpenoids	萜类	Monoterpenoids	倍萜	24512-63-8	3	416188	380530	436518	179741	416973	316601	812099	950174	1.00765e+06	528785	560429	593697	C09781	-
pmb0856	480.308	339.289	479.301	C23H46NO7P	[M+H]+	LysoPE 18:1(2n isomer)	溶血磷脂酰乙醇胺 18:1(2n异构)	Lipids	脂质	LPE	溶血磷脂酰乙醇胺	-	1	1.29558e+06	979564	981574	1.21722e+06	1.14487e+06	1.88678e+06	687333	1.10469e+06	1.14472e+06	1.16834e+06	1.28872e+06	1.1669e+06	-	-
MWS1882	132.03	88.0403	133.037	C4H7NO4	[M-H]-	Iminodiacetic acid*	亚氨基二乙酸*	Organic acids	有机酸	Organic acids	有机酸	142-73-4	1	260904	197532	268710	372534	414324	721978	197581	210982	190716	308565	330158	294405	C19911	-
Wbtp009573	329.1	273.039	328.095	C18H16O6	[M+H]+	1,3,7,8-tetrahydroxy-2-prenylxanthone	1,3,7,8-四羟基-2-戊烯基蒽酮	Flavonoids	黄酮	Other Flavonoids	其它类黄酮	-	3	22122.2	621259	49229.3	14317	11114.5	60839	9	9	9	86114.2	86425	77885.4	-	-
Lhcp102413	943.523	455.351	942.519	C48H78O18	[M+H]+	3,16,28,30-Tetrahydroxyolean-11,13(18)-dien-3-O-glucosyl(1→6)[rhamnosyl(1→4)glucoside]	3,16,28,30-四羟基齐墩果基-11,13(18)-二烯-3-O-葡萄糖基(1→6)[鼠李糖基(1→4)葡萄糖苷]	Terpenoids	萜类	Triterpene Saponin	三萜皂苷	-	3	95492.5	176168	56208.7	26414	41853.1	26804.6	9	9	9	59129.8	62238.6	55401.8	-	-
Lmqp002761	313.143	151.075	312.136	C19H20O4	[M+H]+	Alnusonol	赤杨醇	Phenolic acids	酚酸类	Phenolic acids	酚酸类	52330-12-8	3	187313	174058	219450	80122.8	58862.2	42234.9	334979	10711.8	9	90774.1	94489.9	84181.8	-	-
MWS1837	158.118	95.0861	157.11	C8H15NO2	[M+H]+	Tranexamic Acid	反式-4-(氨甲基)环己烷甲酸	Organic acids	有机酸	Organic acids	有机酸	1197-18-8	3	2.48754e+06	2880425	2.47295e+06	3.58421e+06	3.84745e+06	3.90594e+06	3.04539e+06	1.89592e+06	2.2264e+06	3.02429e+06	3.12156e+06	2.78255e+06	-	-
Lmwp005925	973.5	471.347	972.493	C48H76O20	[M+H]+	Azukisaponin IV	赤豆皂苷 IV	Terpenoids	萜类	Triterpene Saponin	三萜皂苷	82793-04-2	3	2.27178e+06	2.83837e+06	2.37125e+06	1.67797e+06	1.48476e+06	1.82271e+06	482884	1.10985e+06	1.52702e+06	1.63939e+06	1.77393e+06	1.58284e+06	-	-
pme2122	112.087	95.0604	111.08	C5H9N3	[M+H]+	Histamine	组胺	Alkaloids	生物碱	Alkaloids	生物碱	51-45-6	3	864043	845377	857392	1.17197e+06	1.23239e+06	981386	307975	494962	636879	934596	851058	840330	C00388	ko00340,ko01100,ko01110
pmf0139	179.056	59.0139	180.063	C6H12O6	[M-H]-	D-Galactose*	D-半乳糖*	Others	其它类	Saccharides	糖类	59-23-4	3	87897.8	68437.5	58835.4	151870	156796	162059	571196	425896	474596	232921	237382	212165	C00124	ko00052,ko01100
zjbp110819	311.128	251.106	310.12	C19H18O4	[M+H]+	6,7-dimethoxy-2-[2-phenylethyl]chromone	6,7-二甲氧基-2-[2-苯乙基]色酮	Others	其它类	Chromone	色酮类	-	3	27129.9	18239.2	19258.7	630481	321988	309259	43582.8	37560.2	45130.2	208751	190009	212541	-	-
Lmln010063	205.158	189.129	206.167	C14H22O	[M-H]-	2,6-Di-tert-butylphenol*	2,6-二叔丁基苯酚*	Phenolic acids	酚酸类	Phenolic acids	酚酸类	128-39-2	3	375684	369326	473390	420407	385791	422798	317271	327398	316040	346359	354245	316084	-	-
Hmln000297	179.055	59.0139	180.063	C6H12O6	[M-H]-	Inositol*	肌醇*	Others	其它类	Saccharides	糖类	87-89-8	3	102368	49994.9	86463.3	35076.9	117217	158240	202837	401458	505356	208262	225928	201516	C00137	ko00052,ko00053,ko00562,ko01100,ko01110,ko01250,ko02010,ko04070
MWSHY0051	287.055	153.018	286.048	C15H10O6	[M+H]+	Kaempferol (3,5,7,4'-Tetrahydroxyflavone)	山柰酚	Flavonoids	黄酮	Flavonols	黄酮醇	520-18-3	3	17889.2	99979.3	19879.3	17403.6	64401.8	98530.4	890921	37234.4	92677	207934	184483	195686	C05903	ko00941,ko00944,ko01100,ko01110
mws0262	149.009	87.0088	150.016	C4H6O6	[M-H]-	L-Tartaric acid	L-酒石酸	Organic acids	有机酸	Organic acids	有机酸	87-69-4	3	17136.2	3305.65	12054.4	14050.4	17819.9	21052.2	331545	455143	495152	222907	229676	204154	C00898	ko00630,ko01100
zjmp120216	471.345	435.326	470.34	C30H46O4	[M+H]+	11-Hydroxy-3-oxours-12-en-28-oic acid	11-羟基-3-氧代熊果-12-烯-28-酸	Terpenoids	萜类	Triterpene	三萜	-	3	24578.2	71809	28820.7	36129.3	41499.8	19641.9	9	9	9	29531.1	26490.8	26812.5	-	-
Cmzn005251	433.113	271.062	434.121	C21H22O10	[M-H]-	6-O-Caffeoylarbutin	6-O-咖啡酰熊果苷	Phenolic acids	酚酸类	Phenolic acids	酚酸类	136172-60-6	3	176165	144927	166866	21055.9	78996.5	100784	9	124641	112841	114309	112621	125744	-	-
MWS2413	130.052	58.0302	131.058	C5H9NO3	[M-H]-	N-acetyl-beta-alanine	N-乙酰-β-丙氨酸	Amino acids and derivatives	氨基酸及其衍生物	Amino acids and derivatives	氨基酸及其衍生物	3025-95-4	3	123623	130723	95240.8	35699.6	41842.5	53871.6	34012.6	25009.9	33609.2	82457.2	76154.8	73277.1	C01073	ko00410
mws0748	353.088	191.055	354.095	C16H18O9	[M-H]-	1-Caffeoylquinic acid	1-咖啡酰奎宁酸	Phenolic acids	酚酸类	Phenolic acids	酚酸类	1241-87-8	3	19066.3	11768.9	16445	7582.24	8480.72	13636.2	27346.1	30775.4	19347.4	16836.9	19004.8	17796.4	-	-
Ymjm000151	353.088	191.058	354.095	C16H18O9	[M-H]-	5-O-Caffeoylquinic acid*	5-O-咖啡酰奎宁酸*	Phenolic acids	酚酸类	Phenolic acids	酚酸类	-	3	19066.3	11768.9	16445	7582.24	8480.72	13636.2	27346.1	30775.4	19347.4	16836.9	19004.8	17796.4	-	-
Ymjm000149	353.088	191.059	354.095	C16H18O9	[M-H]-	3-O-Caffeoylquinic acid*	3-O-咖啡酰奎宁酸*	Phenolic acids	酚酸类	Phenolic acids	酚酸类	-	3	19066.3	11768.9	16445	7582.24	8480.72	13636.2	27346.1	30775.4	19347.4	16836.9	19004.8	17796.4	-	-
Ymjm000150	353.088	191.059	354.095	C16H18O9	[M-H]-	4-O-Caffeoylquinic acid*	4-O-咖啡酰奎宁酸*	Phenolic acids	酚酸类	Phenolic acids	酚酸类	-	3	19066.3	11768.9	16445	7582.24	8480.72	13636.2	27346.1	30775.4	19347.4	16836.9	19004.8	17796.4	-	-
Lmbn001181	531.139	531.13	532.143	C22H28O15	[M-H]-	Fraxetin-7,8-di-O-glucoside	秦皮素-7,8-二-O-葡萄糖苷	Lignans and Coumarins	木脂素和香豆素	Coumarins	香豆素	-	3	1.7906e+06	2.01667e+06	1.67095e+06	1.17996e+06	1.39122e+06	1.3362e+06	429710	537711	496924	1.32737e+06	1.18039e+06	1.22133e+06	-	-
zjbp110804	357.133	307.096	356.126	C20H20O6	[M+H]+	6,7-dimethoxy-2-[2-(4'-hydroxy-3'-methoxyphenyl)ethyl]chromone	6,7-二甲氧基-2-[2-(4'-羟基-3'-甲氧基苯基)乙基]色酮	Others	其它类	Chromone	色酮类	-	2	14845.6	24683.7	17483.9	407772	365869	386439	150344	148833	129121	164786	185138	169929	-	-
MWSmce295	245.072	113.032	244.07	C9H12N2O6	[M+H]+	1-beta-D-Arabinofuranosyluracil	1-β-D-阿糖呋喃脲嘧啶	Nucleotides and derivatives	核苷酸及其衍生物	Nucleotides and derivatives	核苷酸及其衍生物	3083-77-0	2	154047	155381	116534	155370	159465	161347	162177	194817	212885	171265	183992	193662	C16908	-
Lmhp010334	517.337	263.237	516.33	C27H48O9	[M+H]+	2-Linoleoylglycerol-1-O-glucoside	2-亚油酰甘油酯-1-O-葡萄糖苷	Lipids	脂质	Glycerol ester	甘油酯	-	3	53241.3	40295.4	48715	100120	76245.2	124184	32697.8	68539.1	95955.4	73355.7	74772.5	66526.8	-	-
pmb2657	289.115	131.083	290.123	C10H18N4O6	[M-H]-	Argininosuccinic acid	精氨基琥珀酸	Organic acids	有机酸	Organic acids	有机酸	2387-71-5	3	124387	145933	100173	115076	108875	130546	96791.3	64144.6	62376.9	118375	115539	105090	C03406	ko00220,ko00250,ko01100,ko01110,ko01230
pmp000344	271.06	243.064	270.053	C15H10O5	[M+H]+	3',4',7-Trihydroxyflavone	3',4',7-三羟基黄酮	Flavonoids	黄酮	Flavones	黄酮	2150-11-0	2	91540.1	125038	79190.6	16525.9	53242.1	86731.5	9	9	9	61016.6	65476	69096.3	-	-
pmp000415	447.129	285.076	446.121	C22H22O10	[M+H]+	3'-Methoxydaidzin	3'-甲氧基黄豆苷	Flavonoids	黄酮	Isoflavones	异黄酮	200127-80-6	3	58702.5	85446.2	50471.2	12258.2	233075	357856	9	9	9	105024	92739.3	99409.8	-	-
Lmmp005197	1105.54	471.349	1104.54	C53H84O24	[M+H]+	Bayogenin-3-O-(2''-O-galactosyl)glucuronide-28-O-(2'''-O-Rhamnosyl)Arabinoside	贝萼皂苷元-3-O-(2''-O-半乳糖基)葡萄糖醛酸-28-O-(2''-O-鼠李糖基)阿拉伯糖苷	Terpenoids	萜类	Triterpene Saponin	三萜皂苷	-	1	1.98146e+06	1.91627e+06	2.1108e+06	904304	1.11211e+06	925217	565145	962467	830597	1.30073e+06	1.15848e+06	1.18371e+06	-	-
pmf0174	157.16	157.16	158.167	C10H22O	[M-H]-	1-Decanol*	1-癸醇*	Others	其它类	Alcohol compounds	醇类化合物	112-30-1	3	2.37159e+06	2.35751e+06	2.29206e+06	2.22556e+06	2.18255e+06	2.19879e+06	2.54114e+06	2.58827e+06	2.68646e+06	2.38386e+06	2.66986e+06	2.41974e+06	C01633	-
HJN003	385.113	223.062	386.121	C17H22O10	[M-H]-	1-O-Sinapoyl-β-D-glucose	1-O-芥子酰-D-葡萄糖	Phenolic acids	酚酸类	Phenolic acids	酚酸类	-	1	76756.7	82849.1	70167.4	112584	152360	192165	6.72242e+06	8.04144e+06	7.06629e+06	2.41832e+06	2.73937e+06	2.61889e+06	C01175	ko00940,ko01110
Wbmn010451	487.34	487.34	488.35	C30H48O5	[M-H]-	2,3,23-Trihydroxyolean-12-en-28-oic acid methyl ester	2,3,23-三羟基齐墩果烷-12-烯-28-酸 甲酯	Terpenoids	萜类	Triterpene	三萜	-	1	98082.8	165924	96292.1	186993	210595	169085	9	9	9	100850	112383	101200	-	-
Lmdp005525	299.091	284.068	298.084	C17H14O5	[M+H]+	Afrormosin (6,4'-Dimethoxy-7-Hydroxyisoflavone)*	阿夫罗摩辛*	Flavonoids	黄酮	Isoflavones	异黄酮	550-79-8	1	447955	643528	169754	531992	4.18262e+06	8.87479e+06	1.50286e+07	5.95647e+06	5.96112e+06	5.22607e+06	4.83977e+06	4.61949e+06	C10199	-
MWSmce461	102.055	56.0497	101.048	C4H7NO2	[M+H]+	L-Azetidine-2-carboxylic acid*	L-吖啶-2-羧酸*	Alkaloids	生物碱	Alkaloids	生物碱	2133-34-8	3	39947.1	23220.3	34438.1	27095.4	109728	109368	29275.7	9	22102.9	42744.2	39641.1	37762.9	-	-
mws1089	421.075	241.011	422.082	C12H23O14P	[M-H]-	Sucrose-6-phosphate	蔗糖-6-磷酸	Others	其它类	Saccharides	糖类	-	3	1.00129e+06	511887	1.03896e+06	291994	230275	157247	114593	94246.4	47199.7	334242	378506	348582	-	-
Hmbn004734	455.318	455.318	456.324	C29H44O4	[M-H]-	3,23-Dihydroxy-30-noroleana-12,20(29)-dien-28-oic acid (30-Norhederagenin)	3,23-二羟基-30-去甲基齐墩果-12,20(29)-二烯-28-酸 (30-去甲常春藤皂苷元)	Terpenoids	萜类	Triterpene	三萜	117654-06-5	3	207784	172298	179154	233366	259431	215342	61492.1	53912.4	60352.8	155775	167154	147199	-	-
MWSmce675	271.083	108.022	272.09	C12H16O7	[M-H]-	Arbutin	熊果苷	Phenolic acids	酚酸类	Phenolic acids	酚酸类	497-76-7	1	39785.1	22387.8	16932.5	21358.9	40478.5	88688.8	145013	160591	153879	63765.4	69637.9	61596.2	C06186	ko00010
Lamp006438	549.162	301.11	548.152	C26H28O13	[M+H]+	Astrapterocarpan-3-O-malonyl glucoside	黄芪紫檀烷-7-氧-丙二酰葡萄糖苷	Flavonoids	黄酮	Other Flavonoids	其它类黄酮	-	2	4.71907e+06	1.36466e+06	2.8933e+06	386307	3.1124e+06	8.36667e+06	39276.5	109150	56136.8	2.55201e+06	2.26397e+06	2.3191e+06	-	-
Lmsp008443	333.097	167.034	332.09	C17H16O7	[M+H]+	3,3',5-Trihydroxy-4',7-dimethoxyflavanone	3,3',5-三羟基-4',7-二甲氧基黄烷酮	Flavonoids	黄酮	Flavanones	二氢黄酮	-	3	100213	2.38439e+06	121244	123368	71935.3	279310	803232	153355	367698	408293	427038	375673	-	-
mws0376	115.004	71.0139	116.011	C4H4O4	[M-H]-	Fumaric acid*	延胡索酸(富马酸,反丁烯二酸)*	Organic acids	有机酸	Organic acids	有机酸	110-17-8	3	217933	256921	241917	418609	531968	581434	429042	544171	588894	490392	439998	438926	C00122	ko00020,ko00190,ko00220,ko00250,ko00350,ko00360,ko00620,ko00650,ko00760,ko01100,ko01110,ko01200
pme0271	115.004	71.0139	116.011	C4H4O4	[M-H]-	Maleic acid*	马来酸 (顺丁烯二酸)*	Organic acids	有机酸	Organic acids	有机酸	110-16-7	3	217933	256921	241917	418609	531968	581434	429042	544171	588894	490392	439998	438926	C01384	ko00350,ko00650,ko00760,ko01100
Lmbn013410	205.16	189.127	206.167	C14H22O	[M-H]-	2,4-Di-Tert-Butylphenol*	2,4-二叔丁基苯酚*	Phenolic acids	酚酸类	Phenolic acids	酚酸类	96-76-4	3	373970	362642	450073	409937	392332	408073	319757	308169	316223	343276	348132	308698	-	-
MWS20169	269.046	254.021	270.053	C15H10O5	[M-H]-	2,5-dihydroxy-1-methoxy-anthraquinone	2,5-二羟基-1-甲氧基蒽醌	Quinones	醌类	Anthraquinone	蒽醌	-	3	128559	175743	74189.2	59214.6	246805	308172	242180	56903.7	61731	162074	155473	176352	-	-
MWS3020	145.133	86.0961	144.126	C7H16N2O	[M+H]+	N-Acetylcadaverine	N-乙酰尸胺	Alkaloids	生物碱	Alkaloids	生物碱	32343-73-0	3	720899	714813	671528	666741	692056	723509	735478	528783	719615	733603	748242	661056	-	-
pmd0130	468.308	184.073	467.301	C22H46NO7P	[M+H]+	LysoPC 14:0	溶血磷脂酰胆碱 14:0	Lipids	脂质	LPC	溶血磷脂酰胆碱	20559-16-4	3	26662.9	19448.7	30932.5	46207.8	51440.5	69933.7	28194	57620.7	64442.2	43009.2	38315.9	43007.6	-	-
pmp000206	1085.55	567.404	1084.55	C54H84O22	[M+H]+	Soyasaponin αg	大豆皂苷 αg	Terpenoids	萜类	Triterpene Saponin	三萜皂苷	-	3	22162.9	32623.6	12439.2	33690	34090.9	22767.3	1676.76	785.24	1222.33	22004.7	19816.7	22437.2	-	-
Lmhp009590	508.34	184.073	507.332	C25H50NO7P	[M+H]+	LysoPC 17:1	溶血磷脂酰胆碱 17:1	Lipids	脂质	LPC	溶血磷脂酰胆碱	-	1	14473.8	9	12175.5	18270.5	9	31287.2	24355.1	57239.6	50137.7	31242.2	27385.1	29039.1	-	-
Lamp008148	781.473	441.375	780.465	C42H68O13	[M+H]+	Azukisaponin I	赤豆皂苷 I	Terpenoids	萜类	Triterpene Saponin	三萜皂苷	82793-02-0	3	92044.3	69324.5	89876.6	869227	893402	1.5201e+06	279143	276226	285837	585027	545347	622736	-	-
pmp001198	132.102	57.0335	131.095	C6H13NO2	[M+H]+	6-Deoxyfagomine	6-脱氧荞麦碱	Alkaloids	生物碱	Piperidine alkaloids	哌啶类生物碱	197449-09-5	1	592171	178386	541376	909516	1.72002e+06	2.16451e+06	1.36892e+06	1.50358e+06	1.61523e+06	1.17224e+06	1.05051e+06	1.04428e+06	-	-
pmb3107	359.098	182.022	360.106	C15H20O10	[M-H]-	Glucosyringic Acid	葡萄糖基丁香酸	Phenolic acids	酚酸类	Phenolic acids	酚酸类	-	1	3.00729e+06	3.69399e+06	3.12082e+06	7.16513e+06	4.8432e+06	5.76366e+06	8.88177e+06	6.45198e+06	4.57052e+06	4.34838e+06	4.96415e+06	4.63671e+06	-	-
mws1051	399.144	250.094	399.144	C15H23N6O5S+	[M]+	S-Adenosylmethionine	S-腺苷蛋氨酸	Amino acids and derivatives	氨基酸及其衍生物	Amino acids and derivatives	氨基酸及其衍生物	485-80-3	3	193554	177454	227100	295712	624893	790560	131885	299175	374276	358837	409890	386796	-	-
Cmsp006026	319.081	167.031	318.074	C16H14O7	[M+H]+	Dihydrorhamnetin	二氢鼠李素	Flavonoids	黄酮	Flavanones	二氢黄酮	-	3	9555.22	391824	9792.23	9	9	9	9	9	9	21309.3	23458.3	24274.8	-	-
pme3443	207.066	192.041	208.074	C11H12O4	[M-H]-	Sinapinaldehyde	芥子醛	Phenolic acids	酚酸类	Phenolic acids	酚酸类	4206-58-0	1	12223.1	10580.9	14144.4	1.53337e+06	761723	897722	576571	560531	301083	407747	453142	401954	C05610	ko00940,ko01100,ko01110
Zmyn005209	241.217	225.025	242.225	C15H30O2	[M-H]-	12-Methyltetradecanoic Acid	12-甲基十四烷酸	Lipids	脂质	Free fatty acids	游离脂肪酸	5502-94-3	3	84575.5	91267.1	133983	132826	87654.1	65319.7	1.73561e+06	1.579e+06	1.66387e+06	1.94855e+06	1.98286e+06	1.74909e+06	C16665	-
pmb2975	477.14	357.097	478.147	C23H26O11	[M-H]-	Hesperetin-3'-O-glucuronide	橙皮素-3'-O-葡萄糖醛酸苷	Flavonoids	黄酮	Flavanones	二氢黄酮	1237479-05-8	3	21531.7	87589.1	19992	2305.18	7590.28	3188.64	9	9	9	17331.4	17348.6	15411.5	-	-
MWSHY0039	417.118	255.067	416.111	C21H20O9	[M+H]+	Daidzein-7-O-glucoside(Daidzin)	大豆苷元-7-O-葡萄糖苷(大豆苷)	Flavonoids	黄酮	Isoflavones	异黄酮	552-66-9	1	1.09092e+07	2.21997e+07	1.07566e+07	1.9409e+06	1.11075e+07	8.19845e+06	1.45738e+06	4.51825e+06	2.3262e+06	8.65031e+06	7.57518e+06	7.99424e+06	C10216	ko00943
Lmhn002574	431.06	137.03	432.069	C20H16O11	[M-H]-	Caffeoyl(p-Hydroxybenzoyl)tartaric acid	咖啡酰对羟基苯甲酰酒石酸	Phenolic acids	酚酸类	Phenolic acids	酚酸类	-	3	123487	163324	163306	942086	1.7579e+06	1.44871e+06	65256.1	167845	233671	454410	519681	493262	-	-
pme3096	118.015	74.0237	119.022	C3H5NO4	[M-H]-	Aminomalonic acid	氨基丙二酸	Organic acids	有机酸	Organic acids	有机酸	1068-84-4	3	129493	120151	98934.3	293518	283962	463098	219732	241138	203117	225238	256721	234957	C00872	-
Zblp004832	257.081	137.02	256.074	C15H12O4	[M+H]+	7,4'-Dihydroxydihydroflavonoids	7,4'-二羟基二氢黄酮	Flavonoids	黄酮	Flavanones	二氢黄酮	-	1	284245	278935	158820	126537	1.08654e+06	1.20611e+06	300512	412383	775881	716765	726835	640986	-	-
mws1200	177.056	145.028	178.063	C10H10O3	[M-H]-	Trans-4-Hydroxycinnamic Acid Methyl Ester	反式-4-羟基肉桂酸甲酯	Phenolic acids	酚酸类	Phenolic acids	酚酸类	19367-38-5	3	17255.1	18683.4	25206.9	21042.1	18504.5	30320.2	8381.47	7020.33	7791.22	17263.2	17531.6	15443.4	-	-
Zblp005270	271.098	151.044	270.089	C16H14O4	[M+H]+	4,4'-Dihydroxy-2-methoxychalcone; Echinatin	4,4'-二羟基-2-甲氧基查耳酮; 刺甘草查尔酮	Flavonoids	黄酮	Chalcones	查耳酮	34221-41-5	3	253184	84461.2	246870	141855	2.82449e+06	3.62542e+06	154463	17385.1	26847.7	900987	797958	808416	-	-
Wmhn000034	301.127	121.028	300.121	C14H20O7	[M+H]+	Salidroside	红景天苷	Phenolic acids	酚酸类	Phenolic acids	酚酸类	10338-51-9	3	154119	109336	127260	51524.5	52339.3	22162.2	9	9	9	63126.9	56078.4	56364.8	C06046	ko00350,ko01100
Lmhp011562	353.269	261.221	352.261	C21H36O4	[M+H]+	1-α-Linolenoyl-glycerol	1-α-亚麻酸甘油酯	Lipids	脂质	Glycerol ester	甘油酯	-	1	3.26807e+06	5.17263e+06	4.01799e+06	7.77369e+06	1.01447e+07	1.10955e+07	4.72943e+06	8.46559e+06	9.98398e+06	7.49362e+06	7.59711e+06	6.68973e+06	-	-
Lmhn004976	299.06	284.02	300.063	C16H12O6	[M-H]-	Aracarpene 2	9-甲氧基-6H-[1]苯并呋喃[3,2-c]色烯-3,4,7-三醇	Flavonoids	黄酮	Isoflavones	异黄酮	-	3	49641.6	96906.3	36164.4	52697.4	70627.3	146038	2.37331e+06	547548	633567	355170	405863	371658	-	-
Lmxn006768	971.486	809.432	972.493	C48H76O20	[M-H]-	3-O-Rhamnosyl(1→2)glucosyl-2,3,6-trihydroxy-23-oxoolean-12-en-28-oic acid-28-O-glucosyl ester	3-O-鼠李糖基(1→2)葡萄糖基-2,3,6-三羟基-23-氧化齐墩果-12-烯-28-酸-28-O-葡萄糖酯	Terpenoids	萜类	Triterpene Saponin	三萜皂苷	-	1	11647.2	16722.4	8447.58	9754.71	8325.8	10115.3	9	9	9	11972.4	10433.1	11223.5	-	-
mws0232	377.146	243.088	376.138	C17H20N4O6	[M+H]+	Riboflavin (Vitamin B2)	核黄素 (维生素 B2)	Others	其它类	Vitamin	维生素	83-88-5	3	46732	65976.5	31063.2	383174	584961	550935	155245	232876	332829	285759	249642	275071	C00255	ko00740,ko01100,ko01110,ko01240,ko02010
Lhdp090709	797.469	441.373	796.461	C42H68O14	[M+H]+	Soyasaponin Bb'	大豆皂苷Bb'	Terpenoids	萜类	Triterpene Saponin	三萜皂苷	-	2	365373	183449	357816	776734	1.22396e+06	2.25003e+06	764136	835694	1.02491e+06	899184	951850	829188	-	-
pmb0889	279.232	95.0855	278.225	C18H30O2	[M+H]+	Punicic acid (9Z,11E,13Z-octadecatrienoic acid)	石榴酸 (9Z,11E,13Z-十八碳三烯酸)	Lipids	脂质	Free fatty acids	游离脂肪酸	544-72-9	1	331985	498705	614658	3.23343e+06	4.79716e+06	5.62075e+06	1.61102e+06	1.05488e+06	2.08425e+06	2.43754e+06	2.38077e+06	2.136e+06	C08364	-
Zmzn000113	146.047	102.056	147.053	C5H9NO4	[M-H]-	L-threo-3-Methylaspartate	L-苏式-3-甲基天冬氨酸	Amino acids and derivatives	氨基酸及其衍生物	Amino acids and derivatives	氨基酸及其衍生物	6061-13-8	1	1.83244e+06	1.95206e+06	1.97525e+06	2.2173e+06	2.29893e+06	1.86975e+06	484280	387421	314258	1.37838e+06	1.4808e+06	1.28889e+06	C03618	ko00630,ko00660,ko01100,ko01200
MWSmce119	175.115	70.064	174.112	C6H14N4O2	[M+H]+	L-Arginine	L-精氨酸	Amino acids and derivatives	氨基酸及其衍生物	Amino acids and derivatives	氨基酸及其衍生物	74-79-3	1	1.8544e+07	1.71944e+07	1.90221e+07	3.23152e+06	5.77812e+06	2.11705e+06	66104.1	122653	193358	7.3562e+06	7.08911e+06	6.41846e+06	C00062	ko00220,ko00261,ko00330,ko00470,ko00970,ko01100,ko01110,ko01230,ko02010
Zmhp002714	301.072	286.048	300.063	C16H12O6	[M+H]+	5,6,7-Tetrahydroxy-8-methoxyflavone*	5,6,7-三羟基-8-甲氧基黄酮*	Flavonoids	黄酮	Flavones	黄酮	-	3	24614.2	153985	28517.6	46401.4	54720.7	159483	1.212e+06	31981.4	39697.9	245408	239804	214852	-	-
Zmhp002814	301.073	286.048	300.063	C16H12O6	[M+H]+	5,7,8-Tetrahydroxy-6-methoxyflavone*	5,7,8-三羟基-6-甲氧基黄酮*	Flavonoids	黄酮	Flavones	黄酮	-	3	24614.2	153985	28517.6	46401.4	54720.7	159483	1.212e+06	31981.4	39697.9	245408	239804	214852	-	-
Lmyn007883	287.223	287.223	288.23	C16H32O4	[M-H]-	9,16-Dihydroxypalmitic acid	9,16-二羟基棕榈酸	Lipids	脂质	Free fatty acids	游离脂肪酸	38076-49-2	3	9	9	9	58396.5	46631.8	119976	30413.2	68434.4	78221.7	42101.9	48364.8	44761.7	-	-
Hmmn002544	355.104	193.05	356.111	C16H20O9	[M-H]-	Ferulic acid-4-O-glucoside	阿魏酸-4-O-葡萄糖苷	Phenolic acids	酚酸类	Phenolic acids	酚酸类	117405-51-3	2	9	9	9	27285.5	57799.5	136907	41174.8	36780.5	39555.1	34672.8	39805.8	38141	-	-
pmn001420	341.088	179.036	342.095	C15H18O9	[M-H]-	1-O-Caffeoyl-β-D-glucose*	1-O-咖啡酰-β-D-葡萄糖*	Phenolic acids	酚酸类	Phenolic acids	酚酸类	14364-08-0	1	310748	166164	315533	274395	260729	475261	1.41343e+06	1.49771e+06	1.78365e+06	498993	548315	573062	C10433	-
pmb0883	482.324	341.305	481.317	C23H48NO7P	[M+H]+	LysoPE 18:0	溶血磷脂酰乙醇胺 18:0	Lipids	脂质	LPE	溶血磷脂酰乙醇胺	69747-55-3	3	33397.6	30869.9	18998.6	53933.3	52364.5	84605.2	50611.1	80655.3	87732.6	63874	62089	55809.1	-	-
mws0154	173.046	93.0346	174.053	C7H10O5	[M-H]-	Shikimic acid	莽草酸	Organic acids	有机酸	Organic acids	有机酸	138-59-0	3	9746.2	3702.68	7779.38	14495.2	38233.2	24471.6	14403.6	8141.81	10659	12242	14043.6	13576.1	C00493	ko00400,ko00996,ko00999,ko01100,ko01110,ko01230,ko01240
mws1073	595.166	457.134	594.159	C27H30O15	[M+H]+	Apigenin-6,8-di-C-glucoside (Vicenin-2)	芹菜素-6,8-二-C-葡萄糖苷 (新西兰牡荆苷 II)	Flavonoids	黄酮	Flavones	黄酮	23666-13-9	3	505568	738910	587146	70064.5	86759.3	175721	456736	89503.9	90778.5	298857	260471	288948	C10195	-
pme3388	189.135	144.102	188.127	C7H16N4O2	[M+H]+	Homoarginine	高精氨酸	Amino acids and derivatives	氨基酸及其衍生物	Amino acids and derivatives	氨基酸及其衍生物	156-86-5	3	3.01427e+06	2.51908e+06	2.85608e+06	427185	657123	438238	114520	107085	126277	1.15487e+06	1.05936e+06	1.0055e+06	C01924	-
Lmbn001981	137.024	93.0346	138.032	C7H6O3	[M-H]-	2,5-Dihydroxybenzaldehyde	2,5-二羟基苯甲醛	Phenolic acids	酚酸类	Phenolic acids	酚酸类	1194-98-5	3	239110	109512	118811	372674	214295	520718	266974	318308	278299	230520	259399	262657	C05585	ko00350,ko01100
Hmqp005411	297.243	81.07	296.235	C18H32O3	[M+H]+	9-Oxo-12Z-Octadecenoic acid	9-氧代-12Z-十八碳烯酸	Lipids	脂质	Free fatty acids	游离脂肪酸	112543-32-5	3	12691	14953.7	13705.2	107003	162471	224100	53081.2	41811.4	57639.3	78630.8	77702.8	69023.1	-	-
Zbzp006804	519.15	271.097	518.142	C25H26O12	[M+H]+	Medicarpin 3-O-glucoside-6'-malonate	美迪紫檀素-3-O-葡萄糖苷-6'-丙二酰基	Flavonoids	黄酮	Other Flavonoids	其它类黄酮	-	1	2.24931e+07	3.03874e+07	2.18425e+07	2.65222e+06	1.30695e+07	1.85244e+07	31513.5	46459.3	23586.4	1.37615e+07	1.37699e+07	1.21486e+07	C16224	ko00943
pmb1096	118.065	91.0542	117.058	C8H7N	[M+H]+	Indole	吲哚	Alkaloids	生物碱	Plumerane	吲哚类生物碱	120-72-9	1	2.10464e+07	1.06425e+07	1.89911e+07	468236	709063	1.50391e+06	642358	430866	629897	5.14039e+06	5.04601e+06	4.49935e+06	C00463	ko00380,ko00400,ko00402,ko01100,ko01110
Lhdp090703	959.52	457.365	958.514	C48H78O19	[M+H]+	Soyasaponin A3	大豆皂苷A3	Terpenoids	萜类	Triterpene Saponin	三萜皂苷	114077-04-2	3	138021	190071	134152	227879	177331	222662	10372.4	70474.9	48244.6	147769	129801	132588	-	-
Lmmn005003	1087.51	1087.5	1088.5	C52H80O24	[M-H]-	Medicagenic acid-3-O-glucuronide-28-O-xylosyl(1,4)-rhamnosyl(1,2)-arabinoside	苜蓿酸-3-O-葡萄糖醛酸苷-28-O-木糖基(1,4)-鼠李糖基(1,2)-阿拉伯糖苷	Terpenoids	萜类	Triterpene Saponin	三萜皂苷	128192-15-4	3	1.02376e+08	7.70614e+07	1.00388e+08	5.16669e+07	6.70398e+07	4.88363e+07	93705.3	174517	113511	6.08086e+07	5.27517e+07	5.67606e+07	-	-
Lmhp009526	515.322	261.221	514.314	C27H46O9	[M+H]+	2-α-Linolenoyl-glycerol-1-O-glucoside	2-α-亚麻酸甘油酯-1-O-葡萄糖苷	Lipids	脂质	Glycerol ester	甘油酯	-	2	1971.12	4380.1	9	35720.6	28204	95951.6	9911.35	20146.2	37676.3	33609.4	29215.8	30864.7	-	-
MWS20152	417.156	402.1	418.163	C22H26O8	[M-H]-	Syringaresinol	丁香树脂酚	Lignans and Coumarins	木脂素和香豆素	Lignans	木脂素	21453-71-4	3	9	9	9	63216.1	23188.8	21819.5	191040	59464.5	41012.5	20614.3	23743.4	21796	C10889	-
mws1430	425.378	95.0867	424.37	C30H48O	[M+H]+	Lup-20(29)-en-3-one (Lupenone)	羽扇豆-20(29)-烯-3-酮 (羽扇豆烯酮)	Terpenoids	萜类	Triterpene	三萜	1617-70-5	3	15122	12758.1	9	28538.7	27733.6	37351.7	9	9	9	16549.6	18518.2	16263.9	C16990	-
mws0219	132.03	88.0404	133.037	C4H7NO4	[M-H]-	L-Aspartic Acid*	L-天冬氨酸*	Amino acids and derivatives	氨基酸及其衍生物	Amino acids and derivatives	氨基酸及其衍生物	56-84-8	1	2.45944e+06	2.00065e+06	2.69038e+06	4.16066e+06	4.85245e+06	7.36134e+06	1.78798e+06	2.05979e+06	1.93685e+06	3.06579e+06	3.48343e+06	3.10405e+06	C00049	ko00220,ko00250,ko00260,ko00261,ko00270,ko00300,ko00340,ko00410,ko00460,ko00470,ko00710,ko00760,ko00770,ko00970,ko00999,ko01100,ko01110,ko01200,ko01210,ko01230,ko01240,ko02010
mws0089	447.093	285.041	448.101	C21H20O11	[M-H]-	Kaempferol-7-O-glucoside	山柰酚-7-O-葡萄糖苷	Flavonoids	黄酮	Flavonols	黄酮醇	16290-07-6	3	41129.1	188902	48139.7	50736.9	99632.8	154750	198125	126533	171378	116399	128940	134082	-	-
MWS0811	130.086	84.0818	129.079	C6H11NO2	[M+H]+	L-Pipecolic Acid	L-哌啶酸	Organic acids	有机酸	Organic acids	有机酸	3105-95-1	1	9.25209e+06	1.04478e+07	9.30793e+06	6.25347e+06	1.13163e+07	1.18713e+07	5.61514e+06	4.37529e+06	6.71051e+06	9.08785e+06	9.95059e+06	8.6438e+06	C00408	ko00310,ko00960,ko01100,ko01110
MWSmce363	151.041	108.023	152.047	C8H8O3	[M-H]-	2,5-Dihydroxyacetophenone	2,5-二羟基苯乙酮	Phenolic acids	酚酸类	Phenolic acids	酚酸类	490-78-8	3	9	9	9	29565.9	83069.4	256771	271597	13577.5	30611.4	88652.9	77505.8	87364.2	-	-
MWSmce083	207.072	133.033	208.074	C11H12O4	[M-H]-	Ferulic acid methyl ester	阿魏酸甲酯	Phenolic acids	酚酸类	Phenolic acids	酚酸类	2309-07-1	3	1880.61	2290.11	3150.01	33138.7	29095.3	47303.4	9	9	9	15226.8	13176.9	14390.4	-	-
mws5045	215.165	169.159	216.173	C12H24O3	[M-H]-	12-Hydroxydodecanoic acid	12-羟基十二酸	Lipids	脂质	Free fatty acids	游离脂肪酸	505-95-3	1	34253	3412.19	9460.69	100495	206508	14830.5	13101	37634.8	30238.6	51340.8	44704.5	46453.8	C08317	-
Zmdp005767	517.134	269.089	516.127	C25H24O12	[M+H]+	Formononetin-7-O-(6''-Malonyl)glucoside	芒柄花素-7-O-(6''-丙二酰)葡萄糖苷	Flavonoids	黄酮	Isoflavones	异黄酮	-	1	680257	1.67429e+06	741526	208089	788177	1.52384e+06	40302.3	15363.7	6293.8	647390	728067	640383	C16222	ko00943
mws0628	121.029	92.0268	122.037	C7H6O2	[M-H]-	4-Hydroxybenzaldehyde	4-羟基苯甲醛	Phenolic acids	酚酸类	Phenolic acids	酚酸类	123-08-0	1	355824	344936	349550	1.06035e+06	858780	1.10033e+06	581582	534886	465628	596906	643772	691007	C00633	ko01100
Lmzn106284	471.348	471.348	472.355	C30H48O4	[M-H]-	2,3-Dihydroxylup-20(29)-en-28-oic acid (Alphitolic acid)	2,3-二羟基羽扇豆-20(29)-烯-28-酸 (麦珠子酸)	Terpenoids	萜类	Triterpene	三萜	19533-92-7	3	50285.1	52214.4	27788.9	377592	222503	431841	9	9	9	112851	125436	109315	C16912	-
pmn001706	471.348	471.35	472.355	C30H48O4	[M-H]-	2,3-Dihydroxyolean-12-en-28-oic acid (2-Hydroxyoleanolic acid)	2,3-二羟基齐墩果-12-烯-28-酸 (2-羟基齐墩果酸)	Terpenoids	萜类	Triterpene	三萜	26707-60-8	1	50285.1	52214.4	27788.9	377592	222503	431841	9	9	9	112851	125436	109315	-	-
Lmzn206284	471.35	471.35	472.355	C30H48O4	[M-H]-	3,13-Dihydroxylup-20(29)-en-28-oic acid (Terminic acid)	3,13-二羟基羽扇豆-20(29)-烯-28-酸 (Terminic acid)	Terpenoids	萜类	Triterpene	三萜	-	3	50285.1	52214.4	27788.9	377592	222503	431841	9	9	9	112851	125436	109315	-	-
Zmpn008194	471.348	471.348	472.355	C30H48O4	[M-H]-	2,3-Dihydroxyurs-12-en-28-oic acid (Corosolic acid)*	2,3-二羟基熊果-12-烯-28-酸 (科罗索酸)*	Terpenoids	萜类	Triterpene	三萜	4547-24-4	1	50285.1	52214.4	27788.9	377592	222503	431841	9	9	9	112851	125436	109315	-	-
mws1610	471.348	471.348	472.355	C30H48O4	[M-H]-	2,3-Dihydroxyurs-12-en-29-oic acid (Maslinic acid)*	2,3-二羟基熊果-12-烯-29-酸 (山楂酸)*	Terpenoids	萜类	Triterpene	三萜	4373-41-5	1	50285.1	52214.4	27788.9	377592	222503	431841	9	9	9	112851	125436	109315	C16939	-
mws4053	455.353	455.353	456.36	C30H48O3	[M-H]-	3-Hydroxyurs-12-en-28-oic acid (Ursolic acid)	3-羟基熊果-12-烯-28-酸 (熊果酸)	Terpenoids	萜类	Triterpene	三萜	77-52-1	3	1.81694e+06	2.10654e+06	958669	4.72408e+06	4.31076e+06	5.54943e+06	58668.4	24219.1	23333.8	3.69213e+06	3.5617e+06	3.19905e+06	C08988	-
Hmqn003054	329.235	311.221	330.241	C18H34O5	[M-H]-	9,10,11-Trihydroxy-12-octadecenoic acid	9,10,11-三羟基-12-十八碳烯酸	Lipids	脂质	Free fatty acids	游离脂肪酸	61911-67-9	1	15702.7	3805.9	12862	88186.8	132014	110797	76214.7	56754.8	61019.1	58738.4	64246.9	55598.6	-	-
Lmsp004670	595.166	287.057	594.159	C27H30O15	[M+H]+	Kaempferol-3-O-glucoside-7-O-rhamnoside*	山柰酚-3-O-葡萄糖苷-7-O-鼠李糖苷*	Flavonoids	黄酮	Flavonols	黄酮醇	2392-95-2	3	7540.05	3801.15	3790.9	8402.01	9669.28	12118.1	6057.3	49944.5	113507	24490.5	27939.4	24850.3	-	-
mws0752	185.155	185.156	186.162	C11H22O2	[M-H]-	Undecylic Acid	十一烷酸	Lipids	脂质	Free fatty acids	游离脂肪酸	112-37-8	3	405391	430459	428369	488012	495571	470977	511665	441501	504034	457680	429333	497500	C17715	-
MWSmce257	218.109	88.0433	219.111	C9H17NO5	[M-H]-	D-Pantothenic Acid	D-泛酸(维生素B5)	Others	其它类	Vitamin	维生素	79-83-4	1	482882	509839	457927	354919	381017	662001	1.4334e+06	1.38484e+06	1.61523e+06	676432	734985	634054	C00864	ko00410,ko00770,ko01100,ko01110,ko01240
Lmhn005110	299.06	284.02	300.063	C16H12O6	[M-H]-	Aracarpene 1	9-甲氧基-6H-[1]苯并呋喃[3,2-c]色烯-3,4,10-三醇	Flavonoids	黄酮	Isoflavones	异黄酮	1261245-78-6	3	71367.8	122124	59364.1	62821.7	95425.9	165784	2.34398e+06	521683	535022	382177	388409	337994	-	-
Ymjm000152	271.081	108.021	272.09	C12H16O7	[M-H]-	p-Hydroxypheny-β-D-allopyranoside	对羟基苯-β-D-别吡喃糖苷	Phenolic acids	酚酸类	Phenolic acids	酚酸类	-	1	46957.7	14882.1	34972.6	44126.9	27826.6	88161	148296	187791	146320	60256.5	69323.5	62277.5	-	-
Lhbp111733	521.202	131.046	520.194	C26H32O11	[M+H]+	Matairesinol-4'-O-glucoside (Matairesinoside)	罗汉松脂酚-4'-O-葡萄糖苷 (罗汉松树脂酚苷)	Lignans and Coumarins	木脂素和香豆素	Lignans	木脂素	23202-85-9	3	9568.12	13889.6	24137.6	16880.1	25379.1	40797	386018	438435	524690	184327	159143	176789	-	-
pmb1562	351.253	147.117	350.246	C21H34O4	[M+H]+	1-Stearidonoyl-Glycerol	单酰甘油酯(18:4)	Lipids	脂质	Glycerol ester	甘油酯	-	1	18808.9	25760.9	22694.5	258023	413906	598811	202641	179112	457289	260675	224661	239584	-	-
MWS5231	243.161	181.158	244.167	C13H24O4	[M-H]-	Tridecanedioic acid	十三碳二酸	Lipids	脂质	Free fatty acids	游离脂肪酸	505-52-2	1	52942.7	46985.8	42509.4	54629.1	52154.8	50475.4	55942.5	63008.9	85004.3	51770.3	51498.1	58655.8	-	-
MWStz282	206.081	118.065	205.074	C11H11NO3	[M+H]+	3-Hydroxy-3-acetonyloxindole*	3-羟基-3-乙酰甲基氧化吲哚*	Alkaloids	生物碱	Plumerane	吲哚类生物碱	33417-17-3	3	2.11742e+06	1.9321e+06	1.99259e+06	2.45201e+06	2.98855e+06	3.1133e+06	3.58639e+06	3.97092e+06	4.23244e+06	3.02496e+06	2.6281e+06	2.7097e+06	-	-
Lssp210437	301.071	286.047	300.063	C16H12O6	[M+H]+	3'-O-methylorobol	3'-O-methylorobol	Flavonoids	黄酮	Isoflavones	异黄酮	36190-95-1	2	90445.4	131108	55486.9	39935.3	61607	119641	1.05818e+06	411869	496505	261969	270430	233590	-	-
mws0255	112.05	95.0239	111.043	C4H5N3O	[M+H]+	Cytosine	胞嘧啶	Nucleotides and derivatives	核苷酸及其衍生物	Nucleotides and derivatives	核苷酸及其衍生物	71-30-7	3	335819	304201	262324	222734	327270	256841	151882	184891	216230	272993	250000	235031	C00380	ko00240,ko01100,ko01232
mws0369	303.233	259.243	304.24	C20H32O2	[M-H]-	Arachidonic Acid	花生四烯酸	Lipids	脂质	Free fatty acids	游离脂肪酸	506-32-1	3	11847	32707.6	14959.1	13834.3	31212.1	19819.6	9	9	9	16797.3	18017.9	15465.5	C00219	ko00590,ko00591,ko01040,ko01100
Zmhn001926	299.077	137.025	300.084	C13H16O8	[M-H]-	1-O-Salicyloyl-β-D-glucose*	1-O-水杨酰-β-D-葡萄糖*	Phenolic acids	酚酸类	Phenolic acids	酚酸类	60517-74-0	1	4.65083e+06	4.57721e+06	4.85563e+06	2.83043e+07	4.00809e+07	4.69308e+07	7.42659e+07	1.1238e+08	6.54975e+07	5.86074e+07	6.63662e+07	5.8044e+07	-	-
mws0629	281.113	166.086	280.106	C13H16N2O5	[M+H]+	L-Aspartyl-L-Phenylalanine	L-天冬氨酰-L-苯丙氨酸	Amino acids and derivatives	氨基酸及其衍生物	Amino acids and derivatives	氨基酸及其衍生物	13433-09-5	2	153862	112279	132431	55664.5	68806.6	82281.1	56958.4	51149.4	42825.5	70050.7	79365.4	69392.5	-	-
Lmgn000160	131.046	70.0297	132.054	C4H8N2O3	[M-H]-	3-Ureidopropionic Acid	3-脲基丙酸	Organic acids	有机酸	Organic acids	有机酸	462-88-4	1	2.293e+06	2.79793e+06	2.62623e+06	2.30521e+06	2.60669e+06	2.50384e+06	1.25651e+06	1.0537e+06	1.21548e+06	2.33026e+06	2.6346e+06	2.29783e+06	C02642	ko00240,ko00410,ko00770,ko01100
pmb0818	206.081	145.052	205.074	C11H11NO3	[M+H]+	Methoxyindoleacetic acid	甲氧基吲哚乙酸	Alkaloids	生物碱	Plumerane	吲哚类生物碱	3471-31-6	3	1.61413e+06	2.2723e+06	1.81651e+06	422678	689233	1.64243e+06	685896	469440	636017	4.03122e+06	4.38665e+06	3.76375e+06	C05660	ko00380
pme2596	184.06	148.039	183.053	C8H9NO4	[M+H]+	4-Pyridoxic acid	4-吡哆酸	Others	其它类	Vitamin	维生素	82-82-6	1	25853.4	26263.2	20243.2	54599.4	109691	128858	293528	176740	147703	107787	100949	92359.3	C00847	ko00750,ko01100
mws2623	281.249	281.25	282.256	C18H34O2	[M-H]-	11-Octadecanoic acid(Vaccenic acid)	11-十八碳烯酸	Lipids	脂质	Free fatty acids	游离脂肪酸	506-17-2	1	783065	1.17761e+06	6.13146e+06	1.21319e+06	1.53796e+06	1.69421e+06	508110	620906	905414	910584	968430	829821	C21944	-
MWS4296	223.108	120.082	222.1	C11H14N2O3	[M+H]+	Glycylphenylalanine*	甘氨酰苯基丙氨酸*	Amino acids and derivatives	氨基酸及其衍生物	Amino acids and derivatives	氨基酸及其衍生物	3321-03-7	3	115675	54270.6	86649.9	57670	42073.6	110485	95272.3	99977.2	84235.3	90478.4	102242	88970.4	-	-
Zmbp002538	205.097	146.061	204.09	C11H12N2O2	[M+H]+	1-Methoxy-indole-3-acetamide	1-甲氧基-吲哚-3-乙酰胺	Alkaloids	生物碱	Plumerane	吲哚类生物碱	-	1	495111	3.1693e+06	631315	190751	373353	917875	371144	229920	347757	2.57593e+06	2.81999e+06	2.41653e+06	-	-
mws0567	146.092	87.0441	145.085	C5H11N3O2	[M+H]+	4-Guanidinobutyric acid	4-胍基丁酸	Organic acids	有机酸	Organic acids	有机酸	463-00-3	3	411793	284564	372293	334090	236748	222235	118741	81017.6	120222	220713	232745	199108	C01035	ko00330,ko01100
mws1150	785.251	623.219	786.258	C35H46O20	[M-H]-	Echinacoside	松果菊苷	Phenolic acids	酚酸类	Phenolic acids	酚酸类	82854-37-3	3	4412.94	27642.8	12568.6	39003.4	60814.1	90348.5	354464	407787	547672	190619	186935	164455	C10450	-
pme0008	176.103	113.071	175.096	C6H13N3O3	[M+H]+	L-Citrulline	L-瓜氨酸	Amino acids and derivatives	氨基酸及其衍生物	Amino acids and derivatives	氨基酸及其衍生物	372-75-8	3	2.00212e+06	1.73132e+06	2.15779e+06	425420	757375	240022	27614.3	28798.3	92807.2	933209	797642	850347	C00327	ko00220,ko01100,ko01110,ko01230
MWS00204g	104.071	58.0659	103.063	C4H9NO2	[M+H]+	N-Ethylglycine	N-乙基甘氨酸	Amino acids and derivatives	氨基酸及其衍生物	Amino acids and derivatives	氨基酸及其衍生物	627-01-0	3	1.08692e+06	1.19365e+06	1.12097e+06	1.92099e+06	1.90406e+06	1.70733e+06	1.228e+06	1.06982e+06	1.11305e+06	1.3535e+06	1.35102e+06	1.17426e+06	-	-
Smpn011792	471.348	471.34	472.355	C30H48O4	[M-H]-	2,3-Dihydroxy-12-ursen-28-oic acid	2,3-二羟基-12-熊果烯-28-酸	Terpenoids	萜类	Triterpene	三萜	-	3	133359	224136	9	1.18152e+06	1.4002e+06	1.47548e+06	9	9	9	411219	475771	421550	-	-
pmb2787	293.212	275.202	294.219	C18H30O3	[M-H]-	9-Oxo-10E,12Z-octadecadienoic acid	9-过氧-10E,12Z-十八碳二烯酸	Lipids	脂质	Free fatty acids	游离脂肪酸	54232-59-6	3	12071	20459.4	24836.2	181588	265429	373992	81401.1	44003.9	77950	114711	120695	103028	C14766	ko00591
MWSHY0037	257.081	137.023	256.074	C15H12O4	[M+H]+	Isoliquiritigenin	异甘草素	Flavonoids	黄酮	Chalcones	查耳酮	961-29-5	1	1.55722e+06	1.30156e+06	1.08501e+06	568785	9.6658e+06	1.34141e+07	3.79253e+06	3.25556e+06	5.80492e+06	5.1865e+06	4.98523e+06	4.43557e+06	C08650	ko00941,ko01100,ko01110
Hmcn000192	209.067	59.0139	210.074	C7H14O7	[M-H]-	Sedoheptulose	景天庚酮糖	Others	其它类	Saccharides	糖类	3019-74-7	3	60003.2	67346	53379.7	113131	275787	274095	764384	675097	1.31913e+06	571861	528487	486853	C02076	ko00710,ko01100
Zmdp000376	130.091	84.0806	129.09	C5H11N3O	[M+H]+	4-Guanidinobutanal	4-胍基丁醛	Others	其它类	Aldehyde compounds	醛类化合物	-	3	2.34132e+07	1.83969e+07	2.33223e+07	1.17498e+07	1.558e+07	1.463e+07	5.66247e+06	6.76123e+06	8.09808e+06	1.52826e+07	1.43541e+07	1.30079e+07	-	-
Wafn002081	285.062	153.02	286.069	C12H14O8	[M-H]-	Dihydroxybenzoyl xyloside	二羟基苯甲酰木糖苷	Phenolic acids	酚酸类	Phenolic acids	酚酸类	-	1	65129.3	37699.1	85797.5	896765	2.42456e+06	4.44977e+06	4.34437e+06	6.98032e+06	1.09617e+07	3.06518e+06	3.57704e+06	3.20539e+06	-	-
mws0227	132.102	86.0964	131.095	C6H13NO2	[M+H]+	L-Leucine*	L-亮氨酸*	Amino acids and derivatives	氨基酸及其衍生物	Amino acids and derivatives	氨基酸及其衍生物	61-90-5	1	1.33993e+06	481791	1.21054e+06	1.77886e+06	3.99519e+06	6.5781e+06	3.40708e+06	3.88638e+06	4.00695e+06	3.23846e+06	3.22257e+06	2.79951e+06	C00123	ko00280,ko00290,ko00966,ko00970,ko01100,ko01110,ko01210,ko01230,ko02010
Lmhp009129	482.324	184.073	481.317	C23H48NO7P	[M+H]+	LysoPC 15:0(2n isomer)	溶血磷脂酰胆碱 15:0(2n异构)	Lipids	脂质	LPC	溶血磷脂酰胆碱	-	2	12592.6	7246.31	12751.5	29736.1	41411.1	71777.7	13103.9	16648.3	26240	26120	25963.8	22567.7	-	-
Zbdp001892	268.103	136.061	267.09	C16H13NO3	[M+H]+	7-Methoxy-3-[1-(3-pyridyl)methylidene]-4-chromanone	7-甲氧基-3-[1-(3-吡啶基)亚甲基]-4-二氢色原酮	Flavonoids	黄酮	Other Flavonoids	其它类黄酮	-	1	3.60539e+06	5.28717e+06	1.47557e+07	2.45333e+07	2.48952e+07	2.33356e+07	1.86804e+07	6.35039e+06	9.49298e+06	1.71623e+07	1.78055e+07	1.51976e+07	-	-
Lmsp003655	521.202	131.049	520.194	C26H32O11	[M+H]+	Dehydrodiconiferyl alcohol-gamma'-O-glucoside	脱氢二松柏醇-γ'-O-葡萄糖苷	Phenolic acids	酚酸类	Phenolic acids	酚酸类	-	3	18126.9	30287.8	27310.1	15474.4	49725.7	54585	555818	699565	908293	222299	211648	247616	-	-
Rfmb26201	621.219	417.156	622.226	C30H38O14	[M-H]-	Syringaresinol-4'-O-(6''-acetyl)glucoside	丁香树脂酚-4'-O-(6''-乙酰)葡萄糖苷	Lignans and Coumarins	木脂素和香豆素	Lignans	木脂素	-	2	1.9142e+06	2.4074e+06	2.00666e+06	1.30014e+06	1.3668e+06	1.63676e+06	1.94937e+06	1.55972e+06	1.14885e+06	1.71848e+06	1.65033e+06	1.46494e+06	-	-
pme3967	312.13	180.088	311.123	C12H17N5O5	[M+H]+	2-(Dimethylamino)guanosine*	2-(二甲基氨基)鸟苷*	Nucleotides and derivatives	核苷酸及其衍生物	Nucleotides and derivatives	核苷酸及其衍生物	2140-67-2	3	108215	34845	48044.8	62199.2	66556.6	107866	68870.9	50770.2	51427.8	64506	74611.3	65519.3	-	-
Lmmn001643	163.04	119.046	164.047	C9H8O3	[M-H]-	2-Hydroxycinnamic acid*	2-羟基肉桂酸*	Phenolic acids	酚酸类	Phenolic acids	酚酸类	583-17-5	3	288118	274379	228989	306526	272016	376423	268300	146066	127299	225067	239451	264438	C01772	ko00360,ko00999,ko01100,ko01110
pme1210	150.058	61.0106	149.051	C5H11NO2S	[M+H]+	L-Methionine	L-甲硫氨酸	Amino acids and derivatives	氨基酸及其衍生物	Amino acids and derivatives	氨基酸及其衍生物	63-68-3	3	474914	327238	472241	545760	932346	1.60831e+06	339858	650360	692268	707306	795708	681653	C00073	ko00270,ko00470,ko00966,ko00970,ko00999,ko01100,ko01110,ko01210,ko01230,ko01240
pme2380	145.014	101.024	146.022	C5H6O5	[M-H]-	α-Ketoglutaric acid	α-酮戊二酸	Organic acids	有机酸	Organic acids	有机酸	328-50-7	3	199481	300669	193322	623058	570478	454882	173278	139588	124915	292263	322641	274445	C00026	ko00020,ko00040,ko00053,ko00220,ko00250,ko00300,ko00310,ko00340,ko00430,ko00470,ko00630,ko00650,ko00660,ko01100,ko01110,ko01200,ko01210,ko01230,ko01240
Zbsp011826	441.372	441.372	440.365	C30H48O2	[M+H]+	3-Hydroxylup-20(29)-en-28-al (Betulinaldehyde)	3-羟基羽扇豆-20(29)-烯-28-醛 (白桦脂醛)	Terpenoids	萜类	Triterpene	三萜	13159-28-9	3	357998	482129	452534	504018	505826	431510	458964	370715	148602	259643	301819	266258	-	-
pmc0281	400.146	136.062	399.139	C15H21N5O8	[M+H]+	Ribosyladenosine	核糖腺苷	Nucleotides and derivatives	核苷酸及其衍生物	Nucleotides and derivatives	核苷酸及其衍生物	-	3	328864	471776	341063	177054	283247	456701	140151	192574	310898	318232	375383	346336	-	-
Lmhp008513	677.374	261.221	676.367	C33H56O14	[M+H]+	2-α-Linolenoyl-glycerol-1,3-di-O-glucoside	2-α-亚麻酸甘油酯-1,3-二-O-葡萄糖苷	Lipids	脂质	Glycerol ester	甘油酯	-	3	6588.86	8238.53	9210.42	89469.7	80938.7	197679	106299	219813	354044	104013	98956.7	116030	-	-
Zmyn004676	293.213	113.098	294.219	C18H30O3	[M-H]-	17-Hydroxylinolenic acid	17-羟基亚麻酸	Lipids	脂质	Free fatty acids	游离脂肪酸	-	3	133999	165681	225710	2.35561e+06	3.03693e+06	5.13269e+06	765101	359887	712617	1.36685e+06	1.55153e+06	1.33154e+06	C16346	ko00592
pmb3079	300.049	96.9696	301.056	C8H16NO9P	[M-H]-	N-Acetyl-D-glucosamine-1-phosphate	N-乙酰-D-葡萄糖胺-1-磷酸	Others	其它类	Saccharides	糖类	6866-69-9	1	232755	74541.8	198883	82465.7	94811.3	80668.1	74568.4	80662	53293.1	91129.3	96986.6	82054.6	C04256	-
pmb2260	480.308	184.073	479.301	C23H46NO7P	[M+H]+	LysoPC 15:1	溶血磷脂酰胆碱 15:1	Lipids	脂质	LPC	溶血磷脂酰胆碱	-	3	18236.6	8927.6	17050.6	35651.9	32502.3	51522.8	24975.7	65327.2	87844.2	35596.7	30612.1	31191.9	-	-
Zmdp002216	261.145	86.0968	260.137	C11H20N2O5	[M+H]+	L-γ-Glutamyl-L-leucine	L-γ-谷氨酰胺-L-亮氨酸	Amino acids and derivatives	氨基酸及其衍生物	Amino acids and derivatives	氨基酸及其衍生物	2566-39-4	1	369300	875531	308102	9.57723e+06	1.68785e+07	8.6137e+06	65602.5	67175.6	62126	4.38691e+06	4.65728e+06	3.93694e+06	-	-
pmp001106	595.166	577.156	594.159	C27H30O15	[M+H]+	Vitexin-2''-O-glucoside	牡荆素-2''-O-葡萄糖苷	Flavonoids	黄酮	Flavones	黄酮	61360-94-9	3	87907.1	105398	82736.6	23563.7	25022.7	23735.1	87908.8	8920.12	25718.3	51436.9	60375.4	53692.9	C04024	ko00944
pme3400	447.129	285.074	446.121	C22H22O10	[M+H]+	Biochanin A-7-O-glucoside (Sissotrin)	鹰嘴豆芽素 A-7-O-葡萄糖苷(印度黄檀苷)	Flavonoids	黄酮	Isoflavones	异黄酮	5928-26-7	3	44138.7	30938.2	35324.4	11847.4	123365	238867	9	9	9	52423.9	61877.7	55548.7	C05376	ko00943
Hmjp003546	505.35	469.333	504.345	C30H48O6	[M+H]+	2,3,6,23-Tetrahydroxyurs-12-en-28-oic acid (Madecassic acid)	2,3,6,23-四羟基熊果-12-烯-28-酸 (羟基积雪草酸)	Terpenoids	萜类	Triterpene	三萜	18449-41-7	3	9	9	9	21792.9	23410.2	124212	9	9	9	26754.8	22566.8	24496	-	-
pme0230	268.104	136.062	267.097	C10H13N5O4	[M+H]+	Adenosine	腺苷	Nucleotides and derivatives	核苷酸及其衍生物	Nucleotides and derivatives	核苷酸及其衍生物	58-61-7	1	4.22366e+06	5.9498e+06	1.62577e+07	2.85449e+07	2.91802e+07	2.542e+07	2.13995e+07	7.03283e+06	1.16575e+07	1.80235e+07	1.94544e+07	1.6394e+07	C00212	ko00230,ko01100,ko01232,ko02010
Hmtn001302	299.078	137.024	300.084	C13H16O8	[M-H]-	Glucosyloxybenzoic acid*	葡萄糖氧基苯甲酸*	Phenolic acids	酚酸类	Phenolic acids	酚酸类	-	1	4.30063e+06	4.09176e+06	4.57352e+06	2.64385e+07	3.89233e+07	4.5163e+07	7.10049e+07	9.8914e+07	1.14784e+08	5.47055e+07	6.25113e+07	5.35884e+07	-	-
pmb0789	332.134	152.072	331.127	C14H21NO8	[M+H]+	Pyridoxine-5'-O-glucoside	吡哆醇-5'-O-葡萄糖苷	Others	其它类	Vitamin	维生素	-	3	626545	457866	489145	120632	157854	229849	231553	315037	411024	326954	367554	312162	C03996	-
Lsjp211254	423.36	203.175	422.355	C30H46O	[M+H]+	Lupa-1,20(29)-dien-3-one	羽扇豆烷-1,20(29)-二烯-3-酮	Terpenoids	萜类	Triterpene	三萜	-	3	9	9	9	819699	1.11709e+06	1.42038e+06	253586	247752	302132	599803	551919	655054	-	-
MWS1844	203.143	129.069	202.136	C14H18O	[M+H]+	2-Pentyl-3-phenyl-2-propenal	α-戊基肉桂醛	Others	其它类	Aldehyde compounds	醛类化合物	122-40-7	3	45780.3	40146.4	41935.7	28962.5	34585.1	38075	34836.5	39113.7	36454	43864.2	43462.4	37489.4	C12288	-
MWSHY0047	313.107	269.082	312.1	C18H16O5	[M+H]+	5,7,4'-Trimethoxyflavone	5,7,4'-三甲氧基黄酮	Flavonoids	黄酮	Flavones	黄酮	5631-70-9	3	28600.7	44471.9	28548.6	26089.3	15193.6	48065.8	27312.3	19307.7	60671.4	32499.4	38596.7	36225.8	-	-
Zmhn001793	341.089	179.034	342.095	C15H18O9	[M-H]-	6-O-Caffeoyl-D-glucose*	6-O-咖啡酰-D-葡萄糖*	Phenolic acids	酚酸类	Phenolic acids	酚酸类	-	1	167373	84024.2	162681	159408	197773	357421	964075	1.10513e+06	1.23299e+06	324944	387055	357785	-	-
MWSmce676	149.046	59.0132	150.053	C5H10O5	[M-H]-	D-Arabinose	D-阿拉伯糖	Others	其它类	Saccharides	糖类	10323-20-3	3	16151.4	6945.69	8998.48	16150	14194.2	19473.5	9	772674	983612	278963	330111	294054	C00216	ko00040,ko00053,ko00520,ko01100,ko01250
pmp000109	343.118	328.094	342.11	C19H18O6	[M+H]+	5,7,8,4'-Tetramethoxyflavone	5,7,8,4'-四甲氧基黄酮	Flavonoids	黄酮	Flavones	黄酮	6601-66-7	3	104873	110133	65724.1	23346.8	9077.18	18975.1	16269.6	12559.5	17271.7	43236.9	45445.5	51130.9	-	-
mws5041	189.123	86.0964	188.116	C8H16N2O3	[M+H]+	L-Glycyl-L-isoleucine*	L-甘氨酰-L-异亮氨酸*	Amino acids and derivatives	氨基酸及其衍生物	Amino acids and derivatives	氨基酸及其衍生物	19461-38-2	3	106704	10806.7	70094.3	32113.2	42525.7	87050.9	39836.3	48599.7	51034.4	54493.9	63667.5	55389.6	-	-
Lmmp006330	827.44	471.35	826.435	C42H66O16	[M+H]+	Bayogenin-3-O-glucuronide-28-O-glucoside	贝萼皂苷元-3-O-葡萄糖醛酸苷-28-O-葡萄糖苷	Terpenoids	萜类	Triterpene Saponin	三萜皂苷	-	3	921933	1.30168e+06	758918	823947	896832	983069	462745	687059	957173	798108	926330	938282	-	-
ML10174588	233.155	233.155	234.162	C15H22O2	[M-H]-	Confertifoline	密叶辛木素	Terpenoids	萜类	Sesquiterpenoids	倍半萜	1811-23-0	3	1.66538e+06	1.67368e+06	1.85878e+06	1.82217e+06	1.75537e+06	1.7286e+06	1.81632e+06	1.68438e+06	1.64949e+06	1.47246e+06	1.74533e+06	1.55512e+06	C09376	-
pme1261	206.139	76.0757	205.131	C9H19NO4	[M+H]+	D-Panthenol	D-泛酰醇	Others	其它类	Saccharides	糖类	81-13-0	3	39730.9	8297.32	39647.6	18705.2	4149.85	31863.7	39093.6	30970.3	8327.84	41518.3	36619.8	35178.2	C05944	ko00770
pmp001284	331.284	313.273	330.277	C19H38O4	[M+H]+	Monopalmitin	单棕榈酸甘油酯	Lipids	脂质	Glycerol ester	甘油酯	542-44-9	3	595066	531832	489016	506871	425918	429021	435265	399235	445900	452460	423980	379334	-	-
Lmmp006540	713.17	331.081	712.164	C34H32O17	[M+H]+	Tricin-7-O-(2''-Sinapoyl)glucuronide	苜蓿素-7-O-(2''-芥子酰)葡萄糖醛酸苷	Flavonoids	黄酮	Flavones	黄酮	-	2	9	9	9	9	9	9	1.16444e+06	1.94405e+06	2.45811e+06	631226	736122	740715	-	-
Lmyn000160	237.062	87.0085	238.069	C8H14O8	[M-H]-	Mucic acid Dimethyl Ester	粘酸二甲酯	Phenolic acids	酚酸类	Phenolic acids	酚酸类	-	2	91124.4	89945.5	82744	381752	283317	295343	542964	593192	438845	480341	542952	458659	-	-
mws0193	190.119	84.0823	189.111	C7H15N3O3	[M+H]+	L-Homocitrulline	L-高瓜氨酸	Amino acids and derivatives	氨基酸及其衍生物	Amino acids and derivatives	氨基酸及其衍生物	1190-49-4	3	341879	276050	336254	135102	168654	184302	77978.3	71905.2	137776	191586	228885	210810	C02427	-
Rfmb091	295.228	195.139	296.235	C18H32O3	[M-H]-	9S-Hydroxy-10E,12Z-octadecadienoic acid*	9S-羟基-10E,12Z-十八碳二烯酸*	Lipids	脂质	Free fatty acids	游离脂肪酸	15514-85-9	1	209647	329410	382545	2.39701e+06	3.40721e+06	3.42202e+06	1.30372e+06	693302	1.26309e+06	1.42429e+06	1.59883e+06	1.34583e+06	C14767	ko00591
Zbdn001947	301.092	123.009	302.1	C13H18O8	[M-H]-	Isotachioside	异它乔糖苷	Phenolic acids	酚酸类	Phenolic acids	酚酸类	31427-08-4	1	49472.9	33732.3	62803.8	157385	120549	164684	255202	517482	258848	119243	123447	140763	-	-
Zbbp005659	533.129	285.07	532.121	C25H24O13	[M+H]+	Biochanin A-7-O-glucoside-6''-O-malonate	6''-O-丙二酰基印度黄檀苷	Flavonoids	黄酮	Isoflavones	异黄酮	-	1	3.85392e+06	6.98654e+06	3.0292e+06	933462	2.62513e+06	4.27571e+06	74989.2	228437	134879	2.31628e+06	2.44341e+06	2.04665e+06	-	-
MWSmce585	104.071	59.0145	103.063	C4H9NO2	[M+H]+	Methyl 3-aminopropanoate	3-氨基丙酸甲酯	Amino acids and derivatives	氨基酸及其衍生物	Amino acids and derivatives	氨基酸及其衍生物	4138-35-6	3	868223	831105	831402	1.3521e+06	1.55398e+06	1.29362e+06	920242	853070	933534	1.15998e+06	994722	999672	-	-
pmp000548	301.071	286.047	300.063	C16H12O6	[M+H]+	Pratensein	红车轴草素	Flavonoids	黄酮	Isoflavones	异黄酮	2284-31-3	3	75508.4	150785	63560.7	47087	85381.7	137859	1.07289e+06	362342	526077	356802	299147	320005	C10520	ko00943
YC512118	282.279	247.243	281.272	C18H35NO	[M+H]+	Oleamide (9-Octadecenamide)	油酸酰胺 (9-十八碳烯酰胺)	Lipids	脂质	Free fatty acids	游离脂肪酸	301-02-0	1	31930.9	29641.1	39041.6	27298.3	37320.5	38122.8	40102.2	25811.7	30196	35319.2	34042.4	29643	C19670	-
MWSmce248	163.045	119.054	164.047	C9H8O3	[M-H]-	3-Hydroxycinnamic Acid*	3-羟基肉桂酸*	Phenolic acids	酚酸类	Phenolic acids	酚酸类	14755-02-3	3	299232	231329	240678	323951	318442	353590	227697	139954	98937.7	177594	212051	203037	C12621	ko00360,ko01100
pme1228	221.092	204.065	220.085	C11H12N2O3	[M+H]+	5-Hydroxy-L-tryptophan	5-羟基-L-色氨酸	Amino acids and derivatives	氨基酸及其衍生物	Amino acids and derivatives	氨基酸及其衍生物	56-69-9	3	78406.5	69015.6	25579.1	39715.8	76220	181595	181151	317569	613315	173526	149984	178424	C00643	ko00380,ko01100
MWS201465	295.129	120.082	294.122	C14H18N2O5	[M+H]+	Glu-Phe	L-谷氨酸-L-苯丙氨酸	Amino acids and derivatives	氨基酸及其衍生物	Amino acids and derivatives	氨基酸及其衍生物	20556-22-3	1	115567	71736.1	86433.8	28168.4	47090.7	45402.6	39308.1	35163.9	37028.7	52709	60222.3	50801.5	-	-
Lmhp008885	440.277	299.258	439.27	C20H42NO7P	[M+H]+	LysoPE 15:0(2n isomer)	溶血磷脂酰乙醇胺 15:0(2n异构)	Lipids	脂质	LPE	溶血磷脂酰乙醇胺	-	3	59196.4	78874.1	61021.5	93869.5	112712	357184	14357.1	3148.78	3854.42	97168.6	89120.6	106941	-	-
Lmtp002942	535.145	499.123	534.137	C25H26O13	[M+H]+	Apigenin-6,8-di-C-arabinoside*	芹菜素-6,8-二-C-阿拉伯糖苷*	Flavonoids	黄酮	Flavones	黄酮	-	3	9	14868.5	9064.53	17368	15112	36244.5	264372	289298	388074	140119	116903	125524	-	-
Rfmb087	311.223	293.213	312.23	C18H32O4	[M-H]-	9-Hydroxy-13-oxo-10-octadecenoic Acid	9-羟基-13-氧代-10-十八碳烯酸	Lipids	脂质	Free fatty acids	游离脂肪酸	-	3	18674.7	22741.1	41749.1	261888	325391	478589	150549	75165.1	134425	158146	189435	168493	-	-
pmb1912	474.173	327.12	473.166	C20H23N7O7	[M+H]+	10-Formyltetrahydrofolic Acid	10-甲酰四氢叶酸	Alkaloids	生物碱	Alkaloids	生物碱	2800-34-2	1	1.40272e+06	1.17902e+06	1.33946e+06	1.59047e+06	1.98807e+06	2.51867e+06	2.53609e+06	2.21495e+06	3.38527e+06	1.86545e+06	2.0934e+06	1.74625e+06	C00234	ko00670,ko00970,ko01100,ko01200,ko01240
Zmyn000108	209.031	85.0294	210.038	C6H10O8	[M-H]-	D-Saccharic acid*	D-蔗糖酸*	Others	其它类	Saccharides	糖类	87-73-0	3	115925	122362	141766	330676	532191	579466	2.1509e+06	1.66912e+06	2.96638e+06	1.04756e+06	1.22206e+06	1.04116e+06	C00818	ko00053,ko01100
Lmtn001569	474.16	312.1	475.169	C20H29NO12	[M-H]-	2-Glucosyl-glucosyloxy-2-phenylacetic acid amide	2-葡糖基-葡萄糖-2-苯基乙酸酰胺	Alkaloids	生物碱	Alkaloids	生物碱	-	3	35228.6	23102	27911.6	5293.97	9873.84	5722.46	9	9	9	17994.5	18753.4	15630.4	-	-
MWSslk132	285.208	223.211	286.214	C16H30O4	[M-H]-	Hexadecanedioic acid	十六烷基二酸	Lipids	脂质	Free fatty acids	游离脂肪酸	505-54-4	1	26767.5	31342	30033.9	27711.1	33812.5	35932.1	43824.1	47020.5	68623.9	38330.9	42293.1	35103.8	C19615	ko00073,ko01100
Zazp002547	205.096	146.06	204.09	C11H12N2O2	[M+H]+	cyclo-(Gly-Phe)	环(丙氨酰-苯丙氨酸)	Amino acids and derivatives	氨基酸及其衍生物	Amino acids and derivatives	氨基酸及其衍生物	10125-07-2	1	871003	3.01561e+06	596158	251190	456083	1.08118e+06	402753	275039	417526	2.64507e+06	2.94286e+06	2.44462e+06	-	-
pmd0132	496.34	184.073	495.332	C24H50NO7P	[M+H]+	LysoPC 16:0(2n isomer)	溶血磷脂酰胆碱 16:0(2n异构)	Lipids	脂质	LPC	溶血磷脂酰胆碱	-	1	114846	138233	76205	233077	265537	414378	82626.5	185499	223010	212452	176803	189504	-	-
mws0250	182.081	136.076	181.074	C9H11NO3	[M+H]+	L-Tyrosine	L-酪氨酸	Amino acids and derivatives	氨基酸及其衍生物	Amino acids and derivatives	氨基酸及其衍生物	60-18-4	2	1.03014e+07	4.31349e+06	9.83106e+06	360484	773463	1.45376e+06	1.72733e+06	1.74367e+06	1.72263e+06	4.18922e+06	4.80919e+06	4.03206e+06	C00082	ko00130,ko00261,ko00350,ko00360,ko00400,ko00460,ko00730,ko00940,ko00950,ko00965,ko00966,ko00970,ko00999,ko01100,ko01110,ko01210,ko01230,ko01240
Lmtp002822	535.145	499.123	534.137	C25H26O13	[M+H]+	Apigenin-6-C-arabinoside-8-C-xyloside*	芹菜素-6-C-阿拉伯糖苷-8-C-木糖苷*	Flavonoids	黄酮	Flavones	黄酮	-	3	21001.3	28990.2	18752.2	15859.5	15001.9	25610.3	238507	339905	483613	118201	116258	137474	-	-
MWS2430	241.218	241.211	242.225	C15H30O2	[M-H]-	13-methylmyristic acid	13-甲基十四烷酸	Lipids	脂质	Free fatty acids	游离脂肪酸	2485-71-4	3	132357	141244	129980	161160	146915	283737	139475	98101	108402	153336	160495	133228	-	-
Lmyp006951	331.081	273.038	330.074	C17H14O7	[M+H]+	5,8,4'-Trihydroxy-6,7-dimethoxyflavone	5,8,4'-三羟基-6,7-二甲氧基黄酮	Flavonoids	黄酮	Flavones	黄酮	98755-25-0	3	41275.4	217289	29954.8	62428.6	32924.6	188568	9	9	9	72033.1	75264.6	86168.9	-	-
Wbmn009702	487.342	487.34	488.35	C30H48O5	[M-H]-	2,3,23-Trihydroxyurs-12-en-28-oic acid	2,3,23-三羟基熊果烷-12-烯-28-酸	Terpenoids	萜类	Triterpene	三萜	-	2	23398.9	19382.5	26922.8	96418.1	87688.1	210165	162112	280619	450499	175855	187640	155117	-	-
mws0914	271.061	151.003	272.068	C15H12O5	[M-H]-	3,5,7-Trihydroxyflavanone (Pinobanksin)*	3,5,7-三羟基黄烷酮 (短叶松素)*	Flavonoids	黄酮	Flavanonols	二氢黄酮醇	548-82-3	1	50087.8	12792.7	32361.1	38217.2	504940	666557	321341	371917	668612	245701	225189	202919	C09826	ko00941
Zmpn003368	293.214	195.139	294.219	C18H30O3	[M-H]-	13S-Hydroxy-9Z,11E,15Z-octadecatrienoic acid	13S-羟基-9Z,11E,15Z-十八碳三烯酸	Lipids	脂质	Free fatty acids	游离脂肪酸	87984-82-5	2	44379.6	89003.7	82866.2	481965	611581	674957	425859	342767	690435	391206	447558	373532	C16316	ko00592
Zmdp000972	136.042	91.0537	135.035	C4H9NO2S	[M+H]+	S-Methyl-L-cysteine	S-甲基-L-半胱氨酸	Amino acids and derivatives	氨基酸及其衍生物	Amino acids and derivatives	氨基酸及其衍生物	1187-84-4	3	4.27813e+07	1.12049e+07	3.72566e+07	828035	2.05554e+06	4.59392e+06	4.64513e+06	4.95301e+06	5.08609e+06	1.46517e+07	1.62988e+07	1.34678e+07	C22040	ko02010
pme1184	268.104	152.057	267.097	C10H13N5O4	[M+H]+	2'-Deoxyguanosine	2'-脱氧鸟苷	Nucleotides and derivatives	核苷酸及其衍生物	Nucleotides and derivatives	核苷酸及其衍生物	961-07-9	3	588163	292603	260272	182210	142908	322106	179302	296885	217029	306945	346773	287559	C00330	ko00230,ko01100,ko01232,ko02010
MWSmce283	149.069	92.032	150.068	C9H10O2	[M-H]-	4'-Hydroxypropiophenone	4'-羟基苯丙酮	Phenolic acids	酚酸类	Phenolic acids	酚酸类	70-70-2	3	1683.6	2519.29	3362.12	32578	67519.2	78297.4	22917	25218.5	11794	20614.4	23269.8	19282.2	C13342	-
pmn001419	325.093	163.04	326.1	C15H18O8	[M-H]-	1-O-p-Coumaroyl-β-D-glucose*	1-O-对香豆酰-β-D-葡萄糖*	Phenolic acids	酚酸类	Phenolic acids	酚酸类	7139-64-2	1	1.8424e+06	1.69905e+06	1.85613e+06	3.25166e+06	3.21478e+06	4.99212e+06	2.78114e+07	3.68397e+07	3.33827e+07	1.11217e+07	1.34857e+07	1.22061e+07	C16827	-
pmp000204	1039.55	761.44	1038.54	C53H82O20	[M+H]+	Soyasaponin βα	大豆皂苷 βα	Terpenoids	萜类	Triterpene Saponin	三萜皂苷	-	2	27212.8	10934.8	25926	287290	256501	245434	16036.3	42695.9	57835.3	148535	174641	177990	-	-
Lmhp009187	440.277	299.258	439.27	C20H42NO7P	[M+H]+	LysoPE 15:0	溶血磷脂酰乙醇胺 15:0	Lipids	脂质	LPE	溶血磷脂酰乙醇胺	-	3	33347.4	35168.3	22864.1	125698	153390	119657	48294.7	87395.2	92685.7	97691.8	81318.5	85376.4	-	-
MWS1900	215.129	153.127	216.136	C11H20O4	[M-H]-	Undecanedioic acid	十一烷二酸	Lipids	脂质	Free fatty acids	游离脂肪酸	1852-04-6	3	13264.6	11288.9	14976.6	23864.6	16063.3	27878.7	33583.8	41412.1	38799.8	23677.9	19475.6	21850.3	-	-
pmb0501	131.129	114.103	130.122	C5H14N4	[M+H]+	Agmatine	胍丁胺	Alkaloids	生物碱	Alkaloids	生物碱	306-60-5	1	713414	886959	660678	712344	920991	384774	71463	67543.6	78673.1	473813	454332	391667	C00179	ko00330,ko01100
Cmsp003083	521.201	131.049	520.194	C26H32O11	[M+H]+	Dehydrodiconiferyl alcohol-4-O-glucoside	脱氢二十二烷醇-4-O-葡萄糖苷	Lignans and Coumarins	木脂素和香豆素	Lignans	木脂素	107870-88-2	3	25826.3	14497.4	28477.7	35289	44492.8	54673.9	512462	594385	647469	233798	206799	192913	-	-
Lmdn006811	455.353	455.353	456.36	C30H48O3	[M-H]-	3,24-Dihydroxyolean-12-en-22-one (Soyasapogenol E)*	3,24-二羟基齐墩果-12-烯-22-酮 (大豆皂醇 E)*	Terpenoids	萜类	Triterpene	三萜	6750-59-0	1	1.73049e+06	1.77616e+06	911373	4.86489e+06	4.14062e+06	4.87362e+06	53930.5	21976.8	26249.3	3.15479e+06	2.83976e+06	2.59063e+06	C17420	-
Zmdn001564	293.115	164.072	294.122	C14H18N2O5	[M-H]-	γ-Glutamylphenylalanine	γ-谷氨酰胺苯丙氨酸	Amino acids and derivatives	氨基酸及其衍生物	Amino acids and derivatives	氨基酸及其衍生物	7432-24-8	1	1.15827e+06	7.80853e+06	1.28717e+06	5.4923e+07	5.23814e+07	3.81794e+07	128177	126624	78282.1	1.85218e+07	2.19755e+07	1.86782e+07	-	-
pmb0782	86.0964	69.0698	85.0891	C5H11N	[M+H]+	Piperidine	哌啶	Alkaloids	生物碱	Piperidine alkaloids	哌啶类生物碱	110-89-4	3	319038	101572	284804	460640	814759	1.12834e+06	805508	747562	880551	701749	660090	575925	C01746	ko00960
MWSslk066	169.05	65.0388	168.042	C8H8O4	[M+H]+	3-Hydroxy-4-methoxybenzoic acid; Isovanillic Acid	3-羟基-4-甲氧基苯甲酸; 异香草酸	Phenolic acids	酚酸类	Phenolic acids	酚酸类	645-08-9	3	12974.1	16656.3	19274.2	43023.2	21338.7	23216.1	113141	115146	131610	59289.6	72309.2	64978.3	-	-
Zbln013951	377.134	116.929	377.139	C23H22O5	[M-H]-	1-(3'-methoxy-4'-hydroxybenzyl)-2,7-dihydroxy-4-methoxyphenanthrene	1-(3'-甲氧基-4'-羟苄基)-2,7-二羟基-4-甲氧基菲	Others	其它类	Others	其它	-	1	327155	658437	617404	905417	1.29507e+06	1.58065e+06	184977	492779	564814	800178	740649	654754	-	-
Lmtn002796	449.108	287.057	450.116	C21H22O11	[M-H]-	Aromadendrin-7-O-glucoside	香橙素-7-O-葡萄糖苷	Flavonoids	黄酮	Flavanonols	二氢黄酮醇	28189-90-4	2	5.31912e+06	7.56696e+06	4.46326e+06	1.43796e+06	2.43608e+06	4.59415e+06	549311	664188	587879	2.8465e+06	3.47841e+06	3.23457e+06	-	-
pme0181	170.092	124.088	169.085	C7H11N3O2	[M+H]+	3-Methyl-L-Histidine*	3-甲基-L-组氨酸*	Amino acids and derivatives	氨基酸及其衍生物	Amino acids and derivatives	氨基酸及其衍生物	368-16-1	3	115111	144088	117451	81944.3	115891	66922.4	9	9	9	81797.1	66899.7	75189.3	C01152	ko00340,ko01100
mws0889	135.03	75.0088	136.037	C4H8O5	[M-H]-	D-Threonic Acid	D-苏糖酸	Others	其它类	Saccharides	糖类	3909-12-4	3	19492.1	17356.7	12989.9	94556.1	114660	153041	250008	251807	314109	223864	193256	185949	C21649	-
Zasp102439	118.064	91.0537	117.058	C8H7N	[M+H]+	m-Aminophenylacetylene	间氨基苯乙炔	Alkaloids	生物碱	Alkaloids	生物碱	54060-30-9	1	2.78178e+07	1.66341e+07	2.4531e+07	422565	1.25877e+06	2.57295e+06	1.16952e+06	852229	1.23823e+06	9.30207e+06	7.67254e+06	8.13722e+06	-	-
pmn001710	521.13	359.08	522.137	C24H26O13	[M-H]-	Rosmarinic acid-3'-O-glucoside	迷迭香酸-3'-O-葡萄糖苷	Phenolic acids	酚酸类	Phenolic acids	酚酸类	910028-78-3	3	240552	226542	219595	9	9	9	9	10070.2	17294.6	121970	102708	103242	-	-
pmb2804	311.223	171.138	312.23	C18H32O4	[M-H]-	13S-Hydroperoxy-9Z,11E-octadecadienoic acid	13-氢过氧化-9,11-十八碳二烯酸	Lipids	脂质	Free fatty acids	游离脂肪酸	33964-75-9	3	41662	43927.5	148370	820947	858122	1.61258e+06	181423	143181	184239	580450	660176	543204	C04717	ko00591,ko01100
Hmbn005207	471.351	471.351	472.355	C30H48O4	[M-H]-	3,23-Dihydroxyolean-12-en-28-oic acid (Hederagenin)	3,23-二羟基齐墩果-12-烯-28-酸 (常春藤皂苷元)	Terpenoids	萜类	Triterpene	三萜	465-99-6	3	9	9	9	1.13739e+06	774208	1.35711e+06	9	9	9	360705	423649	354776	-	-
pmf0138	179.056	59.0139	180.063	C6H12O6	[M-H]-	D-Mannose*	甘露糖*	Others	其它类	Saccharides	糖类	3458-28-4	3	59858.4	21593.4	42969.4	80618.1	84085	112061	350563	316459	262261	144042	164193	135166	C00159	ko00051,ko00052,ko00520,ko01100,ko01250,ko02010
Hmcp002207	479.118	317.06	478.111	C22H22O12	[M+H]+	Isorhamnetin-7-O-glucoside (Brassicin)*	异鼠李素-7-O-葡萄糖苷 (蔓菁苷)*	Flavonoids	黄酮	Flavonols	黄酮醇	6743-96-0	3	9	9	9	9	9	9	744986	336740	266179	187092	167257	153083	-	-
Lmjp003044	479.118	317.062	478.111	C22H22O12	[M+H]+	Isorhamnetin-3-O-Glucoside*	异鼠李素-3-O-葡萄糖苷*	Flavonoids	黄酮	Flavonols	黄酮醇	5041-82-7	3	9	9	9	9	9	9	744986	336740	266179	187092	167257	153083	-	-
pmf0175	157.16	157.16	158.167	C10H22O	[M-H]-	2-Decanol*	2-癸醇*	Others	其它类	Alcohol compounds	醇类化合物	1120-06-5	3	2.45337e+06	2.72887e+06	2.70919e+06	2.62483e+06	2.47859e+06	2.55476e+06	3.06398e+06	2.88155e+06	3.23074e+06	2.58971e+06	3.1753e+06	2.91267e+06	-	-
Lmbn005369	295.228	195.141	296.235	C18H32O3	[M-H]-	13(S)-HODE;13(S)-Hydroxyoctadeca-9Z,11E-dienoic acid*	13-羟基十八烷基-9,11-二烯酸*	Lipids	脂质	Free fatty acids	游离脂肪酸	10219-69-9	2	189500	311352	369837	2.29152e+06	3.26882e+06	3.63648e+06	1.33074e+06	691616	1.32416e+06	1.43059e+06	1.59656e+06	1.30433e+06	C14762	ko00591
Wagp008758	405.117	375.071	404.111	C20H20O9	[M+H]+	5,4'-Dihydroxy-3,6,7,3',5'-Pentamethoxyflavone	5,4'-二羟基-3,6,7,3',5'-五甲氧基黄酮	Flavonoids	黄酮	Flavones	黄酮	-	3	78974.3	160967	85683.4	97583	295775	821588	258751	14247.6	36423	221929	211482	181800	-	-
pmp001059	521.187	209.081	520.179	C22H32O14	[M+H]+	Genipin-1-O-(2''-O-apiosyl)glucoside	京尼平-1-O-(2''-O-芹糖基)葡萄糖苷	Terpenoids	萜类	Monoterpenoids	倍萜	-	3	178775	186492	166076	76462.9	121711	135411	549950	554876	889335	282912	325088	346403	-	-
Wafn011571	295.229	195.14	296.235	C18H32O3	[M-H]-	alpha-Hydroxylinoleic acid	α-羟基亚油酸	Lipids	脂质	Free fatty acids	游离脂肪酸	57818-44-7	2	187599	272221	349110	2.09254e+06	2.97052e+06	3.14988e+06	1.1511e+06	642760	1.13108e+06	1.26682e+06	1.43992e+06	1.18156e+06	-	-
mws0576	103.04	59.0139	104.047	C4H8O3	[M-H]-	3-Hydroxybutyric acid	3-羟基丁酸	Organic acids	有机酸	Organic acids	有机酸	300-85-6	3	740139	1.07267e+06	595306	960925	1.16188e+06	1.23569e+06	3.15776e+06	3.31072e+06	3.54642e+06	2.09873e+06	2.04568e+06	1.73013e+06	C01089	ko00650,ko01100
Zmpn000199	209.03	85.0297	210.038	C6H10O8	[M-H]-	D-Galactaric acid*	D-半乳糖二酸*	Others	其它类	Saccharides	糖类	526-99-8	3	120343	116911	105717	322465	481219	530145	1.955e+06	1.59386e+06	2.8521e+06	1.10466e+06	1.26612e+06	1.04082e+06	C00879	ko00053,ko01100
Lmmn004491	987.485	987.49	988.488	C48H76O21	[M-H]-	Medicagenic acid-3-O-glucosyl-(1,6)-glucosyl-(1,3)-glucoside	苜蓿酸-3-O-葡萄糖基-(1,6)-葡萄糖基-(1,3)-葡萄糖苷	Terpenoids	萜类	Triterpene Saponin	三萜皂苷	37838-43-0	3	6.47433e+06	6.06162e+06	7.05834e+06	1.91599e+06	2.7097e+06	1.32398e+06	334267	492371	463378	2.77585e+06	2.63994e+06	3.20336e+06	C08959	-
Hmmp002124	146.06	118.06	145.053	C9H7NO	[M+H]+	Indole-3-carboxaldehyde	吲哚-3-甲醛	Alkaloids	生物碱	Plumerane	吲哚类生物碱	487-89-8	1	1.9781e+07	8.71887e+06	1.63804e+07	233058	430012	1.02932e+06	388117	298216	461089	4.14552e+06	3.83359e+06	3.37257e+06	C08493	-
Zahp012577	280.264	81.0725	279.256	C18H33NO	[M+H]+	octadecadienoic acid amide	十八碳二烯酸酰胺	Alkaloids	生物碱	Alkaloids	生物碱	-	1	64006.6	96548.5	94960.8	9	9	9	131128	26760.1	35626.5	82350.4	67967.4	70936.8	-	-
MWS20151	271.06	153.019	270.053	C15H10O5	[M+H]+	Apigenin; 4',5,7-Trihydroxyflavone	芹菜素	Flavonoids	黄酮	Flavones	黄酮	520-36-5	1	75757	12705.7	51087.8	36776.7	155647	322761	91172.9	92655	98900.8	132540	114603	109021	C01477	ko00941,ko00943,ko00944,ko01100,ko01110
Hmtp000776	168.066	105.034	167.058	C8H9NO3	[M+H]+	4,5,6-Trihydroxy-2-cyclohexen-1-ylideneacetonitrile	4,5,6-三羟基-2-环己烯-1-亚乙乙腈	Alkaloids	生物碱	Alkaloids	生物碱	-	3	67349.2	35032.2	56224.3	38654.5	76664.4	229759	93607.4	78547.2	146237	116943	106433	94889.2	-	-
Zmgp007333	283.095	268.075	282.089	C17H14O4	[M+H]+	7,4'-Di-O-methyldaidzein	7,4'-二-O-甲基大豆苷元	Flavonoids	黄酮	Isoflavones	异黄酮	1157-39-7	3	74862.1	139628	73957.6	40519.7	32991.1	95925.2	167787	27638.5	104400	84302.3	92564.8	75042.5	-	-
MWS1962	153.127	83.0474	152.12	C10H16O	[M+H]+	cis-Citral	柠檬醛	Organic acids	有机酸	Organic acids	有机酸	5392-40-5	3	91647.2	101391	85067.1	116305	97450	121419	128255	181714	243882	115194	142148	129657	C09847	ko01110
Smln011469	581.14	581.14	582.153	C33H26O10	[M-H]-	2,3-Dihydrosciadopitysin	2,3-二氢金松双黄酮	Flavonoids	黄酮	Biflavones	双黄酮	34421-19-7	3	95032.1	96020.4	94466.1	26446.6	30485	41157.6	9	9	9	64093.5	71104.9	57649	-	-
Lskp211472	503.337	457.332	502.329	C30H46O6	[M+H]+	2,3,19-Trihydroxy-24-oxo-olean-12-en-28-oic acid	2,3,19-三羟基-24-氧代-齐墩果-12-烯-28-酸	Terpenoids	萜类	Triterpene	三萜	-	3	1.39084e+06	1.80842e+06	1.35708e+06	975674	803864	828302	57803.2	19232.6	12559.4	1.05245e+06	1.15345e+06	1.29693e+06	-	-
mws0214	181.072	71.0139	182.079	C6H14O6	[M-H]-	D-Sorbitol	D-山梨糖醇	Others	其它类	Saccharides	糖类	50-70-4	3	23294.9	16030	12512.9	14725.5	28494.2	30012.4	17636.7	32318.2	46908.5	25864.6	24189.7	20955.5	C00794	ko00051,ko00052,ko01100,ko02010
Hmhn003067	325.093	119.05	326.1	C15H18O8	[M-H]-	Phenylpropionic acid-O-β-D-glucopyranoside	苯基丙酸-O-β-D-吡喃葡萄糖苷	Phenolic acids	酚酸类	Phenolic acids	酚酸类	-	1	895796	809077	797449	1.45788e+06	1.3366e+06	2.19483e+06	1.32277e+07	1.71873e+07	1.67372e+07	5.27029e+06	6.52104e+06	5.97626e+06	-	-
Hmjn008136	469.333	469.333	470.34	C30H46O4	[M-H]-	2,3-Dihydroxyoleana-11,13(18)-dien-28-oic acid (Camaldulenic acid)	2,3-二羟基齐墩果-11,13(18)-二烯-28-酸 (脱氢山楂酸)	Terpenoids	萜类	Triterpene	三萜	71850-15-2	2	88764.9	139862	70576.1	450005	438502	283059	28089.8	34909.2	26211.4	181609	171082	147140	-	-
Lmsn010604	501.322	421.311	502.329	C30H46O6	[M-H]-	2,3,19-Trihydroxyurs-12-en-23-formyl-28-oic Acid	2,3,19-三羟基熊果-12-烯-23-甲酰-28-酸	Terpenoids	萜类	Triterpene	三萜	-	2	45909.9	61440.1	41588	39362.6	68161.8	34107.5	733.731	643.034	2289.91	38251.3	45682.9	38160.7	-	-
Lmtp002474	565.155	427.101	564.148	C26H28O14	[M+H]+	Apigenin-6-C-(2''-glucosyl)arabinoside	芹菜素-6-C-(2''-葡萄糖基)阿拉伯糖苷	Flavonoids	黄酮	Flavones	黄酮	-	3	50808.1	65394.8	45822.6	12198.1	12814.4	31193.4	71906.7	52420	92983.3	49460.9	49948	41107.2	-	-
pmp000566	287.091	163.039	286.084	C16H14O5	[M+H]+	Claussequinone	7-羟基-4'-甲氧基异黄烷醌	Flavonoids	黄酮	Other Flavonoids	其它类黄酮	35878-39-8	3	91036.9	89730.8	40814.3	21693	202644	352175	153697	9329.93	16840.4	112914	118762	96296.5	-	-
pmb0578	655.166	207	654.159	C32H30O15	[M+H]+	Luteolin-7-O-(6''-sinapoyl)glucoside	木犀草素-7-O-(6''-芥子酰)葡萄糖苷	Flavonoids	黄酮	Flavones	黄酮	-	3	9	12648.4	6453.87	9	9	9	195945	90826.2	105584	57470.2	46405.2	51687.3	-	-
Lmhn003240	237.04	121.03	238.048	C11H10O6	[M-H]-	Benzoylmalic acid	苯甲酰苹果酸	Phenolic acids	酚酸类	Phenolic acids	酚酸类	22138-51-8	1	1.21622e+06	1.7872e+06	927471	5.44045e+06	7.58773e+06	1.36174e+07	3.38324e+06	2.42478e+06	3.03534e+06	4.49791e+06	3.82206e+06	3.70531e+06	-	-
MWS80006	311.223	293.214	312.23	C18H32O4	[M-H]-	9-Hydroperoxy-9Z,11E-Octadecadienoic Acid	9-过氧化羟基-9Z,11E-十八碳二烯酸	Lipids	脂质	Free fatty acids	游离脂肪酸	-	2	9	9	9	153380	212434	357529	87965.8	11378.4	31823.8	61630.9	73541.7	61243	-	-
Zmjn004133	311.223	293.214	312.23	C18H32O4	[M-H]-	9S-Hydroperoxy-10E,12Z-octadecadienoic acid	9S-氢过氧-10E,12Z-十八碳二烯酸	Lipids	脂质	Free fatty acids	游离脂肪酸	5502-91-0	3	14622.5	18133.2	39644.5	168451	296358	410425	86422.1	29848.9	64563.2	135517	157300	128476	C14827	ko00591,ko01100
pme0519	341.109	119.035	342.116	C12H22O11	[M-H]-	D-Sucrose*	D-蔗糖*	Others	其它类	Saccharides	糖类	57-50-1	1	4.23805e+06	3.73608e+06	4.45828e+06	3.24734e+06	2.83971e+06	1.57281e+06	723929	998836	887744	2.12725e+06	2.51651e+06	2.07816e+06	C00089	ko00052,ko00500,ko01100,ko01110,ko02010
Zmzn003953	309.205	227.203	310.214	C18H30O4	[M-H]-	13(s)-hydroperoxy-(9z,11e,15z)-octadecatrienoic acid	13-氢过氧化-9z,11e,15z-十八碳三烯酸	Lipids	脂质	Free fatty acids	游离脂肪酸	67597-26-6	3	1.29045e+06	1.46009e+06	1.72942e+06	2.06449e+06	2.19634e+06	2.44318e+06	1.4994e+06	1.22993e+06	1.70189e+06	1.77367e+06	1.98603e+06	1.603e+06	C04785	ko00592,ko01100,ko01110
Zbbp008198	285.076	151.075	284.068	C16H12O5	[M+H]+	6,7-Dihydroxy-4'-methoxyisoflavone; Texasin	6,7-二羟基-4'-甲氧基异黄酮	Flavonoids	黄酮	Isoflavones	异黄酮	897-46-1	2	9	9	9	3429.66	71787.8	136455	9	30477.7	16745.9	30818.9	36986.9	30901.2	-	-
pme0534	195.051	75.0095	196.058	C6H12O7	[M-H]-	Gluconic acid	葡萄糖酸	Others	其它类	Saccharides	糖类	526-95-4	1	523058	440204	445982	1.30588e+06	1.056e+06	1.14939e+06	761372	544972	437571	867053	1.04236e+06	868577	C00257	ko00030,ko01100,ko01110,ko01200
mws0264	341.109	119.035	342.116	C12H22O11	[M-H]-	D-Trehalose*	D-海藻糖*	Others	其它类	Saccharides	糖类	99-20-7	1	4.01713e+06	3.21876e+06	6.52593e+06	3.38211e+06	3.89491e+06	2.50735e+06	1.14949e+06	1.20841e+06	2.10369e+06	3.01597e+06	2.47982e+06	3.01404e+06	C01083	ko00500,ko01100,ko01110,ko02010
pme1173	137.046	110.035	136.038	C5H4N4O	[M+H]+	Allopurinol	别嘌呤醇	Nucleotides and derivatives	核苷酸及其衍生物	Nucleotides and derivatives	核苷酸及其衍生物	315-30-0	3	68640.2	23838.7	46863.8	19275.5	28569.5	31415.3	15072.4	16335.2	16651.9	35606.6	36544.6	29720.3	-	-
MWSHY0146	285.076	242.058	284.068	C16H12O5	[M+H]+	Glycitein	黄豆黄素	Flavonoids	黄酮	Isoflavones	异黄酮	40957-83-3	3	25165.6	78052.4	25504.1	45659.9	36902.6	80569.2	784720	37976.3	52450	201053	170150	164949	C14536	ko00943,ko01110
pmp000573	447.129	285.076	446.121	C22H22O10	[M+H]+	Acacetin-7-O-galactoside*	金合欢素-7-O-半乳糖苷*	Flavonoids	黄酮	Flavones	黄酮	-	3	65117.6	62309.8	68956.5	14478.5	206043	349959	19852.9	17182.2	29177.6	105172	95460.6	118726	-	-
Zmyn000155	173.105	131.083	174.1	C7H14N2O3	[M-H]-	N-α-Acetyl-L-ornithine	N-α-乙酰基-L-鸟氨酸	Amino acids and derivatives	氨基酸及其衍生物	Amino acids and derivatives	氨基酸及其衍生物	6205-08-9	2	3.08268e+06	2.6926e+06	3.30257e+06	561784	1.14131e+06	269625	15518.6	28197.8	28056.7	1.29054e+06	1.40953e+06	1.12957e+06	C00437	ko00220,ko01100,ko01110,ko01210,ko01230
pmb0964	366.177	204.124	365.17	C16H23N5O5	[M+H]+	Isopentenyladenine-7-N-glucoside	异戊烯基腺苷-7-N-葡萄糖苷	Nucleotides and derivatives	核苷酸及其衍生物	Nucleotides and derivatives	核苷酸及其衍生物	-	3	1.88711e+06	1.46062e+06	1.48047e+06	1.65658e+06	1.38293e+06	1.11684e+06	1.68375e+06	1.60112e+06	1.03163e+06	1.78197e+06	1.5062e+06	1.86903e+06	-	-
pmb0725	669.181	331.081	668.174	C33H32O15	[M+H]+	Tricin-7-O-(2''-feruloyl)glucoside	苜蓿素-7-O-(2''-阿魏酰)葡萄糖苷	Flavonoids	黄酮	Flavones	黄酮	-	3	9	9	9	9	9	9	54529.3	188266	267314	63841.2	51176.7	57297.7	-	-
Lmbn005923	277.217	59.0139	278.225	C18H30O2	[M-H]-	Crepenynic acid	顺式十八碳-9-烯-12-炔酸	Lipids	脂质	Free fatty acids	游离脂肪酸	2277-31-8	3	197748	268541	298102	398026	502319	557269	174781	266767	299972	323049	367903	295931	C07289	ko00591
pmb2640	199.17	199.17	200.178	C12H24O2	[M-H]-	Dodecanoic acid (Lauric acid)	十二烷酸(月桂酸)	Lipids	脂质	Free fatty acids	游离脂肪酸	143-07-7	1	93980.9	107440	107352	110721	123008	130287	155008	97556.9	166057	110945	129157	104610	C02679	ko00061,ko01100,ko01110
pme3961	252.109	136.062	251.102	C10H13N5O3	[M+H]+	2'-Deoxyadenosine	2'-脱氧腺苷	Nucleotides and derivatives	核苷酸及其衍生物	Nucleotides and derivatives	核苷酸及其衍生物	958-09-8	3	90434.6	45939.5	83286.7	135922	115725	164760	83020.8	65092.3	65134.1	102210	114538	91746.2	C00559	ko00230,ko01100,ko01232,ko02010
MWS0442	527.156	365.102	504.169	C18H32O16	[M+Na]+	Maltotriose	麦芽三糖	Others	其它类	Saccharides	糖类	1109-28-0	3	308726	207353	261164	307087	185125	167916	570118	521175	317692	288123	255476	319414	C01835	ko02010
Zmhn002301	325.093	163.039	326.1	C15H18O8	[M-H]-	p-Coumaric acid-4-O-glucoside*	对香豆酸-4-O-葡萄糖苷*	Phenolic acids	酚酸类	Phenolic acids	酚酸类	117405-48-8	1	603656	630742	612620	1.13877e+06	1.1476e+06	1.74211e+06	1.00024e+07	1.29846e+07	1.38197e+07	4.06612e+06	5.0896e+06	4.62997e+06	C06739	-
pme0040	136.062	119.035	135.054	C5H5N5	[M+H]+	Adenine	腺嘌呤	Nucleotides and derivatives	核苷酸及其衍生物	Nucleotides and derivatives	核苷酸及其衍生物	73-24-5	3	4.98791e+06	2.12314e+06	5.84858e+06	4.90263e+06	7.88809e+06	8.92827e+06	2.11311e+06	1.35229e+06	1.9997e+06	5.03459e+06	5.59701e+06	4.47074e+06	C00147	ko00230,ko00908,ko01100,ko01110,ko01232
pmd0147	548.371	184.073	547.364	C28H54NO7P	[M+H]+	LysoPC 20:2	溶血磷脂酰胆碱 20:2	Lipids	脂质	LPC	溶血磷脂酰胆碱	-	3	4904.31	5697.03	2667	8592.36	17227.1	17130.1	3416.06	13186.5	17820.6	13989.8	12599.4	11147.4	-	-
MWSHY0147	255.065	199.075	254.058	C15H10O4	[M+H]+	Daidzein	大豆苷元	Flavonoids	黄酮	Isoflavones	异黄酮	486-66-8	3	35642.8	15317.1	22810.1	20192.1	43316.9	67776.4	16215	31947.7	21923.7	29193.2	26770.2	23251.3	C10208	ko00943,ko01100,ko01110
pme1178	284.099	152.059	283.092	C10H13N5O5	[M+H]+	Guanosine	鸟苷	Nucleotides and derivatives	核苷酸及其衍生物	Nucleotides and derivatives	核苷酸及其衍生物	118-00-3	1	669658	666463	837728	2.50381e+06	3.576e+06	3.1505e+06	1.18703e+06	511189	786293	1.47375e+06	1766153	1.44615e+06	C00387	ko00230,ko01100,ko01232,ko02010
pme2244	190.086	118.065	189.079	C11H11NO2	[M+H]+	3-Indolepropionic acid	3-吲哚丙酸	Alkaloids	生物碱	Plumerane	吲哚类生物碱	830-96-6	3	960832	594547	864809	22577.3	40661.5	85519.1	38875.5	18072.4	31089	312550	309775	253762	-	-
Lmmn003323	271.228	225.22	272.235	C16H32O3	[M-H]-	2-Hydroxyhexadecanoic acid	2-羟基十六烷酸	Organic acids	有机酸	Organic acids	有机酸	764-67-0	1	1.32259e+06	620508	1.64493e+06	3.78489e+06	4.52924e+06	5.70393e+06	9.96756e+06	9.12484e+06	1.95683e+07	5.12576e+06	6.43676e+06	5.7497e+06	-	-
Zmzn000079	199.002	78.9585	200.009	C4H9O7P	[M-H]-	D-Erythrose-4-phosphate	D-赤藓糖-4-磷酸	Others	其它类	Saccharides	糖类	585-18-2	3	13477.6	11220	11549.7	19544.9	30669	17956	28928.6	17336.4	9308.82	16161.5	12863.3	14506.6	C00279	ko00030,ko00400,ko00710,ko00750,ko01100,ko01110,ko01200,ko01230,ko01240
Lmhp007598	534.355	184.073	533.348	C27H52NO7P	[M+H]+	LysoPC 19:2	溶血磷脂酰胆碱 19:2	Lipids	脂质	LPC	溶血磷脂酰胆碱	-	3	16934.5	22518.6	11678.3	63639.5	108526	133749	20369.7	9	21107.7	58940.3	47127.2	51510.5	-	-
mws0491	122.096	105.07	121.089	C8H11N	[M+H]+	2-Phenylethylamine	2-苯乙胺	Alkaloids	生物碱	Benzylphenylethylamine alkaloids	苄基苯乙胺类生物碱	156-28-5	3	12100.9	8208.22	3803.95	33824.2	69733.9	143458	61583.3	66889.5	36189.2	51715.4	59450.9	47587	C05332	ko00360,ko01100
pmp000198	913.515	441.37	912.508	C47H76O17	[M+H]+	Soyasaponin βc	大豆皂苷 βc	Terpenoids	萜类	Triterpene Saponin	三萜皂苷	-	3	9	9	9	204532	167842	300175	44473.1	51808	65498.2	130268	138424	110433	-	-
pmb2799	295.228	195.138	296.235	C18H32O3	[M-H]-	12,13-Epoxy-9-Octadecenoic Acid	12,13-环氧-9-十八碳烯酸	Lipids	脂质	Free fatty acids	游离脂肪酸	6799-85-5	1	9460.31	12750.6	13049.9	96367.9	150001	238135	32291.7	20460.2	29256.7	57641.2	66605.3	53312.9	C14826	ko00591,ko01100
mws0147	117.056	59.0139	118.063	C5H10O3	[M-H]-	β-Hydroxyisovaleric acid	β-羟基异戊酸	Organic acids	有机酸	Organic acids	有机酸	625-08-1	3	38996.5	58337.2	21881.5	90827.4	116172	35257.8	46383.3	56811.2	64258.2	51944.3	52823.7	42629	C20827	ko00280,ko01100
Hmsn002948	417.14	109.03	418.147	C18H26O11	[M-H]-	2-Hydroxyphenol-1-O-glucosyl(6→1)rhamnoside	2-间苯二酚-1-O-葡萄糖基(6→1)鼠李糖苷	Phenolic acids	酚酸类	Phenolic acids	酚酸类	-	3	10762.2	57223.2	52500.4	75825.2	73918.6	129981	903176	1.89877e+06	2.91754e+06	486788	612282	541387	-	-
Jmwn002117	331.103	153.02	332.111	C14H20O9	[M-H]-	2-(3,4-dihydroxyphenyl)ethanediol 1-O-β-D-glucopyranoside*	2-(3,4-二羟苯基)乙二醇-1-O-β-D-吡喃葡萄糖苷*	Phenolic acids	酚酸类	Phenolic acids	酚酸类	-	1	151540	92672.4	143468	409138	389579	396455	1.46195e+06	866538	569588	338309	389030	310485	-	-
pme3186	168.991	78.9591	169.998	C3H7O6P	[M-H]-	DL-Glyceraldehyde-3-phosphate	DL-甘油醛-3-磷酸	Organic acids	有机酸	Organic acids	有机酸	591-59-3	3	63052.3	67386.5	63954.6	80234.2	64942.9	67972.6	75043.2	67110.2	42103.7	53030.4	66308.5	57257.2	C00661	-
Zmjp005293	593.187	285.077	592.179	C28H32O14	[M+H]+	Robinson-7-O-Neohesperidin	刺槐素-7-O-新橙皮糖苷	Flavonoids	黄酮	Flavonols	黄酮醇	-	3	41997.4	21731.6	36864.5	9	10274	16867.8	9	9	9	26430.6	21330.4	22374.2	-	-
pmp000695	375.129	177.051	374.121	C16H22O10	[M+H]+	Swertiamarin	獐牙菜苦苷	Terpenoids	萜类	Monoterpenoids	倍萜	17388-39-5	3	84819.8	79340.6	73980.4	42306.9	43468.3	55623.9	216245	345823	453814	163175	129792	153520	C09800	-
pmb0374	136.062	119.035	135.054	C5H5N5	[M+H]+	2-Aminopurine	2-氨基嘌呤	Nucleotides and derivatives	核苷酸及其衍生物	Nucleotides and derivatives	核苷酸及其衍生物	452-06-2	1	64664.9	104055	229130	399188	464401	377092	242469	108612	139116	275614	246466	218443	-	-
Lmqp013019	457.368	203.179	456.36	C30H48O3	[M+H]+	3-Hydroxyolean-12-en-29-oic acid (Epikatonic acid)	3-羟基齐墩果-12-烯-29-酸 (表卡通酸)	Terpenoids	萜类	Triterpene	三萜	564-16-9	3	9	9	9	75353.1	33586.6	98784.6	7706.89	12935.2	21511.5	32471	32056.1	26181.7	-	-
Lmzn001925	239.093	195.104	240.1	C12H16O5	[M-H]-	3,4'-Dihydroxy-3'-methoxybenzenepentanoic acid	3,4'-二羟基-3'-甲氧基苯戊酸	Phenolic acids	酚酸类	Phenolic acids	酚酸类	-	1	5400.77	11436	3472.14	17890.5	15857	27525.1	8226.57	7905.88	9081.03	13168.4	14722.9	11651.9	-	-
Wbmn009020	313.177	283.023	314.188	C20H26O3	[M-H]-	7-Oxodehydroabietic acid	7-氧代脱氢松香酸	Terpenoids	萜类	Ditepenoids	二萜	18684-55-4	3	70484.6	121046	83509.5	383354	348076	612622	39801.6	31255	77346.5	235978	273599	218215	-	-
MWSmce598	829.282	325.115	828.275	C30H52O26	[M+H]+	Maltopentaose	麦芽五糖	Others	其它类	Saccharides	糖类	34620-76-3	3	13979.2	4160.66	1867.06	3846.61	5747.07	5191.64	3295.17	14702.1	8822.5	10393.1	8342.78	8799.32	-	-
mws0192	117.019	73.0295	118.027	C4H6O4	[M-H]-	Succinic acid*	琥珀酸*	Organic acids	有机酸	Organic acids	有机酸	110-15-6	1	4.40054e+06	4.24199e+06	3.10703e+06	9.14122e+06	8.90771e+06	1.41716e+07	9	7.82773e+06	6.9155e+06	6.79588e+06	7.91949e+06	6.31558e+06	C00042	ko00020,ko00190,ko00250,ko00310,ko00350,ko00360,ko00620,ko00630,ko00640,ko00650,ko00760,ko00920,ko01100,ko01110,ko01200
mws0470	117.019	73.0295	118.027	C4H6O4	[M-H]-	Methylmalonic acid*	甲基丙二酸*	Organic acids	有机酸	Organic acids	有机酸	516-05-2	1	4.40054e+06	4.24199e+06	3.10703e+06	9.14122e+06	8.90771e+06	1.41716e+07	9	7.82773e+06	6.9155e+06	6.79588e+06	7.91949e+06	6.31558e+06	C02170	ko00240,ko00280,ko00640,ko01100
pmf0472	565.155	271.061	564.148	C26H28O14	[M+H]+	Apiin	芹菜苷	Flavonoids	黄酮	Flavones	黄酮	26544-34-3	3	282341	145924	310187	83707.7	65846.3	94163.4	98149.5	83245.4	65083.2	112414	127904	142396	C04858	ko00944
Zmhn000563	343.104	197.047	344.111	C15H20O9	[M-H]-	Syringic acid 4-O-rhamnoside	丁香酸-4-O-鼠李糖苷	Lignans and Coumarins	木脂素和香豆素	Lignans	木脂素	-	3	62924.5	61815	55526.9	144026	75486.1	59454.8	62784.5	44225.4	40868	49923.8	62876.3	59779.2	-	-
pmp000593	595.166	287.055	594.159	C27H30O15	[M+H]+	Luteolin-7-O-rutinoside*	木犀草素-7-O-芸香糖苷*	Flavonoids	黄酮	Flavones	黄酮	3563-98-2	3	3828.69	3696.84	4490.73	9084.81	6801.81	22656.3	17407.1	50702.7	117291	19299.4	19027.8	23346.1	-	-
MWSHY0080	595.166	287.058	594.159	C27H30O15	[M+H]+	Luteolin-7-O-neohesperidoside (Lonicerin)*	木犀草素-7-O-新橘皮糖苷 (忍冬苷)*	Flavonoids	黄酮	Flavones	黄酮	25694-72-8	3	3828.69	3696.84	4490.73	9084.81	6801.81	22656.3	17407.1	50702.7	117291	19299.4	19027.8	23346.1	C12630	ko00944
mws0359	241.217	241.218	242.225	C15H30O2	[M-H]-	Pentadecanoic Acid	十五烷酸	Lipids	脂质	Free fatty acids	游离脂肪酸	1002-84-2	1	311303	368581	444523	780991	993633	1.30116e+06	288512	216015	268656	630844	671649	531729	C16537	-
Lmdp003994	461.144	299.091	460.137	C23H24O10	[M+H]+	6,4'-Dimethoxyisoflavone-7-O-glucoside (Wistin)	多花紫藤苷	Flavonoids	黄酮	Isoflavones	异黄酮	19046-26-5	2	393319	620902	397116	93688.5	414661	934405	81656.8	353142	282010	333324	400456	419916	-	-
mws0677	219.113	160.076	218.106	C12H14N2O2	[M+H]+	N-Acetyl-5-hydroxytryptamine	N-乙酰-5-羟基色胺	Alkaloids	生物碱	Plumerane	吲哚类生物碱	1210-83-9	3	633199	332936	567852	27822.2	35874.5	66125.4	24467.9	29491	52407	138966	153507	120940	C00978	ko00380,ko01100,ko01110
MWS1777	128.026	93.0576	127.019	C6H6ClN	[M+H]+	3-Chloroaniline	3-氯苯胺	Alkaloids	生物碱	Alkaloids	生物碱	108-42-9	3	1.11276e+07	1.08593e+07	1.05881e+07	6.51722e+06	7.24371e+06	5.86539e+06	5.96733e+06	5.15751e+06	6.03769e+06	8.61457e+06	7.89968e+06	6.77285e+06	-	-
Lssp210412	225.196	100.111	224.189	C13H24N2O	[M+H]+	Cuscohygrine	红古豆碱	Alkaloids	生物碱	Pyrrole alkaloids	吡咯类生物碱	454-14-8	3	77888.4	48945.3	46422.6	80446.3	53860.1	50796.5	74223.6	78763.9	51671.8	70278.1	57466.2	72108	C06521	ko00960,ko01110
Lmmn005092	955.461	955.461	956.462	C47H72O20	[M-H]-	Medicagenic acid-3-O-glucuronide-28-O-rhamnosyl(1,2)-arabinoside	苜蓿酸-3-O-葡萄糖醛酸苷-28-O-鼠李糖基(1,2)-阿拉伯糖苷	Terpenoids	萜类	Triterpene Saponin	三萜皂苷	-	1	1.52658e+06	466725	844741	443171	408248	390169	130059	190509	64388.6	517065	467709	405744	-	-
Zmyn004548	291.197	235.174	292.204	C18H28O3	[M-H]-	12-Oxo-phytodienoic acid	12-氧-植物二烯酸	Lipids	脂质	Free fatty acids	游离脂肪酸	85551-10-6	3	3465.68	5596.73	7540.04	54094.8	100919	135569	14177.9	12264.5	22156.2	39407.4	46054	36506.7	C01226	ko00592,ko01100,ko01110
pmb0034	277.103	148.06	276.096	C10H16N2O7	[M+H]+	L-α-Glutamyl-L-Glutamic Acid	L-谷氨酰-L-谷氨酸	Amino acids and derivatives	氨基酸及其衍生物	Amino acids and derivatives	氨基酸及其衍生物	3929-61-1	3	24082.5	23400.6	16566.9	135304	118086	139376	42327.4	23179.4	21164	52240	66607.9	59161.1	C01425	-
Lmsp008264	329.102	268.082	328.095	C18H16O6	[M+H]+	4'-Hydroxy-5,6,7-trimethoxyflavone	4'-羟基-5,6,7-三甲氧基黄酮	Flavonoids	黄酮	Flavones	黄酮	6938-18-7	3	9	9	9	9	2171.37	16633.5	42322.1	101824	63225.3	37896.9	32001.3	30155.8	C14986	-
MWSHY0076	417.118	297.075	416.111	C21H20O9	[M+H]+	Puerarin (7,4'-Dihydroxy-8-C-glucosylisoflavone)	葛根素(大豆苷元-8-C-葡萄糖苷)	Flavonoids	黄酮	Isoflavones	异黄酮	3681-99-0	3	214527	319308	192367	15206.4	21705.2	29401.8	22499.6	12043.4	7456.2	88142.2	84775.2	105804	C10524	-
ML10180524	244.095	112.054	243.085	C9H13N3O5	[M+H]+	Cytarabine	胞嘧啶阿拉伯糖苷	Nucleotides and derivatives	核苷酸及其衍生物	Nucleotides and derivatives	核苷酸及其衍生物	147-94-4	3	93959	24418.8	39380.8	91179.1	128496	170673	36335	33032.9	66349.6	69061.1	82403.1	88017.8	C02961	-
pme0264	243.097	127.05	242.09	C10H14N2O5	[M+H]+	Thymidine	胸苷	Nucleotides and derivatives	核苷酸及其衍生物	Nucleotides and derivatives	核苷酸及其衍生物	50-89-5	3	58023.6	46498.1	34498.9	29617.8	22640.9	40909.1	9	9	9	24557.2	30916.8	30290.3	C00214	ko00240,ko01100,ko01232
pmn001700	455.353	455.354	456.36	C30H48O3	[M-H]-	24,30-Dihydroxy-12(13)-ene-lupeol*	24,30-二羟基-12(13)烯-羽扇豆醇*	Terpenoids	萜类	Triterpene	三萜	-	1	2.23509e+06	2.47822e+06	1.20385e+06	5.95306e+06	5.46193e+06	6.51255e+06	67649.4	53290.6	39155.7	4.25899e+06	4.09572e+06	3.35545e+06	-	-
pma0825	503.118	255.065	502.111	C24H22O12	[M+H]+	Chrysin-7-O-(6''-malonyl)glucoside	白杨素-7-O-(6''-丙二酰)葡萄糖苷	Flavonoids	黄酮	Flavones	黄酮	-	3	383320	67840.5	208947	9	9	9	50966	103068	212058	120286	154278	138620	-	-
MWStz070	182.081	91.0548	181.074	C9H11NO3	[M+H]+	N-(2-Hydroxy-4-methoxyphenyl)acetamide	N-(2-羟基-4-甲氧基苯基)乙酰胺	Alkaloids	生物碱	Phenolamine	酚胺	58469-06-0	2	2.24563e+07	8.69776e+06	2.08962e+07	755529	1.57322e+06	2.95244e+06	3.6734e+06	3.75901e+06	3.90243e+06	9.71504e+06	1.14485e+07	9.03144e+06	-	-
Hamp002961	185.081	125.059	184.074	C9H12O4	[M+H]+	Antiarol; 3,4,5-Trimethoxyphenol	3,4,5-三甲氧基苯酚	Phenolic acids	酚酸类	Phenolic acids	酚酸类	642-71-7	2	261142	193669	244365	114419	124578	104951	69496.3	63617.4	71699	150411	136375	117183	C10765	-
MWSHY0195	463.123	301.085	462.116	C22H22O11	[M+H]+	Hispidulin-7-O-glucoside(Homoplantaginin)*	高车前素-7-O-葡萄糖苷; 高车前苷*	Flavonoids	黄酮	Flavones	黄酮	17680-84-1	3	98805.7	9	69726.9	26247.2	45890.2	109449	507240	505354	596572	231079	236166	287801	C17762	-
pmb2786	293.212	235.172	294.219	C18H30O3	[M-H]-	9-Hydroxy-10,12,15-octadecatrienoic acid*	9-羟基-10,12,15-十八碳三烯酸*	Lipids	脂质	Free fatty acids	游离脂肪酸	89886-42-0	3	2823.46	6061.54	6804.73	29261	58234.9	90483.5	18284.8	23117.7	32948	28381.8	30836.7	23999.6	C16326	ko00592
MWS04559g	182.082	136.076	181.074	C9H11NO3	[M+H]+	3-Hydroxy-L-phenylalanine	3-羟基-L-苯丙氨酸	Amino acids and derivatives	氨基酸及其衍生物	Amino acids and derivatives	氨基酸及其衍生物	587-33-7	2	1.0125e+07	4.07892e+06	9.68178e+06	381438	723131	1.42322e+06	1.68351e+06	1.80344e+06	1.75656e+06	4.22684e+06	5.20986e+06	4.22132e+06	-	-
pme3034	131.035	87.0452	132.042	C5H8O4	[M-H]-	Ethylmalonic acid*	乙基丙二酸*	Organic acids	有机酸	Organic acids	有机酸	601-75-2	3	69211.9	53979.9	59235.8	118446	86379	142200	86986.3	57834.2	61608.9	82637.7	91846.2	71336	-	-
pme0243	131.035	87.0452	132.042	C5H8O4	[M-H]-	Glutaric acid*	戊二酸*	Organic acids	有机酸	Organic acids	有机酸	110-94-1	3	69211.9	53979.9	59235.8	118446	86379	142200	86986.3	57834.2	61608.9	82637.7	91846.2	71336	C00489	ko00071,ko00310,ko01100
MWS1771	196.097	91.0546	195.089	C10H13NO3	[M+H]+	L-Tyrosine methyl ester	L-酪氨酸甲酯	Amino acids and derivatives	氨基酸及其衍生物	Amino acids and derivatives	氨基酸及其衍生物	1080-06-4	2	301784	60701.1	230901	24844.3	35217.3	35104.1	23972.4	32774.8	35704.6	105695	95670.5	82090	C03404	-
Hmcp009963	180.137	123.07	180.138	C11H18NO+	[M]+	Candicine	N-甲基大麦芽碱	Alkaloids	生物碱	Phenolamine	酚胺	6656-13-9	3	83532.3	92185.5	51096.8	61236.7	49646.8	54212.6	99696.6	91550.8	153030	89119	79240	69095.7	C10575	-
Hmsp001667	281.186	263.17	280.179	C15H24N2O3	[M+H]+	5,9-Dihydroxymatrine	5,9-二羟基苦参碱	Alkaloids	生物碱	Quinorisidine alkaloids	奎诺里西啶类生物碱	72362-00-6	3	51500.1	45347.7	43022.9	13170	13940.2	11375.5	9	9	9	25247.6	30938.1	24817.5	-	-
Cmmn012461	299.202	299.202	300.209	C20H28O2	[M-H]-	Dehydroabietic acid	脱氢松香酸	Terpenoids	萜类	Ditepenoids	二萜	1740-19-8	3	2.66805e+06	185854	369015	370606	260552	227580	257238	247601	221738	195747	228649	178273	C12078	-
Lmsn011830	485.327	485.327	486.334	C30H46O5	[M-H]-	2,19-Dihydroxy-3-oxours-12-en-28-oic acid	2,19-二羟基-3-氧熊果-12-烯-28-酸	Terpenoids	萜类	Triterpene	三萜	176983-21-4	3	77087.8	104664	72941.3	155252	165940	148530	9	9	9	89504.1	98843.7	76459.3	-	-
pme2831	130.109	71.0604	129.101	C4H11N5	[M+H]+	1,1-Dimethylbiguanide	1,1-二甲基双胍	Alkaloids	生物碱	Alkaloids	生物碱	657-24-9	3	169927	93779.6	157363	32658.2	49720.1	18962.3	9	9	9	43932.2	42293.5	53377.3	C07151	-
Hmyn007168	483.272	255.232	484.28	C22H45O9P	[M-H]-	LysoPG 16:0	溶血磷脂酰甘油 16:0	Lipids	脂质	Glycerol ester	甘油酯	-	2	477524	552704	590131	1.26472e+06	1.0497e+06	1.18871e+06	1.18446e+06	1.73466e+06	2.13039e+06	1.20064e+06	1.17884e+06	943525	-	-
mws0248	243.062	110.025	244.07	C9H12N2O6	[M-H]-	Uridine	尿嘧啶核苷	Nucleotides and derivatives	核苷酸及其衍生物	Nucleotides and derivatives	核苷酸及其衍生物	58-96-8	1	22594.3	36014.9	35542	212699	361871	282322	28433.8	16697	60984.2	92110	99598.7	117934	C00299	ko00240,ko01100,ko01232,ko02010
MWSmce331	102.054	56.0498	101.048	C4H7NO2	[M+H]+	Azetidine-2-carboxylic acid*	氮杂环丁烷-2-羧酸*	Alkaloids	生物碱	Alkaloids	生物碱	2517-04-6	3	18317.5	20526.8	37929.9	25630.2	96152.7	103763	17934.2	9	35797.7	53277.7	53996.9	42455.2	C08267	-
pme0500	503.162	323.098	504.169	C18H32O16	[M-H]-	D-Melezitose	D-松三糖	Others	其它类	Saccharides	糖类	597-12-6	3	8179.53	10636.9	6201.22	12681	12272.5	20854.2	7771.1	5783.8	4248.79	15940.5	12268.7	14306.2	C08243	-
Zaxn006988	301.219	301.219	302.225	C20H30O2	[M-H]-	Isopimaric acid	异海松酸	Terpenoids	萜类	Ditepenoids	二萜	5835-26-7	3	51491.2	54128.6	56879.2	20294.7	42408.2	28181.7	85357.3	48010.6	87205.6	46189.6	48754.6	37759.2	-	-
Zmcn009787	469.33	439.317	470.34	C30H46O4	[M-H]-	23-Hydroxy-3-oxoolean-12-en-28-oic acid (Hederagonic acid)	23-羟基-3-氧代齐墩果-12-烯-28-酸 (常春藤酮酸)	Terpenoids	萜类	Triterpene	三萜	466-01-3	1	24687.3	39641.1	17573.5	117827	107424	49378.6	1061.46	1051.44	1139.28	35799.5	43026.5	33720.7	-	-
mws5042	223.108	120.088	222.1	C11H14N2O3	[M+H]+	L-Glycyl-L-phenylalanine*	L-甘氨酰-L-苯丙氨酸*	Amino acids and derivatives	氨基酸及其衍生物	Amino acids and derivatives	氨基酸及其衍生物	721-66-4	3	96307	45560.4	77604.8	60158.3	91706	115746	81820.5	91169.2	104223	85925.7	94269.1	72522.6	-	-
mws0367	277.217	277.217	278.225	C18H30O2	[M-H]-	α-Linolenic Acid*	α-亚麻酸*	Lipids	脂质	Free fatty acids	游离脂肪酸	463-40-1	1	67548	96421.8	105316	138604	171118	206532	62958.3	104056	105244	115268	130336	100239	C06427	ko00592,ko01040,ko01100,ko01110
mws0366	277.217	277.219	278.225	C18H30O2	[M-H]-	γ-Linolenic Acid*	γ-亚麻酸*	Lipids	脂质	Free fatty acids	游离脂肪酸	506-26-3	1	67548	96421.8	105316	138604	171118	206532	62958.3	104056	105244	115268	130336	100239	C06426	ko00591,ko01040,ko01100
mws0736	189.123	86.0964	188.116	C8H16N2O3	[M+H]+	N-Glycyl-L-leucine*	N-甘氨酰-L-亮氨酸*	Amino acids and derivatives	氨基酸及其衍生物	Amino acids and derivatives	氨基酸及其衍生物	869-19-2	3	131356	61241.6	85151.1	37399.1	65490.8	117464	62310.4	83131.2	66493.3	89656.8	95760.2	73853.9	C02155	-
Wmkn002777	561.161	267.068	562.169	C27H30O13	[M-H]-	7-Hydroxy-3''-methoxy-isoflavone-7-primeveroside	7-羟基-3''-甲氧基-异黄酮-7-樱草糖苷	Flavonoids	黄酮	Isoflavones	异黄酮	-	3	37953.1	42652.7	33826.2	81696.3	61454.7	84378.3	22375.6	26587.1	15293.8	53687.3	41864.1	44964.4	-	-
Zmyn000110	258.039	78.9583	259.046	C6H14NO8P	[M-H]-	D-Glucosamine 1-phosphate	D-氨基葡萄糖-1-磷酸	Others	其它类	Saccharides	糖类	2152-75-2	3	10904.4	14872.9	8978.09	36904.4	55413.4	65809.5	28171.8	36451.1	11986.6	30686.3	25989.1	23812.6	C06156	ko00520,ko01100,ko01250
Zamn00402	179.056	59.0139	180.063	C6H12O6	[M-H]-	sorbose	山梨糖	Others	其它类	Saccharides	糖类	3615-56-3	2	82715.7	22640.3	70423.3	110215	59071.6	138620	450087	437302	463555	171216	223518	198723	C01452	-
Zbdp007428	313.069	268.034	312.063	C17H12O6	[M+H]+	3-Methoxy-7-hydroxy-3',4'-methylenedioxyflavone	3-甲氧基-7-羟基-3',4'-亚甲二氧基黄酮	Flavonoids	黄酮	Other Flavonoids	其它类黄酮	-	3	9	9	9	5165.45	1492.31	6332.27	398709	21347.4	41350.5	67059.4	52673.8	55010.2	-	-
pme0490	124.039	78.0347	123.032	C6H5NO2	[M+H]+	Nicotinic acid (Vitamin B3)*	烟酸 (维生素 B3)*	Others	其它类	Vitamin	维生素	59-67-6	1	3.17775e+06	1.0494e+06	2.95125e+06	142339	302623	529875	486362	554476	538414	1.33711e+06	1.52226e+06	1.16564e+06	C00253	ko00760,ko00960,ko01100,ko01110,ko01240
Lmsn000954	207.087	59.0139	208.095	C8H16O6	[M-H]-	Dambonitol	橡胶肌醇	Others	其它类	Saccharides	糖类	523-94-4	3	36475.5	24944.1	43446.9	9	9	9	102012	51294	96511.1	40446.8	46037.9	52785.8	-	-
mws1094	287.056	259.065	288.063	C15H12O6	[M-H]-	Aromadendrin (Dihydrokaempferol)	香橙素 (二氢山柰酚)	Flavonoids	黄酮	Flavanonols	二氢黄酮醇	480-20-6	1	1706.32	692.11	1699.59	4106.95	60378.4	88447.3	6851.12	15297.6	18014.6	21413.6	16548.4	20587	C00974	ko00941,ko01100,ko01110
mws0242	173.082	111.082	174.089	C8H14O4	[M-H]-	Suberic Acid	辛二酸	Organic acids	有机酸	Organic acids	有机酸	505-48-6	3	44417	27706.9	36536.1	48278.8	30358.3	48466.7	52484.5	41233.4	50752.7	45336.1	58614.7	49118.4	C08278	-
Lmbn014696	301.217	301.217	302.225	C20H30O2	[M-H]-	Pimaric acid	海松酸	Terpenoids	萜类	Ditepenoids	二萜	127-27-5	3	35966.2	46720	47342.4	19211	42752.3	18466.5	67115.1	40897.8	82159.7	41294.8	47523.4	36335.3	C09159	-
pmb0786	180.087	163.06	179.079	C6H13NO5	[M+H]+	D-Glucosamine	D-氨基葡萄糖	Others	其它类	Saccharides	糖类	3416-24-8	3	1.48528e+06	1.43621e+06	1.43041e+06	1.50333e+06	1.48918e+06	1.89921e+06	1.39355e+06	1.70278e+06	1.73148e+06	1.4477e+06	1.33515e+06	1.72826e+06	C00329	ko00520,ko01100,ko01250
mws4085	223.061	193.015	224.069	C11H12O5	[M-H]-	Sinapic acid	芥子酸	Phenolic acids	酚酸类	Phenolic acids	酚酸类	530-59-6	1	47096.6	46075.8	35632.8	234511	175602	188694	18508.6	17395.1	23629.2	79988.2	60905.8	72906.1	C00482	ko00940,ko01100,ko01110
pme0033	137.046	119.035	136.038	C5H4N4O	[M+H]+	Hypoxanthine	次黄嘌呤	Nucleotides and derivatives	核苷酸及其衍生物	Nucleotides and derivatives	核苷酸及其衍生物	68-94-0	3	125534	54410	86146.6	41262.1	57650.1	78909.3	33808.1	36023.8	53545.2	61042.9	79218.8	66408	C00262	ko00230,ko01100,ko01232
mws0277	191.056	85.0296	192.063	C7H12O6	[M-H]-	Quinic Acid	奎宁酸	Organic acids	有机酸	Organic acids	有机酸	77-95-2	3	7.45341e+06	6.96664e+06	7.242e+06	1.24948e+07	6.21201e+06	1.11439e+07	8.27397e+06	8.70531e+06	4.30892e+06	5.14031e+06	6.67033e+06	6.47536e+06	C00296	ko00400,ko01100
MWSmce024	355.096	193.047	354.095	C16H18O9	[M+H]+	Scopoletin-7-O-glucoside (Scopolin)	东莨菪内酯-7-O-葡萄糖苷 (东莨菪苷)	Lignans and Coumarins	木脂素和香豆素	Coumarins	香豆素	531-44-2	3	66636.9	54234.1	56445.5	36841.6	69588.1	58708.9	312973	472746	533398	172846	144292	133032	C01527	ko00999,ko01110
Lmzn001894	461.074	285.041	462.08	C21H18O12	[M-H]-	Kaempferol-3-O-glucuronide	山柰酚-3-O-葡萄糖醛酸苷	Flavonoids	黄酮	Flavonols	黄酮醇	22688-78-4	1	9	9	9	9	9	9	361336	256466	294996	119405	115491	147542	-	-
Lmqn008288	299.259	299.256	300.266	C18H36O3	[M-H]-	3-Hydroxyoctadecanoic Acid	3-羟基十八烷酸	Lipids	脂质	Free fatty acids	游离脂肪酸	45261-96-9	2	388744	312491	343903	374399	379527	369574	368927	306468	340677	320623	376009	286924	-	-
Zjmp102710	471.346	201.163	470.34	C30H46O4	[M+H]+	3-Hydroxy-29(or30)-al-olean-12-en-28-oic acid	3-羟基-29(or30)-醛-齐墩果-12-烯-28-酸	Terpenoids	萜类	Triterpene	三萜	-	3	13337.8	20236.4	11627.1	53694.4	52210.1	25939.3	9	9	9	21356.4	23244.3	17633.3	-	-
mws0668	283.068	151.026	284.076	C10H12N4O6	[M-H]-	Xanthosine	黄苷	Nucleotides and derivatives	核苷酸及其衍生物	Nucleotides and derivatives	核苷酸及其衍生物	146-80-5	1	38070.2	35069.9	22940	97215.7	199780	408325	239560	293700	297048	138911	164050	125307	C01762	ko00230,ko00232,ko01100,ko01110,ko01232,ko02010
MWSmce549	303.252	57.0702	302.246	C17H34O4	[M+H]+	1-Monomyristin	1-肉豆蔻酸单甘油酯	Lipids	脂质	Free fatty acids	游离脂肪酸	589-68-4	2	1.24731e+06	1.01801e+06	743568	926829	702450	695713	569682	654960	841882	569002	501456	431173	-	-
mws0704	140.012	78.9591	141.019	C2H8NO4P	[M-H]-	O-Phosphorylethanolamine	磷酸乙醇胺	Alkaloids	生物碱	Alkaloids	生物碱	1071-23-4	3	13470.5	15094.3	18112.9	10882.9	30476	29848.8	18505.8	25245.8	31396.9	22551.8	17291.2	21714.8	C00346	ko00563,ko00564,ko00600,ko01100
mws0749	137.024	93.0346	138.032	C7H6O3	[M-H]-	4-Hydroxybenzoic acid	4-羟基苯甲酸	Phenolic acids	酚酸类	Phenolic acids	酚酸类	99-96-7	3	295822	316500	211762	481998	335974	780457	360515	388230	359632	343618	341735	431810	C00156	ko00130,ko00790,ko01100,ko01110,ko01240
pmf0297	297.316	183.211	298.324	C20H42O	[M-H]-	1-Eicosanol	正二十醇	Lipids	脂质	Free fatty acids	游离脂肪酸	629-96-9	3	14267	20059.1	14691.4	20833.1	24253.2	33109	14308.6	7844.81	7630.46	17940.4	20839.9	15826.3	-	-
pmp001288	593.187	285.077	592.179	C28H32O14	[M+H]+	Acacetin-7-O-rutinoside (Linarin)	金合欢素-7-O-芸香糖苷 (蒙花苷)	Flavonoids	黄酮	Flavones	黄酮	480-36-4	3	46162.2	71176.7	32905.3	2051.2	14090.9	13576	5694.29	8603.05	4499.42	18109.3	21377.8	23985.3	-	-
mws1086	457.369	375.289	458.376	C30H50O3	[M-H]-	Olean-12-ene-3,22,23-triol (Soyasapogenol B)	齐墩果-12-烯-3,22,23-三醇 (大豆皂醇 B)	Terpenoids	萜类	Triterpene	三萜	595-15-3	3	40861.1	36621.8	43161.9	37658.3	40826.2	40608.4	42221.2	37010.9	35140.3	39936.6	46505.3	35221.4	C08980	-
Rfmb056	591.208	387.144	592.216	C29H36O13	[M-H]-	Medioresinol-4'-O-(6'''-acetyl)glucoside	杜仲树脂酚-4'-O-(6'''-乙酰)葡萄糖苷	Lignans and Coumarins	木脂素和香豆素	Lignans	木脂素	-	3	224963	186170	188601	95560.2	119758	123260	26796.2	38592.1	10149.4	97025	128212	109862	-	-
pme1975	103.004	59.0139	104.011	C3H4O4	[M-H]-	Malonic acid	丙二酸	Organic acids	有机酸	Organic acids	有机酸	141-82-2	3	605309	1.00516e+06	586889	1.0829e+06	1.26649e+06	1.23229e+06	3.44851e+06	3.81531e+06	3.70839e+06	2.35141e+06	2.30078e+06	1.80456e+06	C00383	ko00061,ko00240,ko00410,ko01100,ko01212
Lmhp010573	517.337	263.237	516.33	C27H48O9	[M+H]+	1-Linoleoylglycerol-3-O-glucoside	1-亚油酰甘油酯-3-O-葡萄糖苷	Lipids	脂质	Glycerol ester	甘油酯	-	3	7129.07	8405.91	7486.61	17128.8	11733.9	28144.4	4192.41	2510.18	9	14382.4	10828.2	12760.1	-	-
pmb0981	348.07	136.062	347.063	C10H14N5O7P	[M+H]+	Adenosine 5'-monophosphate	腺苷-5'-单磷酸	Nucleotides and derivatives	核苷酸及其衍生物	Nucleotides and derivatives	核苷酸及其衍生物	61-19-8	3	559608	491502	993097	331000	230050	325174	974409	232548	207983	491740	545670	410256	C00020	ko00230,ko00908,ko01100,ko01110,ko01232,ko01240
MWSHY0110	285.076	225.055	284.068	C16H12O5	[M+H]+	Calycosin	毛蕊异黄酮	Flavonoids	黄酮	Isoflavones	异黄酮	20575-57-9	3	13362	56133.4	13748.8	66814.7	52216	116560	399928	58175.7	87254.3	108825	119100	89630.9	C01562	ko00943,ko01110
Zmgn000173	149.046	75.0088	150.053	C5H10O5	[M-H]-	D-Ribose	D-核糖	Others	其它类	Saccharides	糖类	50-69-1	2	35394.4	15095.9	30001.6	18683.6	29332.8	40209.6	165275	139118	179811	99552	83148.6	75761.5	C00121	ko00030,ko01100,ko02010
Zmyn004449	309.208	171.103	310.214	C18H30O4	[M-H]-	9-Hydroxy-12-oxo-10(E),15(Z)-octadecadienoic acid	9-羟基-12-氧代-10(E),15(Z)-十八碳二烯酸	Lipids	脂质	Free fatty acids	游离脂肪酸	-	3	26531.9	20777.9	72051.6	144917	199297	252813	18390.6	28017.6	64097.1	101421	122480	93362.9	C21923	ko00592,ko01110
Lskp211481	681.385	437.305	680.377	C36H56O12	[M+H]+	2,3,19,23-Tetrahydroxy-11-oxo-olean-12-en-28-oic acid-28-glucoside	2,3,19,23-四羟基-11-氧-齐墩果-12-烯-28-酸-28-葡萄糖苷	Terpenoids	萜类	Triterpene Saponin	三萜皂苷	-	3	68834	67631.8	40866.6	9	9	9	864.3	9	2873.3	32162.2	24115.4	29286.7	-	-
Zbdn002066	301.092	123.009	302.1	C13H18O8	[M-H]-	Tachioside	它乔糖苷	Phenolic acids	酚酸类	Phenolic acids	酚酸类	109194-60-7	1	84132.9	51556.1	84389.4	219561	184770	261294	910075	877457	742691	289946	324330	242558	-	-
Lmmp002755	773.21	303.05	772.206	C33H40O21	[M+H]+	Quercetin-7-O-rutinoside-4'-O-glucoside	槲皮素-7-O-芸香糖苷-4'-O-葡萄糖苷	Flavonoids	黄酮	Flavonols	黄酮醇	-	3	8580.05	6980.58	4981.7	14291.4	4858.88	8016.77	44773.5	4981.52	24878.7	13618.2	10673.9	10738.9	-	-
Lmsn000381	341.109	89.0244	342.116	C12H22O11	[M-H]-	D-Maltose*	D-麦芽糖*	Others	其它类	Saccharides	糖类	69-79-4	1	4.2143e+06	1.73178e+06	3.87557e+06	2.37048e+06	2.10262e+06	1.53139e+06	699411	808708	701759	1.71221e+06	2.17117e+06	1.70026e+06	C01971	-
mws5038	341.109	89.0249	342.116	C12H22O11	[M-H]-	Isomaltulose*	异麦芽酮糖*	Others	其它类	Saccharides	糖类	13718-94-0	1	4.2143e+06	1.73178e+06	3.87557e+06	2.37048e+06	2.10262e+06	1.53139e+06	699411	808708	701759	1.71221e+06	2.17117e+06	1.70026e+06	C01742	-
mws4170	179.056	59.0139	180.063	C6H12O6	[M-H]-	D-Glucose*	D-葡萄糖*	Others	其它类	Saccharides	糖类	50-99-7	3	89743.7	56232.3	91812.2	105222	104145	155085	420833	461401	501324	218182	180617	242181	C00031	ko00010,ko00030,ko00052,ko00500,ko00520,ko00524,ko00901,ko01100,ko01110,ko02010
mws1333	341.109	113.022	342.116	C12H22O11	[M-H]-	Melibiose	蜜二糖	Others	其它类	Saccharides	糖类	585-99-9	1	2.44302e+06	1.63204e+06	2.68419e+06	897459	1.6054e+06	524856	261840	310314	255769	1.27936e+06	1.6881e+06	1.38965e+06	C05402	ko00052,ko01100,ko02010
pme0057	136.043	118.032	135.035	C4H9NO2S	[M+H]+	L-Homocysteine	L-高半胱氨酸	Amino acids and derivatives	氨基酸及其衍生物	Amino acids and derivatives	氨基酸及其衍生物	6027-13-0	3	590815	201142	563219	9	41682.9	74145.4	53490.1	74089.7	91195.3	211507	206952	160363	C00155	ko00270,ko00920,ko01100,ko01110,ko01230
pme0122	189.123	126.091	188.116	C8H16N2O3	[M+H]+	N6-Acetyl-L-lysine	N6-乙酰-L-赖氨酸	Amino acids and derivatives	氨基酸及其衍生物	Amino acids and derivatives	氨基酸及其衍生物	692-04-6	3	186335	141427	156317	93751	95854.9	149634	314676	182428	341335	204342	240513	179725	C02727	ko00310,ko01100
Hmln001836	651.159	489.118	652.164	C29H32O17	[M-H]-	Kaempferol-3-O-(6''-Acetyl)glucosyl-(1→3)-Galactoside	山柰酚-3-O-(6''-乙酰)葡萄糖基-(1→3)-半乳糖苷	Flavonoids	黄酮	Flavonols	黄酮醇	-	3	9	9	9	100444	66730.3	84022.6	79312.1	74491.6	67359.6	48523.7	58994	65289.7	-	-
pme1014	445.31	341.284	444.303	C31H40O2	[M+H]+	Menatetrenone (Vitamin K2)	四烯甲萘醌 (维生素 K2)	Others	其它类	Vitamin	维生素	11032-49-8	3	153901	144399	143760	131924	132631	126806	3.3077e+06	3.3934e+06	4.03447e+06	4.30874e+06	3.28988e+06	3.47379e+06	-	-
Lmdp002381	227.091	149.061	226.084	C11H14O5	[M+H]+	Genipin	京尼平	Terpenoids	萜类	Monoterpenoids	倍萜	6902-77-8	3	214219	177275	208345	40377.1	52203.6	85480.9	80138.9	90190.7	118025	101922	137308	120803	C09780	-
mws1350	181.051	151.003	182.058	C9H10O4	[M-H]-	Syringaldehyde; 4-Hydroxy-3,5-Dimethoxybenzaldehyde	丁香醛; 4-羟基-3,5-二甲氧基苯甲醛	Phenolic acids	酚酸类	Phenolic acids	酚酸类	134-96-3	3	15256.1	18557.1	19703.4	98523.2	64474.4	106654	74607.1	59143.1	32736.1	47002.1	52386.4	38873	-	-
Hmmp001310	188.071	118.065	187.063	C11H9NO2	[M+H]+	3-Indoleacrylic acid	3-吲哚丙烯酸	Alkaloids	生物碱	Plumerane	吲哚类生物碱	1204-06-4	1	1.03903e+07	5.34629e+06	9.48647e+06	118950	250079	565435	214327	130383	160807	2.7106e+06	2.82084e+06	2.1205e+06	C21283	-
Lhdp102521	635.412	437.34	634.408	C36H58O9	[M+H]+	3,9-Dihydroxyurs-12-ene-28-oic acid-28-glucosyl ester	3,19-二羟基熊果-12-烯-28-酸-28-葡萄糖基酯	Terpenoids	萜类	Triterpene Saponin	三萜皂苷	-	3	120826	183167	85657.3	53461.1	63595.9	40292.7	18882.3	1738.14	14434.1	58172.6	71019.4	53576.9	-	-
pmb3142	299.077	137.024	300.084	C13H16O8	[M-H]-	Salicylic acid-2-O-glucoside	水杨酸-2-O-葡萄糖苷	Phenolic acids	酚酸类	Phenolic acids	酚酸类	10366-91-3	3	396260	192581	322159	950418	639792	1.59494e+06	1.40331e+06	1.25629e+06	920436	688463	860176	657064	-	-
Lmhp001670	231.17	72.0808	230.163	C11H22N2O3	[M+H]+	L-Valyl-L-Leucine	L-缬氨酰-L-亮氨酸	Amino acids and derivatives	氨基酸及其衍生物	Amino acids and derivatives	氨基酸及其衍生物	3989-97-7	3	119088	44742.2	46373.8	47453.6	68490.7	94712.6	31536.4	23147.2	16409.5	58590.4	76685.4	61355.4	-	-
MWS1983	343.125	89.0254	344.132	C12H24O11	[M-H]-	Maltitol	麦芽糖醇	Others	其它类	Saccharides	糖类	585-88-6	3	134665	86114.1	177467	100167	41118.2	46596.8	36118.7	37966.3	42621.9	55464.4	72825.4	58483	-	-
mws0918	283.061	268.038	284.068	C16H12O5	[M-H]-	Prunetin (5,4'-Dihydroxy-7-methoxyisoflavone)	樱黄素	Flavonoids	黄酮	Isoflavones	异黄酮	552-59-0	1	181303	27724.3	31662.4	16628.5	947648	1.45496e+06	601095	239434	184638	500373	613173	462057	C10521	ko00943
pmb2791	309.207	209.054	310.214	C18H30O4	[M-H]-	9-Hydroperoxy-10E,12,15Z-octadecatrienoic acid	9-羟基过氧-10E,12,15Z-十八碳三烯酸	Lipids	脂质	Free fatty acids	游离脂肪酸	111004-08-1	3	24282.6	21851.2	32576.4	160655	255739	155903	30652.2	34573.6	49092.8	121030	158601	126614	C16321	ko00592,ko01110
Zmyn004732	293.213	185.119	294.219	C18H30O3	[M-H]-	2R-hydroxy-9Z,12Z,15Z-octadecatrienoic acid	2R-羟基-9Z,12Z,15Z-十八碳三烯酸	Lipids	脂质	Free fatty acids	游离脂肪酸	-	3	20146.9	18480.6	37094.6	484483	646547	1.0353e+06	61946.6	48172.1	300579	240495	299909	228141	C16342	ko00592
Zmhn000892	301.094	139.046	302.1	C13H18O8	[M-H]-	4-O-Glucosyl-3,4-dihydroxybenzyl alcohol	4-O-葡萄糖基-3,4-二羟基苄醇	Phenolic acids	酚酸类	Phenolic acids	酚酸类	-	3	9	9	9	19842	15531.3	32159.2	105302	88210.3	79878.7	30164.7	34745.3	25674.4	-	-
Lmbn007891	313.238	183.14	314.246	C18H34O4	[M-H]-	Hydroxy ricinoleic acid	羟基蓖麻油酸	Lipids	脂质	Free fatty acids	游离脂肪酸	-	3	8204.96	7899.74	8389.87	38539.6	45409.5	45963.3	9	9	9	19578.7	25107.7	19487.8	-	-
mws1179	433.114	271.068	434.121	C21H22O10	[M-H]-	Naringenin-7-O-glucoside (Prunin)	柚皮素-7-O-葡萄糖苷 (樱桃苷)	Flavonoids	黄酮	Flavanones	二氢黄酮	529-55-5	3	19350.8	34716.3	75495.8	33434.3	136088	176294	101830	191757	322373	144051	107542	119358	C09099	ko00941
mws0005	161.107	144.081	160.1	C10H12N2	[M+H]+	Tryptamine	色胺	Alkaloids	生物碱	Plumerane	吲哚类生物碱	61-54-1	3	145030	29061.5	157321	16889.8	26107.6	50445.3	34870.8	15302	8020.21	62416.8	75803.1	56687.1	C00398	ko00380,ko00901,ko01100,ko01110
pme1383	170.081	134.06	169.074	C8H11NO3	[M+H]+	Pyridoxine	吡哆醇	Others	其它类	Vitamin	维生素	65-23-6	3	144563	20109	34114.6	23747.3	42035.1	40661.2	31088.1	42669.4	42467.5	56749.7	57594.6	43423.2	C00314	ko00750,ko01100,ko01240
pmp000585	519.113	433.11	518.106	C24H22O13	[M+H]+	Apigenin-7-O-(6''-malonyl)glucoside	芹菜素-7-O-(6''-丙二酰)葡萄糖苷	Flavonoids	黄酮	Flavones	黄酮	86546-87-4	1	372341	190255	302535	21592.6	67557.9	125331	9810.54	28100.7	14375.4	115732	149097	115941	C10020	-
Qmfp122201	619.397	437.342	618.392	C39H54O6	[M+H]+	3-p-Coumaroyloxy-2-methoxyurs-12-en-28-oic acid	3-对香豆酰氧基-2-甲氧基熊果-12-烯-28-酸	Terpenoids	萜类	Triterpene	三萜	-	3	7532.71	10637.4	4545.61	8051.87	5092.41	5126.44	9	9	9	4808.34	4169.14	3544.57	-	-
Zbbp006589	433.148	271.09	432.142	C22H24O9	[M+H]+	Medicarpin-3-O-Glucoside; Medicocarpin	美迪紫檀素-3-O-葡萄糖苷	Flavonoids	黄酮	Other Flavonoids	其它类黄酮	52766-70-8	1	283814	341683	251017	29340.1	165338	157434	9	9	9	155090	116242	151000	-	-
pme2693	131.118	114.091	130.111	C6H14N2O	[M+H]+	N-Acetylputrescine	N-乙酰腐胺	Alkaloids	生物碱	Alkaloids	生物碱	18233-70-0	1	492407	869932	458731	343631	619890	333674	90988.7	109749	85994.5	525745	438912	390539	C02714	ko00330,ko01100
Lmbn000193	103.004	59.0139	104.011	C3H4O4	[M-H]-	Tartronate semialdehyde*	羟基丙二酸半醛*	Organic acids	有机酸	Organic acids	有机酸	2480-77-5	1	113477	217318	78144.7	95561.9	141147	143639	9	248761	312145	259743	200986	202277	C01146	ko00053,ko00630,ko01100
pmp000575	447.129	285.096	446.121	C22H22O10	[M+H]+	Acacetin-7-O-glucoside (Tilianin)*	金合欢素-7-O-葡萄糖苷 (煅树素)*	Flavonoids	黄酮	Flavones	黄酮	4291-60-5	3	54106.1	50223.6	46205.3	17499.5	209105	364233	9	13181.9	30948.8	78944.7	98118.5	107121	-	-
MWS20645	239.103	136.076	238.095	C11H14N2O4	[M+H]+	Gly-Tyr	甘氨酸-酪氨酸	Amino acids and derivatives	氨基酸及其衍生物	Amino acids and derivatives	氨基酸及其衍生物	658-79-7	3	33276.3	15932.5	23805.8	12547.5	2455.48	22829	27431.4	19736.5	22959.9	29338.7	30036.8	22486.2	-	-
pmb0713	655.187	331.081	654.18	C29H34O17	[M+H]+	Tricin-7-O-(2''-O-glucosyl)glucoside	苜蓿素-7-O-(2''-O-葡萄糖基)葡萄糖苷	Flavonoids	黄酮	Flavones	黄酮	-	3	9	9	9	9	9	9	316633	730435	1.10032e+06	326848	267592	243890	-	-
pme2828	140.034	98.9637	139.027	C6H5NO3	[M+H]+	4-Nitrophenol	4-硝基苯酚	Phenolic acids	酚酸类	Phenolic acids	酚酸类	100-02-7	3	2.82727e+06	2.35862e+06	3.43927e+06	2.17739e+06	3.5562e+06	2.1024e+06	2.32315e+06	2.32028e+06	3.75404e+06	2.72031e+06	2.93689e+06	2.16284e+06	C00870	-
mws0582	322.107	130.05	321.099	C11H19N3O6S	[M+H]+	S-(Methyl)glutathione	S-甲基谷胱甘肽	Amino acids and derivatives	氨基酸及其衍生物	Amino acids and derivatives	氨基酸及其衍生物	2922-56-7	3	2.10995e+06	2.49836e+06	1.0845e+06	1.43985e+06	1.19549e+06	506480	186046	880169	210417	970041	1.19072e+06	886438	C11347	-
Hmgp002327	188.071	118.06	187.063	C11H9O2N	[M+H]+	3-amino-2-naphthoic acid	3-氨基-2-萘甲酸	Alkaloids	生物碱	Alkaloids	生物碱	-	1	1.11927e+07	6.35165e+06	1.00066e+07	109918	247509	635430	216320	134307	188755	3.41872e+06	3.27633e+06	2.52995e+06	-	-
mws1173	271.061	243.066	272.068	C15H12O5	[M-H]-	Garbanzol	鹰嘴豆醇; 3,4',7-三羟基黄烷酮	Flavonoids	黄酮	Flavonols	黄酮醇	1226-22-8	3	9673.73	1996.01	6773.11	9332.8	111753	140607	15677.1	9	6603.95	16869	21624	22914	C09751	ko00941
Lmmn001294	331.103	153.02	332.111	C14H20O9	[M-H]-	Koaburaside*	3,5-二甲氧基-4-羟基苯酚-1-O-葡萄糖苷*	Phenolic acids	酚酸类	Phenolic acids	酚酸类	41653-73-0	1	166348	101887	165086	518244	436279	472884	1.48836e+06	1.02474e+06	789254	444388	472943	347598	-	-
mws1189	193.035	72.9931	194.043	C6H10O7	[M-H]-	D-Galacturonic acid*	D-半乳糖醛酸*	Others	其它类	Saccharides	糖类	685-73-4	3	98965.1	98077.3	102842	115139	135893	126350	182882	159966	185128	136793	176532	135460	C00333	ko00040,ko00053,ko00520,ko01100,ko01240,ko01250,ko02010
Zmxp005470	579.135	331.083	578.127	C26H26O15	[M+H]+	Tricin-7-O-(6''-O-malonyl)glucoside	苜蓿素-7-O-(6''-O-丙二酰)葡萄糖苷	Flavonoids	黄酮	Flavones	黄酮	-	2	46565.8	69141.4	9	23913.1	31809.6	34607.3	1.02045e+06	1.65809e+06	2.75681e+06	559601	741188	585554	-	-
Lskp211441	667.404	451.322	666.398	C36H58O11	[M+H]+	2,3,19,23-Tetrahydroxyolean-12-en-28-oic acid-28-O-glucosyl ester	2,3,19,23-四羟基齐墩果烷-12-烯-28-酸-28-O-葡萄糖基酯	Terpenoids	萜类	Triterpene Saponin	三萜皂苷	62319-70-4	3	47770.4	47323.8	64641.1	33443	44116.3	26144.2	9	9	9	20910.5	27185.3	20994	-	-
pme3337	384.115	252.073	383.108	C14H17N5O8	[M+H]+	Succinyladenosine	琥珀酰腺苷	Nucleotides and derivatives	核苷酸及其衍生物	Nucleotides and derivatives	核苷酸及其衍生物	4542-23-8	1	2.19026e+06	1.75531e+06	2.39379e+06	645061	961073	853252	623575	569634	531745	1.17242e+06	1.50796e+06	1.15176e+06	-	-
pme0183	152.057	135.03	151.049	C5H5N5O	[M+H]+	Isoguanine	异鸟嘌呤	Nucleotides and derivatives	核苷酸及其衍生物	Nucleotides and derivatives	核苷酸及其衍生物	3373-53-3	3	157737	86473.4	92627.9	101302	96539.1	96565.9	67281.1	83366.4	89790.5	97385.1	130234	103924	-	-
MWSHY0049	303.086	177.055	302.079	C16H14O6	[M+H]+	Hesperetin	橙皮素	Flavonoids	黄酮	Flavanones	二氢黄酮	520-33-2	3	9	10802.1	10897.8	6707.86	11707.7	14889.7	62642.8	21828.8	19493.5	18798.1	21203.7	15389.6	C01709	ko00941
Zmgp007182	297.075	267.065	296.068	C17H12O5	[M+H]+	7-O-methylpseudobaptigenin	7-O-甲基野靛苷	Flavonoids	黄酮	Flavones	黄酮	-	3	171200	358845	173169	39789.7	41673.9	58372.5	9	9	9	110956	103079	80855.7	-	-
Zmdp004305	505.163	255.068	504.142	C28H24O9	[M+H]+	Daidzein-7-O-(2''-benzoyl)rhamnoside	大豆苷元-7-O-(2''-苯甲酰)鼠李糖苷	Flavonoids	黄酮	Isoflavones	异黄酮	-	3	747082	1.86461e+06	744199	68849.8	116391	139991	10596.3	23410.1	7613.92	408419	296438	350964	-	-
MWSmce709	130.065	103.055	129.058	C9H7N	[M+H]+	Isoquinoline	异喹啉	Alkaloids	生物碱	Isoquinoline alkaloids	异喹啉类生物碱	119-65-3	3	2.05221e+06	1.17082e+06	1.60463e+06	90683.4	128982	253957	9	9	9	635356	856394	687234	C06323	-
Zmdp001857	311.124	165.055	310.116	C14H18N2O6	[M+H]+	γ-Glutamyltyrosine	γ-谷氨酰胺酪氨酸	Amino acids and derivatives	氨基酸及其衍生物	Amino acids and derivatives	氨基酸及其衍生物	7432-23-7	3	133133	77114.8	113221	293176	278700	220654	21154.2	5406.88	14260.4	136336	177810	136474	-	-
Lmhp011388	353.269	261.221	352.261	C21H36O4	[M+H]+	2-α-Linolenoyl-glycerol	2-α-亚麻酸甘油酯	Lipids	脂质	Glycerol ester	甘油酯	55268-58-1	1	599953	969021	955328	2.33379e+06	2.54508e+06	3.74143e+06	1.70554e+06	2.52387e+06	2.88999e+06	2.08011e+06	2.10802e+06	1.56527e+06	-	-
MWSslk208	301.218	301.218	302.225	C20H30O2	[M-H]-	Kaurenoic Acid	贝壳杉烯酸	Terpenoids	萜类	Ditepenoids	二萜	6730-83-2	3	48470.8	42153.1	60677.9	33524.6	55119.4	44528.8	85762.5	53668.7	74025	38272.5	51729	41600.3	C11874	ko00904,ko01100,ko01110
MWSslk182	313.108	283.067	312.1	C18H16O5	[M+H]+	5,6,7-Trimethoxyflavone	5,6,7-三甲氧基黄酮	Flavonoids	黄酮	Flavones	黄酮	973-67-1	3	327403	1.49462e+06	323071	465847	224445	769854	29708	29558.9	57229.2	489067	420767	353539	-	-
mws1177	283.061	254.056	284.068	C16H12O5	[M-H]-	Maackiain	高丽槐素	Flavonoids	黄酮	Isoflavones	异黄酮	2035-15-6	2	1143.31	5118.9	1029.99	1271.42	11064.3	28604.6	74979.4	11481.9	17734.7	22749.2	20046	16417.5	C10502	ko00943
Lmbn005662	295.228	171.103	296.235	C18H32O3	[M-H]-	9(10)-EpOME;(9R,10S)-(12Z)-9,10-Epoxyoctadecenoic acid	9,10-环氧十八烯酸	Lipids	脂质	Free fatty acids	游离脂肪酸	16833-56-0	1	12296.4	11089.2	20703.3	210222	349942	475448	106053	46739.9	90018.1	133822	157348	113729	C14825	ko00591,ko01100
pme2266	245.095	227.085	244.088	C10H16N2O3S	[M+H]+	Biotin	D-生物素	Others	其它类	Vitamin	维生素	58-85-5	3	103109	80915.3	69092.1	101697	147224	216858	115208	124880	123551	113393	123553	89293.3	C00120	ko00780,ko01100,ko01240,ko02010
zjbp110806	313.108	137.064	312.1	C18H16O5	[M+H]+	6-hydroxy-7-methoxy-2-[2-(4'-hydroxyphenyl)ethyl]chromone	6-羟基-7-甲氧基-2-[2-(4'-羟基苯基)乙基]色酮	Others	其它类	Chromone	色酮类	-	2	177017	238712	139616	9571.73	61977.8	75628.8	9	9	9	93878.1	68153.2	77763	-	-
MWS2910	242.113	126.066	241.106	C10H15N3O4	[M+H]+	5-Methyl-2'-Deoxycytidine	5-甲基-2'-脱氧胞苷	Nucleotides and derivatives	核苷酸及其衍生物	Nucleotides and derivatives	核苷酸及其衍生物	838-07-3	3	136171	132219	122540	63265	57307.6	67461.5	6456.13	9622.78	10967.5	80977.4	80719.3	59992.7	C03592	-
Hmbp002498	487.144	193.05	486.137	C21H26O13	[M+H]+	Scopoletin-7-O-xylosyl(1→6)glucoside	东莨菪内酯-7-O-木糖基(1→6)葡糖苷	Lignans and Coumarins	木脂素和香豆素	Coumarins	香豆素	-	3	73881.8	99961.8	58774	49766.3	49400.1	39577.2	40896.9	23648.8	16412.4	52891.9	51688.4	38818.2	-	-
mws4167	463.087	287.057	462.08	C21H18O12	[M+H]+	Luteolin-7-O-glucuronide	木犀草素-7-O-葡萄糖醛酸苷	Flavonoids	黄酮	Flavones	黄酮	29741-10-4	1	120573	53658.5	53340.6	30145.3	26399.7	59642.4	812790	645307	774963	221496	298925	298402	C03515	ko00944
pmb0736	493.134	331.081	492.127	C23H24O12	[M+H]+	Tricin-7-O-Glucoside	苜蓿素-7-O-葡萄糖苷	Flavonoids	黄酮	Flavones	黄酮	32769-01-0	1	57056.4	9	22291.2	9	9	9	1.64464e+07	2.4309e+07	3.09097e+07	8.01213e+06	1.08217e+07	8.53649e+06	-	-
HJAP012	419.097	383.07	418.09	C20H18O10	[M+H]+	Luteolin-8-C-arabinoside	木犀草素-8-C-阿拉伯糖苷	Flavonoids	黄酮	Flavones	黄酮	-	3	17526.6	25005.3	16182.1	7479.31	6579.76	19123.9	30036.1	27447.6	34562.4	17728.4	20108.9	24437.7	-	-
MWSmce165	165.082	59.0159	166.084	C6H14O5	[M-H]-	L-Fucitol	L-岩藻糖醇	Others	其它类	Saccharides	糖类	13074-06-1	3	67067.6	41885.8	49050	108304	134798	164196	478311	399651	431257	268527	350668	265472	-	-
pme2890	269.062	136.043	268.055	C8H16N2O4S2	[M+H]+	L-Homocystine	L-高胱氨酸	Amino acids and derivatives	氨基酸及其衍生物	Amino acids and derivatives	氨基酸及其衍生物	626-72-2	3	16751.8	5350.32	29594.2	50088.6	42345	11364.2	13391.6	7997.99	9607.64	22360.8	31009.1	25836.9	C01817	ko00270
pme1841	103.123	86.0964	102.116	C5H14N2	[M+H]+	Cadaverine	尸胺	Alkaloids	生物碱	Alkaloids	生物碱	462-94-2	3	7465.44	26739.3	5688.35	10546.5	13537.4	21596.1	9	9	9	9952.38	10858.1	13601.2	C01672	ko00310,ko00470,ko00480,ko00960,ko01100,ko01110
Lmhp008589	476.277	335.258	475.27	C23H42NO7P	[M+H]+	LysoPE 18:3(2n isomer)	溶血磷脂酰乙醇胺 18:3(2n异构)	Lipids	脂质	LPE	溶血磷脂酰乙醇胺	-	1	48447	9	31637.3	213726	182330	321584	110326	377065	428789	229346	190105	165126	-	-
pme3193	116.035	74.0248	117.043	C4H7NO3	[M-H]-	N-Acetyl-L-glycine	N-乙酰-L-甘氨酸	Amino acids and derivatives	氨基酸及其衍生物	Amino acids and derivatives	氨基酸及其衍生物	543-24-8	3	18278	19960.6	11627.8	2652.3	13598.9	8371.23	9879.58	9358.2	5508.3	14467.5	10664.3	11374.8	-	-
mws1060	267.074	135.031	268.081	C10H12N4O5	[M-H]-	9-(Arabinosyl)hypoxanthine	9-(阿拉伯糖基)次黄嘌呤	Nucleotides and derivatives	核苷酸及其衍生物	Nucleotides and derivatives	核苷酸及其衍生物	7013-16-3	1	9400.08	5056.82	10018.3	27819.5	30189.8	138644	30342.8	49440.6	39136.1	24822.8	33953.5	33416	-	-
Hmcp001105	200.165	140.14	199.157	C11H21NO2	[M+H]+	5-(2-Hydroxypropyl)hygrine	5-(2-羟丙基)古豆碱	Alkaloids	生物碱	Pyrrole alkaloids	吡咯类生物碱	-	3	70224.1	65206	60675.2	108079	90655.5	103772	162914	98478	9	103907	122021	87173.8	-	-
pme1216	122.025	78.0349	123.032	C6H5NO2	[M-H]-	2-Picolinic acid*	2-吡啶甲酸*	Organic acids	有机酸	Organic acids	有机酸	98-98-6	1	6101.62	8875.97	5722.04	18953.4	21529	24215.4	12600.5	12504.4	13121	8543.1	6227.11	8373.23	C10164	ko00380,ko01100
Zjbn102546	361.106	346.084	362.115	C22H18O5	[M-H]-	2,7-Dihydroxy-1-p-hydroxybenzoyl-4-methoxy-9,10-dihydrophenanthrene	2,7-二羟基-1-对羟基苯甲酰基-4-甲氧基-9,10-二氢菲	Others	其它类	Others	其它	-	3	5240.25	21424.4	3728.22	10431.7	5965.67	19543.8	69459.7	34820.8	89581.3	24404.2	33853.1	27654.2	-	-
Lhdp090708	913.513	441.371	912.508	C47H76O17	[M+H]+	Soyasaponin Bc	大豆皂苷Bc	Terpenoids	萜类	Triterpene Saponin	三萜皂苷	-	3	9	9	9	173083	150112	188558	38316.8	40304.7	58792.7	137224	106342	101262	-	-
MWSHY0189	433.113	271.066	432.106	C21H20O10	[M+H]+	Apigenin-7-O-glucoside(Cosmosiin)*	芹菜素-7-O-葡萄糖苷*	Flavonoids	黄酮	Flavones	黄酮	578-74-5	3	1.06518e+06	574695	792586	149114	448357	730916	217801	365698	358606	590728	521521	417772	C04608	ko00944
mws0438	151.061	59.0139	152.069	C5H12O5	[M-H]-	L-Arabitol	L-阿拉伯糖醇	Others	其它类	Saccharides	糖类	7643-75-6	3	9	9	9	3180.66	4094.73	7076.57	15798.1	15497.8	18146.9	10600.8	8904.45	7529.4	C00532	ko00040,ko01100
Zmyn000453	191.02	111.009	192.027	C6H8O7	[M-H]-	Isocitric Acid	异柠檬酸	Organic acids	有机酸	Organic acids	有机酸	320-77-4	1	2.95367e+07	2.61495e+07	2.86889e+07	4.31525e+07	2.55824e+07	4.34834e+07	2.80111e+07	3.22285e+07	1.54142e+07	2.0322e+07	2.77344e+07	2.792e+07	C00311	ko00020,ko00630,ko01100,ko01110,ko01200,ko01210,ko01230,ko01240
pmp001281	522.355	184.073	521.348	C26H52NO7P	[M+H]+	LysoPC 18:1	溶血磷脂酰胆碱 18:1	Lipids	脂质	LPC	溶血磷脂酰胆碱	-	1	663764	607131	491974	600837	458120	670938	260918	775607	750400	594687	738392	530314	-	-
pmb0801	346.113	184.06	345.106	C14H19NO9	[M+H]+	4-Pyridoxic acid-O-glucoside	4-吡哆酸-O-葡萄糖苷	Others	其它类	Vitamin	维生素	-	3	195804	164518	188638	27137.5	49655.7	39477.5	56217.8	64545.1	77626	98907.6	128297	94282.7	-	-
Hmln002806	335.077	179.03	336.084	C16H16O8	[M-H]-	5-O-Caffeoylshikimic acid	5-O-咖啡酰莽草酸	Phenolic acids	酚酸类	Phenolic acids	酚酸类	180981-12-8	3	9	1950.92	1906.74	7152.86	11572.4	28975.4	40802.9	42778.6	35601.1	25921.2	24002.1	18379.3	C10434	ko00940,ko00941,ko00945,ko01100,ko01110
Zmjp000966	268.106	136.062	267.097	C10H13N5O4	[M+H]+	Vidarabine	阿糖腺苷	Nucleotides and derivatives	核苷酸及其衍生物	Nucleotides and derivatives	核苷酸及其衍生物	5536-17-4	1	3.68539e+06	5.75605e+06	1.50886e+07	2.72055e+07	2.69382e+07	2.47335e+07	1.97096e+07	6.72298e+06	1.00653e+07	1.78128e+07	1.88635e+07	1.34309e+07	-	-
mws0281	191.02	111.009	192.027	C6H8O7	[M-H]-	Citric Acid	柠檬酸	Organic acids	有机酸	Organic acids	有机酸	77-92-9	1	7.26145e+06	7.8393e+06	8.46103e+06	1.21852e+07	7.46785e+06	1.43657e+07	3.91362e+06	1.07157e+07	3.7618e+06	5.21594e+06	7.36161e+06	6.88926e+06	C00158	ko00020,ko00250,ko00630,ko01100,ko01110,ko01200,ko01210,ko01230,ko01240
MWS2984	153.052	136.026	152.045	C4H4N6O	[M+H]+	8-Azaguanine	8-氮鸟嘌呤	Nucleotides and derivatives	核苷酸及其衍生物	Nucleotides and derivatives	核苷酸及其衍生物	134-58-7	3	63640.2	21828	20041.3	14141.5	23346.5	24628.3	33808.1	33800.3	24441	31679.1	42841.5	32549.2	-	-
Smpp011773	619.39	147.04	618.392	C39H54O6	[M+H]+	3-O-p-Coumaroyl-2-hydroxyurs-12-en-28-oic acid	3-O-对香豆酰基-2-羟基熊果-12-烯-28-酸	Terpenoids	萜类	Triterpene	三萜	-	3	5743.96	9947.15	8137.99	6867.31	6676.56	7673.24	9	9	9	6392.27	5754.24	4492.6	-	-
pme2237	181.072	101.024	182.079	C6H14O6	[M-H]-	Dulcitol*	半乳糖醇*	Others	其它类	Saccharides	糖类	608-66-2	3	27324.1	24638	27778.3	28744.6	33391.5	46301.8	31394.6	52681.8	51334.4	45302.4	40052.7	31709.3	C01697	ko00052,ko01100
Zmxp004503	655.177	331.056	654.18	C29H34O17	[M+H]+	Tricin-5,7-O-diglucoside	苜蓿素-5,7-O-二葡萄糖苷	Flavonoids	黄酮	Flavones	黄酮	-	3	9	19336.7	2758.17	2085.16	9	1428.78	226140	576399	632326	136750	192063	152976	-	-
mws0213	151.061	59.0139	152.069	C5H12O5	[M-H]-	Ribitol*	阿东糖醇*	Others	其它类	Saccharides	糖类	488-81-3	3	9	9	9	8795.56	9146.66	11960.3	8926.38	25949.3	14833	10969	11459.3	8105.49	C00474	ko00040,ko00740,ko01100
pme0513	151.061	59.0139	152.069	C5H12O5	[M-H]-	Xylitol*	木糖醇*	Others	其它类	Saccharides	糖类	87-99-0	3	9	9	9	8795.56	9146.66	11960.3	8926.38	25949.3	14833	10969	11459.3	8105.49	C00379	ko00040,ko01100,ko02010
Zmyn004714	297.245	183.14	298.251	C18H34O3	[M-H]-	Ricinoleic acid	蓖麻油酸	Lipids	脂质	Free fatty acids	游离脂肪酸	141-22-0	2	13822.9	26875.1	18518.5	23193.8	34539.3	47899.7	15180.9	9593.77	10763.3	19898.9	23874.1	16703.6	C08365	-
MWSHY0008	433.113	313.072	432.106	C21H20O10	[M+H]+	Apigenin-6-C-glucoside (Isovitexin)*	芹菜素-6-C-葡萄糖苷 (异牡荆素)*	Flavonoids	黄酮	Flavones	黄酮	38953-85-4	3	78319.2	92505.5	88781.5	23447.3	21155.3	55829.5	99539.6	10451.5	16852.6	64267.8	44774.5	54052	C01714	ko00944
MWSHY0181	433.113	313.072	432.106	C21H20O10	[M+H]+	Apigenin-8-C-Glucoside (Vitexin)*	芹菜素-8-C-葡萄糖苷 (牡荆素)*	Flavonoids	黄酮	Flavones	黄酮	3681-93-4	3	78319.2	92505.5	88781.5	23447.3	21155.3	55829.5	99539.6	10451.5	16852.6	64267.8	44774.5	54052	C01460	ko00941,ko00944
mws0133	123.055	80.0494	122.048	C6H6N2O	[M+H]+	Nicotinamide	烟酰胺	Others	其它类	Vitamin	维生素	98-92-0	1	116840	109707	120533	153912	212660	228964	131378	95335.6	123329	182772	229473	161932	C00153	ko00760,ko01100,ko01240
pmn001368	699.251	537.197	700.258	C32H44O17	[M-H]-	Olivil-4,4'-Di-O-glucoside	橄榄树脂素-4,4'-二-O-葡萄糖苷	Lignans and Coumarins	木脂素和香豆素	Lignans	木脂素	-	3	10668.6	5677.13	13810.6	9	9	9	73458.6	75142	105033	19167.3	26919.1	21020.6	-	-
Lssp210087	359.15	137.062	358.142	C20H22O6	[M+H]+	Matairesinol	罗汉松树脂醇	Lignans and Coumarins	木脂素和香豆素	Lignans	木脂素	580-72-3	3	9	9	9	287324	197495	170599	48309.2	31710.8	31166.7	102927	80022.9	73282.1	C10682	ko00999,ko01100,ko01110
pmf0289	336.167	148.061	335.159	C15H21N5O4	[M+H]+	Riboprine	利波腺苷	Nucleotides and derivatives	核苷酸及其衍生物	Nucleotides and derivatives	核苷酸及其衍生物	7724-76-7	3	4929.33	641.088	3805.7	193806	283740	296406	13796.3	19000.7	24073	149763	112237	109399	C16427	ko00908,ko01110
MWSmce040	153.05	65.0376	152.047	C8H8O3	[M+H]+	Isovanillin	异香草醛	Phenolic acids	酚酸类	Phenolic acids	酚酸类	621-59-0	3	59809.3	24300.9	19041.7	158017	112412	117704	63043.8	113171	134409	112666	94165.7	77775.4	-	-
pme3968	166.072	149.046	165.065	C6H7N5O	[M+H]+	7-Methylguanine	7-甲基鸟嘌呤	Nucleotides and derivatives	核苷酸及其衍生物	Nucleotides and derivatives	核苷酸及其衍生物	578-76-7	3	334743	311180	300128	128238	154305	180681	182859	199485	255003	297513	338833	232834	C02242	-
MWS1848	135.045	92.0274	136.052	C8H8O2	[M-H]-	Phenyl acetate	乙酸苯酯	Phenolic acids	酚酸类	Phenolic acids	酚酸类	122-79-2	3	18441.2	14990.6	12905.7	14761.3	26351.8	26028	26081.1	28768.8	21655.2	15806.8	22885.2	18985.1	C00548	-
pmn001341	311.056	240.043	312.063	C17H12O6	[M-H]-	2-Acetyl-emodin	2-乙酰大黄素	Quinones	醌类	Anthraquinone	蒽醌	32013-63-1	3	2176.94	20570.1	3586.2	38176.2	10090.4	31291.3	47253	2358.11	2623.55	18333.6	23429.9	16509.9	-	-
Wbmp004936	373.117	135.116	372.215	C19H32O7	[M+H]+	Blumenol C glucoside; Byzantionoside B	布卢门醇 C 葡萄糖苷	Terpenoids	萜类	Terpene	萜类	135820-80-3	3	61512.8	18226.8	44272.7	9	31144.8	25064.8	18772.7	16916.8	22786.8	37696.4	28101.4	27389.1	-	-
mws1474	345.097	284.071	344.09	C18H16O7	[M+H]+	5,7-Dihydroxy-3',4',5'-trimethoxyflavone	5,7-二羟基-3',4',5'-三甲氧基黄酮	Flavonoids	黄酮	Flavones	黄酮	18103-42-9	3	5547.31	20509.6	9	9	9	9	53157.3	36940.3	64213.7	19971.9	13908.2	15976	C19807	-
MWS201479	239.103	136.076	238.095	C11H14N2O4	[M+H]+	Tyr-Gly	L-酪氨酸-L-甘氨酸	Amino acids and derivatives	氨基酸及其衍生物	Amino acids and derivatives	氨基酸及其衍生物	673-08-5	3	26503.9	13232.4	17126.4	12122.1	18113.1	30169.9	17839.8	17415.4	22370.3	26375.6	29531.7	20245.5	-	-
Lmxn006423	150.002	122.007	151.009	C7H5NOS	[M-H]-	2(3H)-Benzothiazolone	2-羟基苯并噻唑	Alkaloids	生物碱	Alkaloids	生物碱	934-34-9	3	5674.19	6489.54	7531.6	9570.4	12016.1	5344.92	56696.2	19061.3	40806.5	8908.5	12700.7	9846.51	-	-
pmp000579	463.123	301.07	462.116	C22H22O11	[M+H]+	Diosmetin-7-O-galactoside*	香叶木素-7-O-半乳糖苷*	Flavonoids	黄酮	Flavones	黄酮	-	3	115756	9	53370.5	17798.2	33037.6	56749.4	325055	370225	487702	294140	201812	241344	-	-
Hmmp004965	463.124	301.07	462.116	C22H22O11	[M+H]+	Diosmetin-7-O-glucoside*	香叶木素-7-O-葡萄糖苷*	Flavonoids	黄酮	Flavones	黄酮	20126-59-4	3	115756	9	53370.5	17798.2	33037.6	56749.4	325055	370225	487702	294140	201812	241344	-	-
mws0972	131.071	85.0659	132.079	C6H12O3	[M-H]-	6-Hydroxyhexanoic acid	6-羟基己酸	Organic acids	有机酸	Organic acids	有机酸	1191-25-9	3	72749.2	4894.16	38321.7	32101.8	19484.1	12700.5	37301.4	53650.9	31531.4	32298.7	32284.4	44126.7	C06103	-
pme1086	306.077	143.046	307.084	C10H17N3O6S	[M-H]-	Glutathione reduced form	谷胱甘肽还原型	Amino acids and derivatives	氨基酸及其衍生物	Amino acids and derivatives	氨基酸及其衍生物	70-18-8	3	173633	110293	78515.3	78434.2	271900	111330	1541.41	23365.2	10023.7	62200.7	81916.5	57883.5	C00051	ko00270,ko00480,ko01100,ko01240,ko02010
MWSHY0103	483.129	437.123	482.121	C25H22O10	[M+H]+	Silibinin	水飞蓟素	Flavonoids	黄酮	Flavanonols	二氢黄酮醇	22888-70-6	3	101957	84997.3	95927	59512.1	51331.9	49940.9	9	4340.14	5302.62	79817.8	59227.5	57311.5	C07610	-
ML10195036	300.295	60.0463	299.282	C18H37NO2	[M+H]+	3-Dehydrosphinganine	3-脱氢二氢鞘氨醇	Lipids	脂质	Sphingolipids	鞘脂	16105-69-4	3	6721	2983.07	18432.7	48384.1	46690.2	56261.4	299016	227088	271132	105596	97587.5	71932.5	C02934	ko00600,ko01100
pmn001690	327.145	165.093	328.152	C16H24O7	[M-H]-	3-Hydroxy-4-isopropylbenzylalcohol-3-O-glucoside	3-羟基-4-异丙基苯甲醇-3-O-葡萄糖苷	Phenolic acids	酚酸类	Phenolic acids	酚酸类	-	3	9	11970.5	10509.9	41475.7	60303.7	56514.2	260826	239340	449300	116975	142902	97333.5	-	-
mws0396	281.249	281.248	282.256	C18H34O2	[M-H]-	Elaidic Acid	反油酸	Lipids	脂质	Free fatty acids	游离脂肪酸	112-79-8	1	1.59194e+07	1.7516e+07	1.65304e+07	2.51194e+07	2.17864e+07	3.85573e+07	8.63989e+06	1.08863e+07	1.32121e+07	1.5424e+07	2.23705e+07	1.76262e+07	C01712	-
pmb0490	235.144	147.044	234.137	C13H18N2O2	[M+H]+	p-Coumaroylputrescine	对香豆酰基腐胺	Alkaloids	生物碱	Phenolamine	酚胺	34136-53-3	3	49555.5	61213.7	44498.4	234002	142682	144857	96835.7	135473	69185.8	118090	128829	87522.5	C18326	ko00330,ko01100
Yshj000011	333.119	171.065	332.111	C14H20O9	[M+H]+	2,6-dimethoxy-4-hydroxyphenyl-1-O-beta-D-glucopyranoside	2,6-二甲氧基-4-羟基苯基-1-O-β-D-吡喃葡萄糖苷	Phenolic acids	酚酸类	Phenolic acids	酚酸类	-	1	18295.5	13820.2	12913.8	38734.3	45895.7	11234.5	116997	67925.8	77835.3	43837.8	64585.2	52796.7	-	-
Zmjn001813	159.066	97.0649	160.074	C7H12O4	[M-H]-	Pimelic acid*	庚二酸*	Organic acids	有机酸	Organic acids	有机酸	111-16-0	3	9484.74	8994.26	11628.5	21187.1	13633.7	33171.1	53558.5	37470.2	22649.9	23907.6	17288.9	17396.6	C02656	ko00780,ko01100,ko01240
Cmpp003619	193.05	105.068	192.042	C10H8O4	[M+H]+	6,7-Dihydroxy-4-methylcoumarin	6,7-二羟基-4-甲基香豆素	Lignans and Coumarins	木脂素和香豆素	Coumarins	香豆素	529-84-0	3	9	9	9	38850.2	57567.4	47176.3	326645	361234	457606	203027	145506	148129	-	-
HJKP000649	136.071	91.0544	135.068	C8H9NO	[M+H]+	N-benzylformamide	正苄基甲酰胺	Alkaloids	生物碱	Alkaloids	生物碱	6343-54-0	3	4.8243e+07	1.31062e+07	4.18174e+07	1.02833e+06	2.31596e+06	5.21294e+06	5.09054e+06	5.72124e+06	6.15579e+06	1.72878e+07	2.08012e+07	1.39605e+07	C15561	-
pme2559	174.041	88.0404	175.048	C6H9NO5	[M-H]-	N-Acetyl-L-Aspartic Acid	N-乙酰-L-天冬氨酸	Amino acids and derivatives	氨基酸及其衍生物	Amino acids and derivatives	氨基酸及其衍生物	997-55-7	3	34800	27773.4	40107	7340.34	5517.68	15690.4	9	9	9	16998.8	24718.7	24395.4	C01042	ko00250,ko01100
MWS1846	151.04	93.0347	152.047	C8H8O3	[M-H]-	Phenoxyacetic acid*	苯氧乙酸*	Phenolic acids	酚酸类	Phenolic acids	酚酸类	122-59-8	3	9	9	9	1031.46	5587.57	4993.99	29678.8	87911.7	141938	23439.3	34640.9	27582.1	C02181	-
mws1292	565.155	409.092	564.148	C26H28O14	[M+H]+	Isoschaftoside	异夏佛塔苷	Flavonoids	黄酮	Flavones	黄酮	52012-29-0	3	35228.8	51091.5	25614.7	7396.7	8703.11	16278.1	37636.7	35236.6	50544.1	37945.7	29704	25783.5	-	-
MWSslk144	193.086	147.044	192.079	C11H12O3	[M+H]+	p-Coumaric acid ethyl ester	对香豆酸乙酯	Phenolic acids	酚酸类	Phenolic acids	酚酸类	7362-39-2	3	16503.3	3048	13532.5	7376.46	4507.97	30145.5	16389.9	3657.65	9	16753.8	12590.5	11623.3	-	-
Zmbp002461	267.077	249.066	266.069	C15H10N2O3	[M+H]+	3-(2'-Hydroxyl-phenyl)-4-(3H)-quinazolone	3-(2'-羧基苯基)-4(3H)-喹唑酮	Alkaloids	生物碱	Alkaloids	生物碱	-	3	4922.6	14744.7	6349.17	104389	53722.4	47457.2	222116	24930.6	5292.56	67448.6	48089.7	71322.9	-	-
HJN097	1133.54	1133.54	1134.55	C54H86O25	[M-H]-	Azukisaponin VI	赤豆皂苷 VI	Terpenoids	萜类	Triterpene Saponin	三萜皂苷	82801-39-6	2	6.67429e+06	8.7295e+06	4.44004e+06	428479	480036	441256	9	9	9	5.38224e+06	4.75161e+06	3.57003e+06	-	-
pmn001689	311.223	223.172	312.23	C18H32O4	[M-H]-	9-Hydroxy-12-oxo-15(Z)-octadecenoic acid	9-羟基-12-氧代-15(Z)-十八碳烯酸	Lipids	脂质	Free fatty acids	游离脂肪酸	-	3	3757	2603.54	5157.62	40879.1	67610.5	21836.8	36294.9	70757.5	56901.7	28920.7	42494.4	32486.7	C21924	ko00592,ko01110
Zmdp003677	549.163	255.069	548.153	C26H28O13	[M+H]+	Daidzein-7-O-Glucoside-4'-O-Apioside	大豆苷元-7-O-葡萄糖苷-4'-O-芹糖苷	Flavonoids	黄酮	Isoflavones	异黄酮	108069-01-8	3	309567	390953	276945	46514.3	74328.2	97748.8	26273.4	35646.9	14700	133740	150161	99256.3	-	-
Lmtn002324	431.15	269.1	432.163	C19H28O11	[M-H]-	Benzyl-(2''-O-glucosyl)glucoside	苄基-(2''-O-葡萄糖基)葡萄糖苷	Phenolic acids	酚酸类	Phenolic acids	酚酸类	-	3	9	8361.41	12146.2	3903.49	10239.2	11933	313569	18368	23840	45719.4	31498.8	46496.6	C17564	-
Zmzn000078	168.988	78.9583	169.998	C3H7O6P	[M-H]-	Dihydroxyacetone phosphate	磷酸二羟基丙酮	Others	其它类	Saccharides	糖类	57-04-5	3	6768.07	11509.6	10972	15128.3	11545	17515.8	21689.4	15133.3	14001.6	10092.1	15053.6	14528.8	C00111	ko00010,ko00040,ko00051,ko00052,ko00561,ko00562,ko00564,ko00640,ko00710,ko00760,ko01100,ko01110,ko01200,ko01230
pmp001287	120.081	103.055	119.073	C8H9N	[M+H]+	N-Benzylmethylene isomethylamine	N-苯亚甲基异甲胺	Alkaloids	生物碱	Alkaloids	生物碱	-	1	1.01608e+07	3.29058e+06	8.57963e+06	6.28298e+06	1.35228e+07	2.75264e+07	1.23805e+07	1.64772e+07	1.91399e+07	1.47591e+07	1.72289e+07	1.12989e+07	-	-
Wafn002827	357.119	195.067	358.126	C16H22O9	[M-H]-	Dihydroferulic acid glucoside	二氢阿魏酸 葡萄糖苷	Phenolic acids	酚酸类	Phenolic acids	酚酸类	-	3	9	9	9	10361.1	26870.7	24228.5	45997.3	38406.8	34405.6	36164.5	29869.9	23735	-	-
mws1550	162.058	73.0107	161.051	C6H11NO2S	[M+H]+	S-Allyl-L-cysteine	S-烯丙基-L-半胱氨酸	Amino acids and derivatives	氨基酸及其衍生物	Amino acids and derivatives	氨基酸及其衍生物	21593-77-1	3	9	9	9	41900.1	18807.7	36966.3	13702.8	5439.82	8370.95	21706.1	30354.9	21335.6	C16759	-
pmn001492	187.04	123.044	188.047	C11H8O3	[M-H]-	Ayapin	泽兰内酯	Lignans and Coumarins	木脂素和香豆素	Coumarins	香豆素	494-56-4	3	54507	23633.9	52221.3	63344.5	70141.1	77967.6	57701.3	43751.2	34579.4	36382.9	54986.5	52040.4	C18078	-
pmb0952	265.112	122.071	265.112	C12H17N4OS+	[M]+	Thiamine (Vitamin B1)	硫胺素 (维生素 B1)	Others	其它类	Vitamin	维生素	70-16-6	3	9509.24	2823.23	5799.09	14440.8	45936.4	18870.4	7943.18	4217.81	8854.56	20389.9	13571.4	15836.4	C00378	ko00730,ko01100,ko01240,ko02010,ko04122
mws0920	301.035	151.004	302.043	C15H10O7	[M-H]-	Tricetin (5,7,3',4',5'-Pentahydroxyflavone)	五羟黄酮	Flavonoids	黄酮	Flavones	黄酮	520-31-0	3	1058.67	14479.4	1355.03	2022.03	1794.89	5165.6	319649	7069.78	3537.73	39517.2	53225.1	36113.8	C10192	ko00941
pmp000628	261.16	243.149	260.152	C15H20N2O2	[M+H]+	9α-Hydroxysophoramine	9α-羟基槐胺碱	Alkaloids	生物碱	Quinorisidine alkaloids	奎诺里西啶类生物碱	-	3	46744.3	40431.2	36139.9	49267.4	47653	30352.9	77907.2	53095.4	148156	61394.6	39889.3	55543.1	-	-
Zjmp102719	767.456	455.352	766.45	C41H66O13	[M+H]+	3-O-Glucosyl(1→2)arabinosyl-23-hydroxyolean-12-en-28-oic acid	3-O-葡萄糖基(1→2)阿拉伯糖基-23-羟基齐墩果-12-烯-28-酸	Terpenoids	萜类	Triterpene Saponin	三萜皂苷	-	1	2.18589e+06	3.2527e+06	1.77096e+06	1.04021e+06	850277	767358	12383.5	1319.63	2160.14	1.44819e+06	1.01943e+06	1.01581e+06	-	-
pmp000395	563.176	269.079	562.169	C27H30O13	[M+H]+	Glycyroside	黄甘草苷	Flavonoids	黄酮	Isoflavones	异黄酮	125310-04-5	3	64348.7	107620	59011.7	3617.61	64955.1	122499	22880.2	20284	7291.28	45261.2	68255.7	66777.9	-	-
pme3188	323.029	211.001	324.036	C9H13N2O9P	[M-H]-	Uridine 5'-monophosphate	尿苷 5'-单磷酸	Nucleotides and derivatives	核苷酸及其衍生物	Nucleotides and derivatives	核苷酸及其衍生物	58-97-9	1	52526.2	52074.3	54969	75831.2	91882.8	53333.1	85184.8	14089.2	20132.6	40802.3	61696.7	47064.4	C00105	ko00240,ko01100,ko01232,ko01240
Zmcn003729	535.182	373.125	536.189	C26H32O12	[M-H]-	1-Hydroxypinoresinol-4'-O-Glucoside	1-羟基松脂醇-4'-O-葡萄糖苷	Lignans and Coumarins	木脂素和香豆素	Lignans	木脂素	-	3	62498.1	50181.4	63522.2	27266.6	33540.4	28219.9	23633.9	21731.5	17421.3	35777.9	50449.1	35015	-	-
Zbdp002220	333.117	171.065	332.111	C14H20O9	[M+H]+	2,6-Dimethoxypydroquinone-1-O-glucoside	2,6-二甲氧基对苯二酚-1-O-葡萄糖苷	Flavonoids	黄酮	Other Flavonoids	其它类黄酮	-	1	20740.2	27225.6	17900.2	43844.9	37926.8	55720.6	113219	69583.7	61732.3	36940.4	51243.7	35044.1	-	-
pme0088	285.041	151.004	286.048	C15H10O6	[M-H]-	Luteolin (5,7,3',4'-Tetrahydroxyflavone)	木犀草素	Flavonoids	黄酮	Flavones	黄酮	491-70-3	1	842.522	5753.43	1899.07	1324.59	2133.44	7405.33	137711	14422.1	30635.4	22251.8	14482.4	17602.2	C01514	ko00941,ko00944,ko01100,ko01110
mws1506	639.193	161.023	640.2	C29H36O16	[M-H]-	Plantamajoside	大车前苷	Phenolic acids	酚酸类	Phenolic acids	酚酸类	104777-68-6	2	37857.6	46525.1	30801.5	41371.3	31058.8	24582.2	9	9	9	21933.8	31615.9	22303	C10485	-
pme0124	173.092	116.071	172.085	C7H12N2O3	[M+H]+	L-Glycyl-L-proline	L-甘氨酰-L-脯氨酸	Amino acids and derivatives	氨基酸及其衍生物	Amino acids and derivatives	氨基酸及其衍生物	704-15-4	3	60276.9	54736.1	63988.8	59981.9	80175.4	96954.5	60920.5	78590.9	81359.9	99430.5	78413.8	64572.9	-	-
Lmhp008440	438.262	297.242	437.254	C20H40NO7P	[M+H]+	LysoPE 15:1	溶血磷脂酰乙醇胺 15:1	Lipids	脂质	LPE	溶血磷脂酰乙醇胺	-	3	6810	5653.19	7513.94	21995.6	33016.5	58424.2	9	9	9	17704.3	20165.8	12930	-	-
mws2218	195.088	83.0604	194.08	C8H10N4O2	[M+H]+	Caffeine	咖啡碱	Alkaloids	生物碱	Alkaloids	生物碱	58-08-2	3	14178.1	17400.8	12223.4	33830	20460.4	59504.3	164016	41105.5	99231.3	59810.3	38867.6	46880.4	C07481	ko00232,ko01100,ko01110
MWSHY0114	285.077	242.062	284.068	C16H12O5	[M+H]+	Acacetin	金合欢素	Flavonoids	黄酮	Flavones	黄酮	480-44-4	3	12471.8	7156.99	2803.78	1669	57204.3	58829	12713.2	11377.7	8506.82	19604.1	18068	26863.5	C01470	ko00944
pma0692	438.239	147.044	437.231	C25H31N3O4	[M+H]+	N1,N10-Bis(p-coumaroyl)spermidine	双(对香豆酰基)亚精胺	Alkaloids	生物碱	Phenolamine	酚胺	114916-05-1	3	81919.6	150174	70971.2	35627.1	50403.6	105933	32059.1	21425.8	33160.8	77565	49519.2	72589.2	C21169	-
Zmgn000216	125.001	78.96	126.008	C2H7O4P	[M-H]-	2-Hydroxyethylphosphonic acid	2-羟基乙基膦酸	Organic acids	有机酸	Organic acids	有机酸	22987-21-9	3	136673	104685	595477	101298	62117.3	167163	192899	5212.4	6684.01	191039	142780	124133	C06451	ko00440,ko01100,ko01110
MWSmce039	124.037	80.0495	123.032	C6H5NO2	[M+H]+	Isonicotinic acid	异烟酸	Others	其它类	Vitamin	维生素	55-22-1	3	9978.66	39160.4	34869.9	47891.4	72064.6	67460	40305.1	42044.5	40576.4	50158.3	52041.5	33311.4	C07446	-
MWSslk133	257.177	195.178	258.183	C14H26O4	[M-H]-	1,14-Tetradecanedioic Acid	1,14-十四烷二酸	Lipids	脂质	Free fatty acids	游离脂肪酸	821-38-5	1	20734	11947.9	29254.5	15592.3	16777.2	13954.3	24726.5	27804	30380.2	15654	24471.3	18428.6	-	-
pmb0874	478.293	337.274	477.286	C23H44NO7P	[M+H]+	LysoPE 18:2	溶血磷脂酰乙醇胺 18:2	Lipids	脂质	LPE	溶血磷脂酰乙醇胺	-	1	652562	631595	482039	1.40198e+06	1.31082e+06	2.25732e+06	280475	839888	809222	1.22058e+06	856014	812759	-	-
pme1119	269.088	137.046	268.081	C10H12N4O5	[M+H]+	Inosine	肌苷	Nucleotides and derivatives	核苷酸及其衍生物	Nucleotides and derivatives	核苷酸及其衍生物	58-63-9	3	7677.57	25152.5	19990.6	58338.7	39131.5	37147.2	19880.3	9857.21	13428.2	34067.9	29941.4	21113.6	C00294	ko00230,ko01100,ko01232,ko02010
Lmzn001983	375.13	135.045	376.137	C16H24O10	[M-H]-	D-Threo-guaiacylglycerol-7-O-β-D-glucoside	D-苏式-愈创木基甘油-7-O-β-D-葡萄糖苷	Phenolic acids	酚酸类	Phenolic acids	酚酸类	-	3	9	9	9	3639.01	3374.97	8138.22	54683.7	1798.04	10252.1	6110.62	9708.99	9249.98	-	-
pmb0764	144.048	113.029	143.041	C6H9NOS	[M+H]+	4-Methyl-5-thiazoleethanol	4-甲基-5-噻唑乙醇	Others	其它类	Others	其它	137-00-8	3	14814.4	12917.2	35978.3	41241	23560.9	40601.9	9126.7	4094.6	6086.54	23854.3	25829.1	16040.4	C04294	ko00730,ko01100,ko01240
MWSslk146	595.167	433.122	594.159	C27H30O15	[M+H]+	4'-O-Glucosylvitexin	牡荆素葡萄糖苷	Flavonoids	黄酮	Flavones	黄酮	38950-94-6	3	230202	95630.7	181997	13311.5	29270.2	71035.4	33529	15974	21135.5	143698	88571.1	117109	-	-
Lmbp003208	385.116	223.063	384.106	C17H20O10	[M+H]+	Fraxidin-8-O-glucoside	秦皮啶-8-O-葡萄糖苷	Lignans and Coumarins	木脂素和香豆素	Coumarins	香豆素	-	3	38505.9	37141.1	63915.8	26884.2	53029.8	42184.4	104932	145008	222047	81494.2	90111.3	55592.6	-	-
Lmbn005443	293.212	235.172	294.219	C18H30O3	[M-H]-	13-KODE; (9Z,11E)-13-Oxooctadeca-9,11-dienoic acid*	13-氧代十八碳-9,11-二烯酸*	Lipids	脂质	Free fatty acids	游离脂肪酸	54739-30-9	3	2496.24	5254.96	8879.03	34738.2	60662.5	91512.4	20073.9	20299.6	35409.9	27540.9	33990.5	20926	C14765	ko00591
pma0134	121.049	93.0575	120.042	C4H8O4	[M+H]+	D-Threose	D-苏阿糖	Others	其它类	Saccharides	糖类	95-43-2	3	82078.8	12723.2	61242.6	3228.72	16695.1	12175.8	53500.2	58008	30334.7	44450.1	38407.8	27165.3	C06463	-
pme3011	104.071	69.0348	103.063	C4H9NO2	[M+H]+	γ-Aminobutyric acid	γ-氨基丁酸	Organic acids	有机酸	Organic acids	有机酸	56-12-2	3	14316.7	10055.9	12930.4	46970.9	21185.5	46320.4	12939.7	11088.2	31398	24402.3	17471.9	15707.4	C00334	ko00250,ko00330,ko00410,ko00650,ko00760,ko01100
Lmhp008718	506.324	184.073	505.317	C25H48NO7P	[M+H]+	LysoPC 17:2	溶血磷脂酰胆碱 17:2	Lipids	脂质	LPC	溶血磷脂酰胆碱	-	3	8548.42	10610.1	10223.3	23650.1	23548.8	30878.6	11016.9	24198.1	18497.1	14620.6	10040.6	16414.4	-	-
MWSmce566	301.108	167.078	300.1	C17H16O5	[M+H]+	Astrapterocarpan	黄芪紫檀烷	Flavonoids	黄酮	Other Flavonoids	其它类黄酮	73340-41-7	3	9	62989.6	4625.35	5856.18	9	30517.3	210363	9	9618.18	25153.8	40968.2	31405.6	-	-
Hmbp003234	255.086	163.03	254.079	C12H14O6	[M+H]+	1-O-Caffeoylglycerol	1-O-咖啡酰单甘油	Phenolic acids	酚酸类	Phenolic acids	酚酸类	-	3	6132.52	1802.25	12182.8	1843.63	7099.93	10756.1	9902.24	13091.9	13887	16772.6	11511.2	10848.2	-	-
Zmjp000624	168.065	150.054	167.058	C8H9NO3	[M+H]+	Pyridoxal	吡哆醛	Others	其它类	Vitamin	维生素	66-72-8	3	9	9	9	25946.8	21583.1	18330.2	19815.8	10417.1	17755.7	27146.6	25752.9	16494.8	C00250	ko00750,ko01100,ko01240
Lmdp004307	463.16	301.109	462.153	C23H26O10	[M+H]+	Farrerol-7-O-glucoside	杜鹃素-7-O-葡萄糖苷	Flavonoids	黄酮	Flavanones	二氢黄酮	885044-12-2	3	171352	41126.7	122956	9080.73	214475	190177	9	9	9	81319.6	116724	73566.1	-	-
Hmln003529	401.146	269.11	402.153	C18H26O10	[M-H]-	Benzyl β-primeveroside	苯甲酰樱草糖苷	Phenolic acids	酚酸类	Phenolic acids	酚酸类	130622-31-0	3	16750.3	43545.1	9	19510.6	35402.9	37506.7	15283	58745.1	40490.7	29606.3	18662.2	20470.9	-	-
pmb0197	298.115	166.072	297.107	C11H15N5O5	[M+H]+	N7-Methylguanosine	N7-甲基鸟苷	Nucleotides and derivatives	核苷酸及其衍生物	Nucleotides and derivatives	核苷酸及其衍生物	20244-86-4	3	23524.7	15191.5	9	13223.7	27710.8	28158	14741.8	20601.1	18405.2	12395.6	20959.6	18963.6	C20674	-
Lmmp007480	257.081	137.02	256.074	C15H12O4	[M+H]+	2,4,4'-trihydroxychalcone	2,4,4'-三羟基查耳酮	Flavonoids	黄酮	Chalcones	查耳酮	-	1	1.43329e+06	896906	734871	455288	5.06236e+06	7.3713e+06	2.53029e+06	2.45404e+06	3.1247e+06	3.58657e+06	2.50952e+06	2.22767e+06	-	-
mws0102	160.04	116.051	161.048	C9H7NO2	[M-H]-	Indole-5-carboxylic acid*	吲哚-5-甲酸*	Alkaloids	生物碱	Plumerane	吲哚类生物碱	1670-81-1	3	72175.5	72189.5	80222.6	49647.5	62440.6	50759.3	30163.4	26263.8	17710.5	30893.1	51604.8	49383.5	-	-
Cmjn004337	401.144	269.104	402.153	C18H26O10	[M-H]-	Benzyl-(2''-O-xylosyl)glucoside	苄基-(2''-O-木糖基)葡萄糖苷	Phenolic acids	酚酸类	Phenolic acids	酚酸类	-	3	9261.77	29669.8	2796.92	22107.3	27272.2	44428.7	17212.3	74097.6	64717.2	33230.1	36360	21446.1	-	-
pme0021	166.086	120.081	165.079	C9H11NO2	[M+H]+	L-Phenylalanine	L-苯丙氨酸	Amino acids and derivatives	氨基酸及其衍生物	Amino acids and derivatives	氨基酸及其衍生物	63-91-2	1	1.80733e+06	610936	1.55131e+06	1.11623e+06	2.5727e+06	5.94192e+06	2.3938e+06	3.42842e+06	3.85044e+06	2.87538e+06	3.92171e+06	2.35978e+06	C00079	ko00360,ko00400,ko00460,ko00470,ko00940,ko00960,ko00966,ko00970,ko00996,ko00999,ko01100,ko01110,ko01210,ko01230,ko02010
mws0145	151.04	93.0346	152.047	C8H8O3	[M-H]-	O-Anisic acid (2-Methoxybenzoic acid)*	邻茴香酸(2-甲氧基苯甲酸)*	Phenolic acids	酚酸类	Phenolic acids	酚酸类	529-75-9	3	1031.46	516.936	1000.82	9	9	9	16771.6	58953.3	75112.4	21745.6	25414	14805.4	-	-
pmb0813	176.071	133.051	175.063	C10H9NO2	[M+H]+	1-Methoxyindole-3-carbaldehyde	1-甲氧基吲哚-3-甲醛	Alkaloids	生物碱	Plumerane	吲哚类生物碱	67282-55-7	3	16321.2	12612.9	13242.5	21908.8	37831.7	14840.8	9	9	9	25493.4	16322.6	27884.6	-	-
Lmzp010525	619.402	437.341	618.392	C39H54O6	[M+H]+	3-O-Caffeoyl-9-hydroxylup-20(30)-en-7-one	3-O-咖啡酰基-9-羟基羽扇豆-20(30)-烯-7-酮	Terpenoids	萜类	Triterpene	三萜	126240-04-8	3	11695.8	17804.7	9793.78	11356.7	12486.3	9174.32	9	9	9	10789.5	8893.01	6239.48	-	-
pme3009	175.024	98.9754	174.016	C6H6O6	[M+H]+	Trans-Citridic acid	反式乌头酸	Organic acids	有机酸	Organic acids	有机酸	4023-65-8	3	213032	192659	238222	78456.5	113785	66221.2	57833.9	67621.4	113024	152758	104264	94172.6	C02341	ko00660,ko01100
pmb0962	235.165	118.086	234.158	C10H22N2O4	[M+H]+	L-Lysine-Butanoic Acid	L-赖氨酸丁酸酯	Amino acids and derivatives	氨基酸及其衍生物	Amino acids and derivatives	氨基酸及其衍生物	80407-71-2	3	10076.9	13349	14062.8	33253.5	43588.8	23074.9	24521.6	35494.1	44732.2	15757	11442.9	19937.7	-	-
Zmjp003291	595.168	433.116	594.159	C27H30O15	[M+H]+	Vitexin-2''-O-galactoside	牡荆素-2''-O-半乳糖苷	Flavonoids	黄酮	Flavones	黄酮	-	3	86338.9	9	65728.8	9044.52	147943	347530	79921.3	16132.7	14477.2	98769.3	64057.8	62943.2	-	-
pmb0864	426.262	285.242	425.254	C19H40NO7P	[M+H]+	LysoPE 14:0	溶血磷脂酰乙醇胺 14:0	Lipids	脂质	LPE	溶血磷脂酰乙醇胺	-	3	9	9	9	14874.2	14885.6	17875	8417.82	19123.7	12437.3	14016	13368.3	8049.11	-	-
mws2220	457.078	169.013	458.085	C22H18O11	[M-H]-	Gallocatechin 3-O-gallate	没食子儿茶素 3-O-没食子酸酯	Flavonoids	黄酮	Flavanols	黄烷醇类	5127-64-0	3	18228.8	8678.89	13858.7	8608.32	6715.97	7287.47	62573.8	1923.6	945.966	21540.1	21222.2	12487	-	-
pmc0066	333.06	137.05	332.052	C10H13N4O7P	[M+H]+	2'-Deoxyinosine-5'-monophosphate	2'-脱氧肌苷-5'-单磷酸	Nucleotides and derivatives	核苷酸及其衍生物	Nucleotides and derivatives	核苷酸及其衍生物	3393-18-8	3	11556.7	8470.04	24492.2	40162.4	15063	18217.2	33317.3	23694.8	3873.7	15788.4	8895.93	12360.3	C06196	ko00230,ko01232
Wmhp000055	169.049	65.038	168.042	C8H8O4	[M+H]+	2,5-Dimethoxybenzoquinone*	2,5-二甲氧基苯醌*	Quinones	醌类	Quinones	醌类	3117-03-1	1	127330	66325.6	108375	173095	264300	457302	376383	314646	225135	232374	354026	216701	-	-
Zmdp004370	459.132	255.068	458.121	C23H22O10	[M+H]+	6''-O-Acetyldaidzin	6''-O-乙酰黄豆苷	Flavonoids	黄酮	Isoflavones	异黄酮	71385-83-6	3	160019	488044	209668	23536.4	33356	30244	9	9	9	124094	69253.7	110193	-	-
Zmsp001834	169.049	65.0022	168.042	C8H8O4	[M+H]+	2,6-Dimethoxy-1,4-benzoquinone*	2,6-二甲氧基-1,4-苯醌*	Quinones	醌类	Quinones	醌类	530-55-2	1	304709	125020	266070	420530	504537	612745	845049	576202	509208	561372	748504	420196	C10331	-
Zmcp005555	1075.56	457.158	1074.56	C53H86O22	[M+H]+	28-O-Glucosyl-3-Hydroxyolean-12-en-28-oic acid-3-O-glucosyl(1→3)[xylosyl(1→2)]glucoside	28-O-葡萄糖基-3-羟基齐墩果烷-12-烯-28-酸-3-O-葡萄糖基(1→3)[木糖基(1→2)]葡萄糖苷	Terpenoids	萜类	Triterpene Saponin	三萜皂苷	-	3	239165	234585	276957	14577.6	37427.4	31161.6	880.38	880.045	880.38	104521	126940	181530	-	-
MWS4525	166.072	124.05	165.065	C6H7N5O	[M+H]+	6-O-methylguanine	6-O-甲基鸟嘌呤	Nucleotides and derivatives	核苷酸及其衍生物	Nucleotides and derivatives	核苷酸及其衍生物	20535-83-5	2	577993	131965	443024	8611.08	14667.2	52634.2	44355.4	55998.2	57717.8	186816	228955	125666	-	-
MA10039641	341.109	89.0246	342.116	C12H22O11	[M-H]-	Lactobiose	乳二糖	Others	其它类	Saccharides	糖类	63-42-3	1	3.83449e+06	789517	2.95429e+06	2.63581e+06	1.52397e+06	808750	755466	1.35684e+06	905729	1.22194e+06	2.01262e+06	1.27324e+06	C00243	ko00052,ko01100,ko02010
mws1015	339.072	177.019	340.079	C15H16O9	[M-H]-	Esculin (6,7-Dihydroxycoumarin-6-O-glucoside)*	秦皮甲素; 6,7-二羟基香豆素-6-O-葡萄糖苷*	Lignans and Coumarins	木脂素和香豆素	Coumarins	香豆素	531-75-9	3	5659.91	5002.73	11787.6	9	9	9	30424.8	25489.7	15500.6	9875.08	8521.93	14745.7	C09264	-
Cmyn001328	339.069	177.018	340.079	C15H16O9	[M-H]-	Daphnin*	瑞香苷*	Lignans and Coumarins	木脂素和香豆素	Coumarins	香豆素	486-55-5	3	5659.91	5002.73	11787.6	9	9	9	30424.8	25489.7	15500.6	9875.08	8521.93	14745.7	C01421	-
Lmbn001162	339.074	177.023	340.079	C15H16O9	[M-H]-	Esculetin-7-O-glucoside*	秦皮乙素-7-O-葡萄糖苷*	Lignans and Coumarins	木脂素和香豆素	Coumarins	香豆素	-	3	5659.91	5002.73	11787.6	9	9	9	30424.8	25489.7	15500.6	9875.08	8521.93	14745.7	-	-
zjbp110805	313.108	137.062	312.1	C18H16O5	[M+H]+	6-hydroxy-2-[2-(3-methoxy-4-hydroxyphenyl)ethyl]chromone	6-羟基-2-[2-(3-甲氧基-4-羟基苯基)乙基]色酮	Others	其它类	Chromone	色酮类	-	2	191892	114070	93604	14357.2	35194.2	43559.1	9	9	9	42719	76496.4	76224.9	-	-
Zmpn000095	261.038	78.9588	262.045	C6H15O9P	[M-H]-	Sorbitol-6-phosphate	山梨糖醇-6-磷酸	Others	其它类	Saccharides	糖类	20479-58-7	3	18176.1	17589	16116	42947.5	15953.5	24930.7	67461.2	19819.7	9994.24	32630.3	25360.9	17574.7	C01096	ko00051,ko01100
mws0014	193.051	134.037	194.058	C10H10O4	[M-H]-	Ferulic acid*	阿魏酸*	Phenolic acids	酚酸类	Phenolic acids	酚酸类	537-98-4	3	25717.4	16122.4	24766.9	44115.1	57958.8	52058.6	21319.6	17697.1	13746.1	32654.7	34092	18639.7	C01494	ko00940,ko01100,ko01110
pme0422	193.051	134.037	194.058	C10H10O4	[M-H]-	Isoferulic Acid*	异阿魏酸*	Phenolic acids	酚酸类	Phenolic acids	酚酸类	25522-33-2	3	25717.4	16122.4	24766.9	44115.1	57958.8	52058.6	21319.6	17697.1	13746.1	32654.7	34092	18639.7	C10470	-
mws5035	279.17	120.085	278.163	C15H22N2O3	[M+H]+	L-Leucyl-L-phenylalanine	L-亮氨酰-L-苯丙氨酸	Amino acids and derivatives	氨基酸及其衍生物	Amino acids and derivatives	氨基酸及其衍生物	56217-82-4	3	28641.8	25365	27396.2	34929.7	44279.8	55459.5	49723.5	45515.8	55969	41930.8	22421.6	32742.8	-	-
Lmbn002072	159.066	97.0659	160.074	C7H12O4	[M-H]-	2-Propylsuccinic acid*	2-丙基琥珀酸*	Organic acids	有机酸	Organic acids	有机酸	618-57-5	3	5668.41	7979.29	13551.5	24409	22543.8	31040.7	54497.1	33966.3	9	14671.6	27883.7	23507.5	C16657	-
pmb0751	321.097	147.044	320.09	C16H16O7	[M+H]+	Trans-5-O-(p-Coumaroyl)shikimate	反式-5-O-对香豆酰莽草酸	Phenolic acids	酚酸类	Phenolic acids	酚酸类	-	3	82695.1	100704	75505.8	13120.4	15827.4	20142.4	9	9	9	23645.4	30213.6	43573.2	C02947	ko00940,ko00941,ko00945,ko01100,ko01110
Lmmp000897	611.143	287.054	610.132	C30H26O14	[M+H]+	Gallocatechin-(4α→8)-gallocatechin	没食子儿茶素-(4α→8)-没食子儿茶素	Flavonoids	黄酮	Flavanols	黄烷醇类	-	3	15893	18033.8	19397.7	5035.61	19485	31473	9	9	9	17440.4	9049.52	15405.8	-	-
MWS00330g	116.071	70.0662	115.063	C5H9NO2	[M+H]+	1-Amino-1-cyclobutane-carboxylic-acid	1-氨基-1-环丁烷羧酸	Amino acids and derivatives	氨基酸及其衍生物	Amino acids and derivatives	氨基酸及其衍生物	22264-50-2	1	5.72486e+06	3.34005e+06	5.76209e+06	1.80049e+06	3.75272e+06	3.56165e+06	441796	384037	424147	1.74624e+06	3.0288e+06	1.90872e+06	-	-
pme0006	116.071	70.0651	115.063	C5H9NO2	[M+H]+	L-Proline	L-脯氨酸	Amino acids and derivatives	氨基酸及其衍生物	Amino acids and derivatives	氨基酸及其衍生物	147-85-3	1	5.72486e+06	3.34005e+06	5.76209e+06	1.80049e+06	3.75272e+06	3.56165e+06	441796	384037	424147	1.74624e+06	3.0288e+06	1.90872e+06	C00148	ko00330,ko00332,ko00470,ko00970,ko01100,ko01110,ko01230,ko02010
MWSslk149	169.049	95.0494	168.042	C8H8O4	[M+H]+	5-Methoxysalicylic acid	5-甲氧基水杨酸	Phenolic acids	酚酸类	Phenolic acids	酚酸类	2612-02-4	3	98992.1	82961.7	97657	33484.2	71031.1	70320.1	64583.7	63964.5	18982.1	71374.4	76732	40153.3	-	-
MWSHY0169	331.081	301.036	330.074	C17H14O7	[M+H]+	4',5,7-Trihydroxy-3',6-dimethoxyflavone (Jaceosidin)	4',5,7-三羟基-3',6-二甲氧基黄酮 (棕矢车菊素)	Flavonoids	黄酮	Flavones	黄酮	18085-97-7	3	9	9	9	9	9	9	65465.7	40933.6	55037.9	19517.7	20377.2	33476.4	-	-
MWS5209	235.164	118.087	117.079	C5H11NO2	[2M+H]+	N-Methyl-α-aminoisobutyric acid	N-甲基-α-氨基异丁酸	Amino acids and derivatives	氨基酸及其衍生物	Amino acids and derivatives	氨基酸及其衍生物	2566-34-9	3	6564.61	7152.86	11676.4	18735.7	21561	12499.3	12752.1	31605.7	39869.6	24314.3	12396.7	19204.9	-	-
MWSHY0196	285.076	242.06	284.068	C16H12O5	[M+H]+	Genkwanin (Apigenin 7-methyl ether)	芫花素 (5,4'-二羟基-7-甲氧基黄酮)	Flavonoids	黄酮	Flavones	黄酮	437-64-9	3	9	9	9	4676.22	52138	76814.3	13381.3	8033.02	4018.02	22875.2	12288.9	15415.4	C10046	-
MWSmce466	135.046	92.0293	136.052	C8H8O2	[M-H]-	4-Hydroxyacetophenone	4-羟基苯乙酮	Phenolic acids	酚酸类	Phenolic acids	酚酸类	99-93-4	3	20663.7	10770.6	29404.9	28686.4	22569.8	25690	35995.8	18864.8	15464.6	16884.1	26813.2	14875.8	C10700	ko01100
Lmcp001538	181.073	138.067	180.065	C7H8N4O2	[M+H]+	Theobromine	可可碱	Alkaloids	生物碱	Alkaloids	生物碱	83-67-0	3	24249.9	41466.8	16056.9	38733	29667.8	51861	70231.2	46997.5	30115	41081.7	52117.6	26079.8	C07480	ko00232,ko01100,ko01110
pmb0819	157.076	130.065	156.069	C10H8N2	[M+H]+	3-Indoleacetonitrile	3-吲哚乙腈	Alkaloids	生物碱	Plumerane	吲哚类生物碱	771-51-7	3	565399	526361	655601	61875	96670.3	237646	112153	80813.2	102378	281915	544791	536606	C02938	ko00380,ko01100
pmp000413	433.113	283.061	432.106	C21H20O10	[M+H]+	Genistein-8-C-glucoside	染料木素-8-C-葡萄糖苷	Flavonoids	黄酮	Isoflavones	异黄酮	66026-80-0	3	186176	146541	138953	29916.7	22623	89324.1	99674.8	14728.4	13166.4	60276.9	68684.2	109860	C10420	-
MWSmce439	147.046	119.051	148.052	C9H8O2	[M-H]-	3,4-Dihydrocoumarin	二氢香豆素	Lignans and Coumarins	木脂素和香豆素	Coumarins	香豆素	119-84-6	3	4440.22	1852.59	6386.78	10329.7	14822	22678.1	12597.7	2892.95	7157.27	5578.07	10160.8	11332.6	C02274	ko00999
MWSmce203	341.117	73.0319	342.116	C12H22O11	[M-H]-	D-Cellobiose	D-纤维二糖	Others	其它类	Saccharides	糖类	528-50-7	3	60792.6	65006.2	63414.3	48607.6	37544.2	14628	9711.47	26822.1	10525.5	24241.6	43029.4	25533.2	-	-
Lmbn002644	119.05	93.0346	120.058	C8H8O	[M-H]-	4-Methylbenzaldehyde*	4-甲基苯甲醛*	Others	其它类	Aldehyde compounds	醛类化合物	104-87-0	3	12948.9	5400.98	15884.6	10106	9712.85	3693.97	6399.2	6275.09	3751.62	3693.97	7573.12	5953.16	C06758	ko01100
Lmbn002737	119.05	93.0343	120.058	C8H8O	[M-H]-	3-Methylbenzaldehyde*	3-甲基苯甲醛*	Others	其它类	Aldehyde compounds	醛类化合物	620-23-5	3	12948.9	5400.98	15884.6	10106	9712.85	3693.97	6399.2	6275.09	3751.62	3693.97	7573.12	5953.16	C07209	ko01100
Lmdn001925	537.198	375.152	538.205	C26H34O12	[M-H]-	Olivil-4'-O-glucoside	橄榄树脂素-4'-O-葡萄糖苷	Lignans and Coumarins	木脂素和香豆素	Lignans	木脂素	76880-93-8	3	25202.6	45184.4	33314.3	22145.5	20408.5	6476.77	9	9	9	20196.1	19893	10131.8	-	-
mws1167	130.999	59.0139	132.006	C4H4O5	[M-H]-	Oxalacetic acid	草酰乙酸	Organic acids	有机酸	Organic acids	有机酸	328-42-7	3	9039.58	14306.7	13186.6	8483.84	17021.8	10130.8	7783.78	4648.62	5070.53	6337.53	12889	12060.8	C00036	ko00010,ko00020,ko00250,ko00470,ko00620,ko00630,ko00710,ko00999,ko01100,ko01110,ko01200,ko01210,ko01230,ko01240
pmp000581	475.123	271.06	474.116	C23H22O11	[M+H]+	Apigenin-7-O-(6''-acetyl)glucoside	芹菜素-7-O-(6''-乙酰)葡萄糖苷	Flavonoids	黄酮	Flavones	黄酮	72741-92-5	3	44617.4	14226.9	28109.7	2865.8	5298.37	9	2462.69	2544.54	1237.2	11535.5	5780.22	11409.8	-	-
Hmln002149	623.201	461.17	624.205	C29H36O15	[M-H]-	Acteoside; Verbascoside	毛蕊花糖苷	Phenolic acids	酚酸类	Phenolic acids	酚酸类	61276-17-3	3	9	9	9	9	9	9	119311	135005	108083	68095.4	38852	39131.5	C10501	-
MWSslk254	595.166	287.06	594.159	C27H30O15	[M+H]+	Kaempferol-3-O-glucorhamnoside*	山柰酚-3-O-葡萄糖鼠李糖苷*	Flavonoids	黄酮	Flavonols	黄酮醇	40437-72-7	3	9008.05	2219.43	1505.92	3822.01	9759.7	22716.8	20994.4	39352.7	112751	26025.6	17264.9	35572.3	-	-
mws1164	179.056	59.0139	180.063	C6H12O6	[M-H]-	D-Fructose*	D-果糖*	Others	其它类	Saccharides	糖类	57-48-7	3	77220.5	46172.2	54665.4	118024	175151	118833	462493	369264	399850	244203	141970	299993	C05003	-
zjbp110807	313.106	137.06	312.1	C18H16O5	[M+H]+	6-hydroxy-2-[2-(3-hydroxy-4-methoxyphenyl)ethyl]chromone	6-羟基-2-[2-(3-羟基-4-甲氧基苯基)乙基]色酮	Others	其它类	Chromone	色酮类	-	2	175509	292536	125337	9	51006.5	59295	9	9	9	92587.6	44872.9	65924.6	-	-
Lmbp007051	313.107	137.06	312.1	C18H16O5	[M+H]+	6-Hydroxy-2-[2-(3'-methoxy-4'-hydroxyphenylethyl)]chromone	6-羟基-2-[2-(3'-甲氧基-4'-羟基苯乙基)]色酮	Others	其它类	Chromone	色酮类	-	2	175509	292536	125337	9	51006.5	59295	9	9	9	92587.6	44872.9	65924.6	-	-
Zmhn002334	355.104	193.049	356.111	C16H20O9	[M-H]-	6-O-Feruloyl-β-D-glucose	6-O-阿魏酰-D-葡萄糖	Phenolic acids	酚酸类	Phenolic acids	酚酸类	137887-25-3	3	20888.3	13349	29556.6	9	21826.2	22444.8	61831.7	85309.1	58044.4	33414.8	58833	33158.7	-	-
MWS201381	292.13	188.071	291.122	C14H17N3O4	[M+H]+	Ser-Trp	L-丝氨酸-L-色氨酸	Amino acids and derivatives	氨基酸及其衍生物	Amino acids and derivatives	氨基酸及其衍生物	94421-70-2	3	67520.8	41464	47755.6	13151.9	18015	18617.8	7120.68	7546.57	6713.19	23346.3	36268.5	18434.8	-	-
MWS0933	170.092	124.087	169.085	C7H11N3O2	[M+H]+	1-Methylhistidine*	1-甲基组氨酸*	Amino acids and derivatives	氨基酸及其衍生物	Amino acids and derivatives	氨基酸及其衍生物	332-80-9	3	46406.5	69213.6	50386	38091.7	26918.5	22173	9	9	9	17134.7	18967.1	32061	-	-
Lmhp009190	679.39	263.237	678.383	C33H58O14	[M+H]+	2-Linoleoylglycerol-1,3-di-O-glucoside	2-亚油酰甘油酯-1,3-二-O-葡萄糖苷	Lipids	脂质	Glycerol ester	甘油酯	-	1	14611.2	19630	21998.3	74949.3	42019.4	54203.3	9	9	9	21465.5	28290.9	43242.8	-	-
Lmhp008763	452.277	311.258	451.27	C21H42NO7P	[M+H]+	LysoPE 16:1	溶血磷脂酰乙醇胺 16:1	Lipids	脂质	LPE	溶血磷脂酰乙醇胺	-	3	21252.9	21470.8	35171.5	33642	84592.1	57027.4	17018.8	17206.1	15384	53550.2	32014.7	28004.9	-	-
Zmdp001647	247.129	184.097	246.122	C10H18N2O5	[M+H]+	γ-Glutamyl-L-valine	γ-谷氨酰胺缬氨酸	Amino acids and derivatives	氨基酸及其衍生物	Amino acids and derivatives	氨基酸及其衍生物	-	2	9	9	9	127077	157506	132583	24118.7	21265.4	9578.99	62959.8	29104.2	58546.2	-	-
pme2563	249.055	128.035	250.062	C8H14N2O5S	[M-H]-	γ-Glu-Cys	γ-L-谷氨酸-L-半胱氨酸	Amino acids and derivatives	氨基酸及其衍生物	Amino acids and derivatives	氨基酸及其衍生物	636-58-8	3	3837.77	3689.62	905.157	21171.1	16906.1	9	5055.27	26905.4	9182.52	11859.5	22001.3	12373.9	C00669	ko00480,ko01100,ko01240
mws0847	150.077	133.051	149.07	C6H7N5	[M+H]+	1-Methyladenine	1-甲基腺嘌呤	Nucleotides and derivatives	核苷酸及其衍生物	Nucleotides and derivatives	核苷酸及其衍生物	5142-22-3	3	13002	5327.66	7894.2	12625.9	13151.7	40570.2	12940.6	21242.1	24644.3	16242.8	15295.6	28659.1	C02216	-
mws0027	197.046	123.009	198.053	C9H10O5	[M-H]-	Syringic acid	丁香酸	Phenolic acids	酚酸类	Phenolic acids	酚酸类	530-57-4	3	5393.43	9694.53	5327.69	29032.7	19940.6	22266.1	12570.1	24725.3	27897.9	8279.66	14593.8	18533.4	C10833	-
Smjp001498	247.144	146.061	246.137	C14H18N2O2	[M+H]+	Hypaphorine	刺桐碱	Alkaloids	生物碱	Plumerane	吲哚类生物碱	487-58-1	3	10019.9	7719.74	8390.8	24163.4	34152.9	16829.6	20015.9	7344.33	19276.1	9851.81	20337.7	22366.3	C09213	-
NK10253223	168.065	94.0645	167.058	C8H9NO3	[M+H]+	2-Amino-3-methoxybenzoic acid	2-氨基-3-甲氧基苯甲酸	Phenolic acids	酚酸类	Phenolic acids	酚酸类	3177-80-8	3	9	9	9	16313.5	12729.6	19189.3	17086.2	18955.7	21784.4	9962.6	18566.7	10054.4	C05831	ko00380
mws1024	147.045	129.035	148.052	C9H8O2	[M-H]-	p-Coumaraldehyde	对香豆醛	Phenolic acids	酚酸类	Phenolic acids	酚酸类	2538-87-6	3	6022.46	4898.71	4057.91	17093	10254.5	27541.5	17492.3	9575.18	6284.69	5996.14	14318.3	12181.3	C05608	ko00940,ko01100,ko01110
MWSmce148	193.077	161.048	194.079	C7H14O6	[M-H]-	L-Quebrachitol	L-白雀木醇	Others	其它类	Saccharides	糖类	642-38-6	3	4407.06	6932.76	8640.94	7529.21	8907.78	11202.1	11756.6	20809.8	27894.6	9774.41	18054.8	9151.61	-	-
Zmdp001663	279.101	133.032	278.094	C10H18N2O5S	[M+H]+	γ-glutamylmethionine	γ-谷氨酰胺甲硫氨酸	Amino acids and derivatives	氨基酸及其衍生物	Amino acids and derivatives	氨基酸及其衍生物	17663-87-5	3	22531.6	42146.7	4992.12	235967	233020	159148	9	9	9	76860.6	149864	79909.8	-	-
Lmzn006169	471.35	471.35	472.355	C30H48O4	[M-H]-	3,19-Dihydroxyurs-12-en-28-oic acid (Pomolic acid)	3,19-二羟基熊果-12-烯-28-酸 (坡模酸)	Terpenoids	萜类	Triterpene	三萜	13849-91-7	1	89791.4	903161	58871.4	1.0545e+06	804283	1.47406e+06	9	9	9	337654	819411	783561	-	-
mws1155	181.072	101.024	182.079	C6H14O6	[M-H]-	D-Mannitol*	D-甘露醇*	Others	其它类	Saccharides	糖类	69-65-8	3	7048.4	5481.81	2676.01	4848.17	10689.3	6682.84	8454.89	9742.21	8284.57	6694.19	6102.38	2616.61	C00392	ko00051,ko01100,ko02010
MWSHY0177	443.097	139.039	442.09	C22H18O10	[M+H]+	Catechin gallate	儿茶素没食子酸酯	Flavonoids	黄酮	Flavanols	黄烷醇类	130405-40-2	3	10463.2	20522.7	8828.62	21097.8	21278.7	26917.2	15187.3	7233.61	12296.1	10849.3	25360.7	15473.1	-	-
pme2617	166.053	102.055	165.046	C5H11NO3S	[M+H]+	L-Methionine Sulfoxide	蛋氨酸亚砜	Amino acids and derivatives	氨基酸及其衍生物	Amino acids and derivatives	氨基酸及其衍生物	3226-65-1	3	117208	125416	116919	159840	303125	159598	93532.5	97069.3	85665.7	148277	142748	55981.6	C02989	ko00270,ko01100
Hmgn002038	637.179	475.14	638.185	C29H34O16	[M-H]-	β-Oxoacteoside	β-氧化毛蕊花糖苷	Phenolic acids	酚酸类	Phenolic acids	酚酸类	-	3	51868.9	34499.6	61712.3	19694.5	36485.1	24572.1	9	9	9	12577.5	24333.7	34022	-	-
pme0256	151.026	108.02	152.033	C5H4N4O2	[M-H]-	Xanthine	黄嘌呤	Nucleotides and derivatives	核苷酸及其衍生物	Nucleotides and derivatives	核苷酸及其衍生物	69-89-6	3	16576.4	9	6484.82	1909.71	3946.91	6935.48	6783.84	6789.01	6073.03	5835.43	9879.95	3969.97	C00385	ko00230,ko00232,ko01100,ko01110,ko01232
Lmtp004044	597.145	303.043	596.138	C26H28O16	[M+H]+	Quercetin-3-O-apiosyl(1→2)galactoside*	槲皮素-3-O-芹糖基(1→2)半乳糖苷*	Flavonoids	黄酮	Flavonols	黄酮醇	-	3	11705.7	7428.46	10976.3	50678.7	41286.6	52477.1	36450.9	27078.5	17499.4	32917.5	17178.4	14541.7	-	-
Zahp003766	597.145	303.052	596.138	C26H28O16	[M+H]+	Quercetin 3-O-glucoside 7-O-xyloside	槲皮素-3-O-葡萄糖-7-O-木糖苷	Flavonoids	黄酮	Flavonols	黄酮醇	-	3	10356.6	13052.1	13080.7	55440.4	38640.7	48685.2	30866.4	23946	20111.5	12596.8	33206.2	20850.4	-	-
pma3101	256.082	124.039	256.082	C11H14NO6+	[M]+	Nicotinate D-ribonucleoside	烟酸核糖核苷	Others	其它类	Vitamin	维生素	17720-18-2	3	65392.2	39694.8	37054.4	38932.9	27303.8	98166.3	43352.8	59508.9	64842.9	75931.2	70060.6	25490.1	C05841	ko00760,ko01100
Lmbn000216	147.03	57.0344	148.037	C5H8O5	[M-H]-	3-Methylmalic acid*	3-甲基苹果酸*	Organic acids	有机酸	Organic acids	有机酸	152204-30-3	3	41010.9	36232.9	39658.5	9	37458.8	52828.3	35027	53000.6	13769.1	18800.8	54086.9	36700.2	C06032	ko00290,ko00660,ko01100,ko01210,ko01230
Zmyn000230	147.029	57.0344	148.037	C5H8O5	[M-H]-	2-Dehydro-3-deoxy-L-arabinonate*	2-脱氢-3-脱氧-L-阿拉伯糖*	Others	其它类	Saccharides	糖类	-	3	41010.9	36232.9	39658.5	9	37458.8	52828.3	35027	53000.6	13769.1	18800.8	54086.9	36700.2	C00684	ko00053,ko01100
Zmyn000247	147.03	57.0346	148.037	C5H8O5	[M-H]-	2-Hydroxyglutaric Acid*	2-羟基戊二酸*	Organic acids	有机酸	Organic acids	有机酸	13095-48-2	3	41010.9	36232.9	39658.5	9	37458.8	52828.3	35027	53000.6	13769.1	18800.8	54086.9	36700.2	C03196	ko00310,ko01100
mws1080	341.109	179.056	342.116	C12H22O11	[M-H]-	Galactinol	肌醇半乳糖苷	Others	其它类	Saccharides	糖类	3687-64-7	1	6.98831e+06	4.19983e+06	7.929e+06	4.3134e+06	3.60314e+06	2.22196e+06	1.426e+06	1.60183e+06	1.11437e+06	6.36254e+06	7.76326e+06	2.45744e+06	C01235	ko00052,ko01100

## Sheet: Table S2
Table S2 The differentially accumulated compounds between stem、stem base and root
Index	Q1 (Da)	Q3 (Da)	Molecular weight (Da)	Formula	Ionization model	Compounds	物质	Class I	物质一级分类	Class II	物质二级分类	CAS	Level	r-1	r-2	r-3	c-1	c-2	c-3	s-1	s-2	s-3	QC01	QC02	QC03	cpd_ID	kegg_map	c_vs_r_VIP	c_vs_r_P-value	c_vs_r_Fold_Change	c_vs_r_Log2FC	c_vs_r_Type	c_vs_s_VIP	c_vs_s_P-value	c_vs_s_Fold_Change	c_vs_s_Log2FC	c_vs_s_Type	r_vs_s_VIP	r_vs_s_P-value	r_vs_s_Fold_Change	r_vs_s_Log2FC	r_vs_s_Type
Lmmp008478	941.51	439.36	940.503	C48H76O18	[M+H]+	Soyasapogenol E-3-O-rhamnosyl(1,2)glucosyl(1,2)glucuronide*	大豆皂醇 E-3-O-鼠李糖基(1,2)葡萄糖基(1,2)葡萄糖醛酸苷*	Terpenoids	萜类	Triterpene Saponin	三萜皂苷	-	1	880271	879497	1.02468e+06	4.89476e+06	6.51192e+06	6.80727e+06	411853	536861	528415	2.76606e+06	2.74783e+06	2.75478e+06	-	-	1.29794	0.0126632	0.152875	-2.70958	down	1.30329	0.010888	0.0810988	-3.62418	down	--	--	--	--	--
pmp000583	477.103	301.07	476.096	C22H20O12	[M+H]+	Diosmetin-7-O-glucuronide	香叶木素-7-O-葡萄糖醛酸苷	Flavonoids	黄酮	Flavones	黄酮	35110-20-4	3	86535.7	105153	62038.1	25604.8	43887.8	69556.5	1.40032e+06	1.2507e+06	1.79917e+06	636132	641012	634897	-	-	--	--	--	--	--	1.291	0.0123356	32.0045	5.0002	up	1.21682	0.0130296	17.5393	4.13252	up
Lmbn003970	329.233	211.136	330.241	C18H34O5	[M-H]-	9,12,13-TriHOME; 9(S),12(S),13(S)-Trihydroxy-10(E)-octadecenoic acid	9(S),12(S),13(S)-三羟基-10(E)-十八烯酸	Lipids	脂质	Free fatty acids	游离脂肪酸	97134-11-7	2	34736.4	21539.5	27457	339086	423482	118174	76152.9	113143	100690	142349	141833	140878	C14833	ko00591	1.22131	0.099819	0.0950709	-3.39485	down	1.01786	0.161222	0.329252	-1.60274	down	1.1751	0.0156969	3.46323	1.79212	up
Lmyp003951	227.091	181.086	226.084	C11H14O5	[M+H]+	3-Hydroxy-1-(4-hydroxy-3,5-dimethoxyphenyl)propan-1-one	3-羟基-1-(4-羟基-3,5-二甲氧基苯基)丙-1-酮	Phenolic acids	酚酸类	Phenolic acids	酚酸类	-	3	361061	415362	352302	92325.3	67740.8	119924	49234.3	38855.7	30493.6	182904	184242	185344	-	-	1.26681	0.000484637	4.03131	2.01125	up	1.1619	0.0569046	0.423528	-1.23947	down	1.21583	0.00194813	0.10506	-3.25072	down
Lskp211489	487.342	441.337	486.334	C30H46O5	[M+H]+	2,19-Dihydroxy-3-oxo-24-norolean-12-en-28-oic acid	2,19-二羟基-3-氧代-24-去甲基齐墩果-12-烯-28-酸	Terpenoids	萜类	Triterpene	三萜	-	3	1.29402e+06	1.23348e+06	1.18639e+06	711470	861189	517542	9	9	9	848976	856266	840433	-	-	--	--	--	--	--	1.30984	0.0197822	1.29174e-05	-16.2403	down	1.22642	0.000632579	7.26998e-06	-17.0696	down
mws1090	259.022	96.9696	260.03	C6H13O9P	[M-H]-	Glucose-1-phosphate*	葡萄糖-1-磷酸*	Others	其它类	Saccharides	糖类	59-56-3	1	1.08142e+06	1.29687e+06	1.29748e+06	1.90242e+06	2.17626e+06	1.86165e+06	1.19184e+06	767155	625896	1.3715e+06	1.37459e+06	1.39566e+06	C00103	ko00010,ko00040,ko00052,ko00500,ko00520,ko00523,ko00561,ko01100,ko01110,ko01240,ko01250	--	--	--	--	--	1.19223	0.00893482	0.435143	-1.20044	down	--	--	--	--	--
MWS20148	433.113	271.074	432.106	C21H20O10	[M+H]+	Apigenin-4'-O-glucoside*	芹菜素-4'-O-葡萄糖苷*	Flavonoids	黄酮	Flavones	黄酮	-	3	2.62811e+06	1.62976e+06	2.4303e+06	476445	1.67522e+06	1.4848e+06	521294	1.07147e+06	985593	1.39453e+06	1.39142e+06	1.36611e+06	-	-	--	--	--	--	--	--	--	--	--	--	1.07799	0.0272056	0.385509	-1.37516	down
MWS4354	282.12	150.079	281.112	C11H15N5O4	[M+H]+	N6-methyladenosine	N6-甲基腺苷	Nucleotides and derivatives	核苷酸及其衍生物	Nucleotides and derivatives	核苷酸及其衍生物	1867-73-8	3	33548	32120.8	35946.1	83672.9	138427	96517	16981.3	19390.9	16612.2	47013.9	46963.4	47921.2	-	-	1.2557	0.047884	0.318925	-1.64871	down	1.29249	0.0328296	0.166295	-2.58819	down	--	--	--	--	--
pmb0876	454.293	313.274	453.286	C21H44NO7P	[M+H]+	LysoPE 16:0	溶血磷脂酰乙醇胺 16:0	Lipids	脂质	LPE	溶血磷脂酰乙醇胺	53862-35-4	1	941902	902979	660008	3.13778e+06	2.85271e+06	3.3869e+06	1.65959e+06	3.16499e+06	2.72861e+06	2.33737e+06	2.29066e+06	2.3363e+06	-	-	1.28598	0.000749281	0.26712	-1.90444	down	--	--	--	--	--	1.12706	0.0589679	3.01538	1.59234	up
mws4516	130.05	84.0454	129.043	C5H7NO3	[M+H]+	Pyroglutamic acid	L-焦谷氨酸	Amino acids and derivatives	氨基酸及其衍生物	Amino acids and derivatives	氨基酸及其衍生物	4042-36-8	3	1.86583e+07	1.71771e+07	1.79254e+07	8.42423e+06	1.39813e+07	1.85088e+07	7.64687e+06	7.0903e+06	8.68189e+06	1.36382e+07	1.37933e+07	1.34487e+07	-	-	--	--	--	--	--	--	--	--	--	--	1.21069	9.41812e-05	0.435616	-1.19887	down
pme1738	138.079	94.0651	137.071	C7H9N2O	[M+H]+	3-Carbamyl-1-methylpyridinium;(1-Methylnicotinamide)	3-氨基甲酰-1-甲基氧化吡啶	Alkaloids	生物碱	Pyridine alkaloids	吡啶类生物碱	1005-24-9	3	3.92112e+06	3.7063e+06	3.7161e+06	1.1178e+06	1.96142e+06	1.04364e+06	2.39204e+06	2.40804e+06	3.14128e+06	2.54052e+06	2.60585e+06	2.5669e+06	C02918	ko00760,ko01100	1.2329	0.0112239	2.75137	1.46015	up	--	--	--	--	--	--	--	--	--	--
mws0344	165.041	75.0091	166.048	C5H10O6	[M-H]-	D-Xylonic acid	D-木糖酸	Others	其它类	Saccharides	糖类	526-91-0	1	410697	218689	297527	651211	691671	913752	2.20737e+06	2.72185e+06	3.11912e+06	1.54752e+06	1.58698e+06	1.57404e+06	C00502	ko00040,ko01100	1.18761	0.0144957	0.41075	-1.28367	down	1.27766	0.01228	3.56652	1.83452	up	1.20435	0.00967353	8.68295	3.11819	up
mws1405	267.03	211.054	268.037	C15H8O5	[M-H]-	Coumestrol	香豆雌酚	Lignans and Coumarins	木脂素和香豆素	Coumarins	香豆素	479-13-0	1	435854	615793	324986	134150	117006	278628	4.04639e+06	632848	1.90623e+06	754696	734188	742826	C10205	ko00943,ko01110	1.09212	0.0583544	2.59848	1.37767	up	1.1708	0.179589	12.4305	3.63581	up	--	--	--	--	--
Jmzn006005	177.055	117.04	178.063	C10H10O3	[M-H]-	3,4-Methylenedioxy cinnamyl alcohol	3,4-亚甲二氧肉桂醇	Lignans and Coumarins	木脂素和香豆素	Lignans	木脂素	58095-76-4	3	23971	24795.9	29459.6	30959.3	43462.3	36509.9	13564.5	11253.4	11991	25355.5	24682.4	25182.2	-	-	--	--	--	--	--	1.28453	0.0179504	0.331816	-1.59154	down	1.19457	0.0076947	0.470542	-1.0876	down
pme1474	298.097	136.062	297.09	C11H15N5O3S	[M+H]+	5'-Deoxy-5'-(methylthio)adenosine	5-脱氧-5-甲硫腺苷	Nucleotides and derivatives	核苷酸及其衍生物	Nucleotides and derivatives	核苷酸及其衍生物	2457-80-9	1	4.81284e+06	5.28353e+06	5.47382e+06	9.87878e+06	1.20124e+07	1.34438e+07	5.70434e+06	5.42962e+06	7.45346e+06	8.18452e+06	7.96888e+06	8.0047e+06	C00170	ko00270,ko00908,ko01100	1.27158	0.0207603	0.440645	-1.18231	down	--	--	--	--	--	--	--	--	--	--
pme3250	285.076	229.086	284.068	C16H12O5	[M+H]+	Biochanin A	鹰嘴豆芽素 A	Flavonoids	黄酮	Isoflavones	异黄酮	491-80-5	3	9	9	9	3360.8	113735	200433	52022	17181.1	9	47505.1	46167	46488.6	C00814	ko00943,ko01100,ko01110	1.24806	0.204613	8.50317e-05	-13.5216	down	--	--	--	--	--	--	--	--	--	--
Zmhn002227	385.114	223.06	386.121	C17H22O10	[M-H]-	4-O-Glucosyl-sinapate	4-O-葡萄糖基芥子酸	Phenolic acids	酚酸类	Phenolic acids	酚酸类	-	1	21147.1	56420.9	24751.5	102243	154125	363887	1.35361e+06	748574	747638	371708	360937	364164	C02919	-	1.14706	0.161166	0.164964	-2.59978	down	1.16674	0.0514247	4.59459	2.19994	up	1.20041	0.0449066	27.8521	4.79972	up
Smpp009685	651.38	163.03	650.382	C39H54O8	[M+H]+	3-O-Cafeoyltormentic acid	3-O-咖啡酰委陵菜酸	Terpenoids	萜类	Triterpene	三萜	-	3	10437	24715.7	9237.83	18135.1	13554	12388.4	9	9	9	9795.97	9835.41	10091.8	-	-	--	--	--	--	--	1.30923	0.0139693	0.000612558	-10.6729	down	1.22209	0.0968771	0.000608239	-10.6831	down
Lhdp090707	943.528	441.372	942.519	C48H78O18	[M+H]+	Soyasaponin βb (Soyasaponin I)	大豆皂苷 βb	Terpenoids	萜类	Triterpene Saponin	三萜皂苷	51330-27-9	1	1.39123e+06	1.10949e+06	1.30897e+06	6.6695e+06	7.77062e+06	1.40652e+07	2.03249e+06	1.85877e+06	2.30407e+06	5.54487e+06	5.47487e+06	5.36162e+06	C08983	-	1.27269	0.0699871	0.133649	-2.90348	down	1.245	0.0835826	0.217339	-2.20198	down	--	--	--	--	--
Hahn002315	579.21	417.159	580.216	C28H36O13	[M-H]-	syringaresinol-4-O-β-D-glucopyranoside	丁香树脂酚-4-O-葡萄糖苷	Others	其它类	Others	其它	-	2	396575	378397	366365	120781	100650	116295	325492	425664	404316	345432	333817	341025	-	-	1.3004	3.87475e-05	3.37947	1.7568	up	1.29324	0.0099965	3.42133	1.77456	up	--	--	--	--	--
mws1153	665.209	161.024	666.216	C31H38O16	[M-H]-	2'-Acetylacteoside	2'-乙酰毛蕊花糖苷	Phenolic acids	酚酸类	Phenolic acids	酚酸类	94492-24-7	3	12806.9	3677.52	10139.1	7091.45	12886.1	9566.5	25592.9	61434.8	74025.2	27125.6	27525.4	26588	-	-	--	--	--	--	--	1.1877	0.0923894	5.45128	2.44659	up	1.07186	0.0860777	6.04926	2.59676	up
pmb3042	491.12	329.1	492.127	C23H24O12	[M-H]-	Tricin-5-O-Glucoside	苜蓿素-5-O-葡萄糖苷	Flavonoids	黄酮	Flavones	黄酮	32769-00-9	3	17569.2	21200.6	25934.7	9	9	9	202808	216106	280117	102404	105102	101512	-	-	1.30766	0.0123854	2396.46	11.2267	up	1.30961	0.0103277	25890	14.6601	up	1.21711	0.0118514	10.8034	3.43342	up
Lhdp090711	941.513	439.357	940.503	C48H76O18	[M+H]+	Dehydrosoyasaponin Bb*	去氢大豆皂苷Bb*	Terpenoids	萜类	Triterpene Saponin	三萜皂苷	-	1	941962	943123	1.06918e+06	4.92515e+06	6.31274e+06	7.12675e+06	397978	581016	618143	2.84091e+06	2.7369e+06	2.79506e+06	-	-	1.29744	0.014982	0.160867	-2.63606	down	1.29751	0.0122458	0.0869681	-3.52337	down	--	--	--	--	--
Lmsp102911	487.342	423.326	486.334	C30H46O5	[M+H]+	3-Hydroxyurs-12-ene-27,28-dioic acid (Quinovic acid)	3-羟基熊果-12-烯-27,28-二酸 (喹诺酸)	Terpenoids	萜类	Triterpene	三萜	465-74-7	3	834517	832216	792004	442838	535102	271050	9	9	9	525357	534178	545586	-	-	--	--	--	--	--	1.30949	0.0328444	2.16175e-05	-15.4974	down	1.22642	0.000283539	1.09812e-05	-16.4746	down
mws0458	151.04	136.017	152.047	C8H8O3	[M-H]-	Vanillin; 4-Hydroxy-3-Methoxybenzaldehyde*	香草醛; 4-羟基-3-甲氧基苯甲醛*	Phenolic acids	酚酸类	Phenolic acids	酚酸类	121-33-5	3	256347	231716	232672	983162	764295	910106	545952	461714	375945	474469	482585	464606	C00755	ko00996,ko01100,ko01110	1.3011	0.00895836	0.271201	-1.88256	down	--	--	--	--	--	--	--	--	--	--
pmb0855	496.34	184.073	495.332	C24H50NO7P	[M+H]+	LysoPC 16:0	溶血磷脂酰胆碱 16:0	Lipids	脂质	LPC	溶血磷脂酰胆碱	17364-16-8	1	3.0164e+06	2.36899e+06	2.45408e+06	5.56491e+06	5.65305e+06	7.14577e+06	3.12132e+06	6.3636e+06	6.2331e+06	4.87412e+06	4.69664e+06	4.73126e+06	-	-	1.26606	0.0117723	0.426899	-1.22803	down	--	--	--	--	--	--	--	--	--	--
Jmgn005927	287.055	125.03	288.063	C15H12O6	[M-H]-	2-hydroxynaringenin	2-羟基柚皮素	Flavonoids	黄酮	Flavanones	二氢黄酮	-	3	9	9	9	7185.33	113500	128006	4732.09	14311	16865.2	28329.3	29274	29429.9	-	-	1.27433	0.16149	0.000108568	-13.1691	down	--	--	--	--	--	1.21753	0.0835627	1329.94	10.3771	up
mws4057	253.051	117.036	254.058	C15H10O4	[M-H]-	7,4'-Dihydroxyflavone	7,4'-二羟基黄酮	Flavonoids	黄酮	Flavones	黄酮	2196-14-7	3	532896	354820	403904	771853	1.36709e+06	2.76429e+06	1.11775e+06	1.45497e+06	763657	873919	837594	852098	C12123	ko00941,ko00943	1.09929	0.177375	0.263422	-1.92455	down	--	--	--	--	--	1.10203	0.0675024	2.58309	1.3691	up
Zmdp000292	189.135	70.0652	188.127	C7H16N4O2	[M+H]+	Arginine methyl ester*	精氨酸甲酯*	Amino acids and derivatives	氨基酸及其衍生物	Amino acids and derivatives	氨基酸及其衍生物	-	1	8.27438e+06	6.81459e+06	8.23117e+06	939376	1.55009e+06	969482	171491	174828	213784	2.80391e+06	2.87838e+06	2.75484e+06	-	-	1.29238	0.00182305	6.74197	2.75317	up	1.28822	0.0392403	0.161929	-2.62657	down	1.22465	0.00394811	0.024018	-5.37974	down
MWSmce682	149.046	59.0141	150.053	C5H10O5	[M-H]-	DL-Xylose	DL-木糖	Others	其它类	Saccharides	糖类	25990-60-7	3	18734	13323.9	15988.5	14528.5	12169.2	18282.9	484113	566649	769803	284926	283482	295566	-	-	--	--	--	--	--	1.3044	0.0199186	40.4744	5.33894	up	1.2212	0.0199942	37.8918	5.24381	up
Lmbp000123	164.074	56.0495	163.067	C6H13NO2S	[M+H]+	L-Homomethionine	L-高甲硫氨酸	Amino acids and derivatives	氨基酸及其衍生物	Amino acids and derivatives	氨基酸及其衍生物	25148-30-5	1	488949	329869	538073	403410	1.52114e+06	1.36488e+06	226336	82539.3	178962	568800	565432	544956	C17213	ko00966,ko01110,ko01210	--	--	--	--	--	1.13874	0.114087	0.148304	-2.75337	down	1.03107	0.0238467	0.359526	-1.47583	down
MWSHY0015	257.081	137.024	256.074	C15H12O4	[M+H]+	Liquiritigenin	甘草苷元	Flavonoids	黄酮	Flavanones	二氢黄酮	578-86-9	1	577899	502567	420587	360617	3.65089e+06	3.68677e+06	1.07176e+06	1.38413e+06	2.40645e+06	1.74757e+06	1.82465e+06	1.81906e+06	C09762	ko00941,ko00943,ko01100,ko01110	--	--	--	--	--	--	--	--	--	--	1.1165	0.106906	3.23929	1.69568	up
mws1526	359.134	197.081	358.126	C16H22O9	[M+H]+	Sweroside	獐牙菜苷	Terpenoids	萜类	Monoterpenoids	倍萜	14215-86-2	3	368261	308328	389964	123472	140453	198754	1.34067e+06	978514	1.46912e+06	560370	564026	539321	C17071	-	1.2246	0.00387825	2.30517	1.20487	up	1.29125	0.0153451	8.18775	3.03347	up	1.19954	0.0227317	3.55191	1.8286	up
Zmhp006502	549.123	301.075	548.117	C25H24O14	[M+H]+	Kaempferide-3-O-(6''-malonyl)glucoside	山柰素-3-O-(6''-丙二酰)葡萄糖苷	Flavonoids	黄酮	Flavonols	黄酮醇	-	3	4.70077e+06	1.57399e+06	3.16523e+06	497057	3.17894e+06	8.73217e+06	33656.5	93634.3	51367.3	2.477e+06	2.59153e+06	2.578e+06	-	-	--	--	--	--	--	1.18629	0.234767	0.0143984	-6.11795	down	1.20018	0.0758362	0.0189256	-5.72351	down
MWSmce632	195.065	93.0339	194.058	C10H10O4	[M+H]+	Vanillin acetate	香兰素乙酸酯	Phenolic acids	酚酸类	Phenolic acids	酚酸类	881-68-5	3	9	9	9	18156.4	30990.3	33301.5	35604.3	34703.3	51865	27734.7	27753.6	28982.1	-	-	1.3064	0.0281628	0.000327478	-11.5763	down	--	--	--	--	--	1.22605	0.018247	4524.91	12.1437	up
Zbxp007259	533.129	285.081	532.121	C25H24O13	[M+H]+	Acacetin-7-O-Malonyl-galactoside	金合欢素-7-O-丙二酰基-半乳糖苷	Flavonoids	黄酮	Flavones	黄酮	-	1	2.52239e+06	2.37879e+06	1.96113e+06	550590	7.1714e+06	1.28937e+07	256530	165863	31633	3.19158e+06	3.09173e+06	3.25613e+06	-	-	--	--	--	--	--	1.09352	0.200139	0.0220234	-5.50482	down	1.12991	0.00252984	0.0661624	-3.91785	down
MWS04447	130.086	70.0667	129.079	C6H11NO2	[M+H]+	Homoproline	高脯氨酸	Amino acids and derivatives	氨基酸及其衍生物	Amino acids and derivatives	氨基酸及其衍生物	56879-46-0	3	1.61269e+06	1.46889e+06	1.81607e+06	265046	516396	187619	21006.7	11568.6	32313.7	609482	589215	620617	-	-	1.24025	0.00075646	5.05401	2.33743	up	1.25289	0.0929303	0.0669607	-3.90054	down	1.21293	0.00378389	0.013249	-6.23797	down
Zmzp000145	189.16	84.0803	188.153	C9H20N2O2	[M+H]+	Trimethyllysine	三甲基赖氨酸	Amino acids and derivatives	氨基酸及其衍生物	Amino acids and derivatives	氨基酸及其衍生物	23284-33-5	1	8.86493e+06	7.50322e+06	8.9516e+06	2.87777e+06	3.83095e+06	3.23084e+06	1.80348e+06	1.44275e+06	2.21496e+06	4.11655e+06	4.12649e+06	3.93367e+06	C03793	ko00310,ko01100	1.2838	0.00181962	2.54737	1.34901	up	--	--	--	--	--	1.20554	0.00131387	0.215689	-2.21298	down
pme0193	147.076	84.0444	146.069	C5H10N2O3	[M+H]+	L-Glutamine	L-谷氨酰胺	Amino acids and derivatives	氨基酸及其衍生物	Amino acids and derivatives	氨基酸及其衍生物	56-85-9	3	1.0302e+07	4.47382e+06	9.72973e+06	1.74714e+06	2.98071e+06	3.36116e+06	1.07536e+06	1.03386e+06	1.02124e+06	3.94338e+06	3.86006e+06	3.73872e+06	C00064	ko00220,ko00230,ko00240,ko00250,ko00470,ko00630,ko00750,ko00910,ko00970,ko01100,ko01230,ko01232,ko01240,ko02010	1.11554	0.0897521	3.02949	1.59908	up	1.1986	0.0768059	0.387003	-1.36958	down	1.18363	0.0615593	0.127745	-2.96866	down
pmp000193	503.118	255.065	502.111	C24H22O12	[M+H]+	6''-O-Malonyldaidzin	6''-O-丙二酰黄豆苷	Flavonoids	黄酮	Isoflavones	异黄酮	124590-31-4	1	3.95949e+07	6.57304e+07	3.71762e+07	3.07189e+06	5.25667e+06	5.6182e+06	535823	634755	218863	1.71525e+07	1.81224e+07	1.76278e+07	C16191	ko00943	1.27973	0.0417029	10.2175	3.35298	up	1.24744	0.0316326	0.0996247	-3.32735	down	1.21215	0.0357362	0.00975036	-6.68033	down
Zmjp011399	619.399	455.353	618.392	C39H54O6	[M+H]+	2-p-Coumaryloxy-3-hydroxyurs-12-en-28-oic acid (Isoneriucoumaric acid)	2-对香豆酰氧基-3-羟基熊果-12-烯-28-酸 (Isoneriucoumaric acid)	Terpenoids	萜类	Triterpene	三萜	112693-17-1	3	2915.91	3909.07	1022.93	22110.4	17456.6	31327.3	9	9	9	13040.1	13783.5	13455.7	-	-	1.22103	0.0311906	0.110699	-3.17529	down	1.30804	0.028502	0.000380849	-11.3585	down	1.21344	0.0912436	0.00344041	-8.18321	down
mws0282	203.083	116.051	204.09	C11H12N2O2	[M-H]-	L-Tryptophan	L-色氨酸	Amino acids and derivatives	氨基酸及其衍生物	Amino acids and derivatives	氨基酸及其衍生物	73-22-3	1	6.9784e+07	4.78048e+07	6.701e+07	4.07281e+06	6.52012e+06	1.49476e+07	7.07454e+06	4.66637e+06	5.51665e+06	3.33544e+07	3.40269e+07	3.21937e+07	C00078	ko00260,ko00380,ko00400,ko00901,ko00966,ko00970,ko00996,ko01100,ko01110,ko01210,ko01230,ko01240	1.22461	0.00715793	7.22769	2.85353	up	--	--	--	--	--	1.21229	0.0142699	0.0934869	-3.41909	down
pmd0160	454.293	313.274	453.286	C21H44NO7P	[M+H]+	LysoPE 16:0(2n isomer)	溶血磷脂酰乙醇胺 16:0(2n异构)	Lipids	脂质	LPE	溶血磷脂酰乙醇胺	-	1	55774.1	60906.9	49620.6	121912	136168	177832	35854.6	74040.5	94754.3	101277	97601.6	95883.6	-	-	1.26364	0.029322	0.381503	-1.39023	down	1.04481	0.0328259	0.469475	-1.09088	down	--	--	--	--	--
Zmgn002106	206.084	58.0299	207.089	C11H13NO3	[M-H]-	N-Acetyl-L-phenylalanine	N-乙酰-L-苯丙氨酸	Amino acids and derivatives	氨基酸及其衍生物	Amino acids and derivatives	氨基酸及其衍生物	2018-61-3	1	5.28718e+06	4.94904e+06	4.98554e+06	6.22974e+06	7.49964e+06	9.23565e+06	1.01346e+07	1.09477e+07	1.13871e+07	7.59616e+06	8.02543e+06	7.89717e+06	C03519	ko00360,ko01100	--	--	--	--	--	--	--	--	--	--	1.21901	0.00221995	2.13309	1.09295	up
Lmsp004450	359.149	131.049	358.142	C20H22O6	[M+H]+	Dehydrodiconiferyl alcohol	脱氢双松柏醇	Lignans and Coumarins	木脂素和香豆素	Lignans	木脂素	4263-87-0	1	9	9	9	793343	760664	508767	154717	101149	42601	259770	270241	255854	-	-	1.30809	0.0166718	1.30892e-05	-16.2213	down	1.21775	0.0142319	0.144692	-2.78894	down	1.22225	0.0915981	11054.3	13.4323	up
Wbmn003453	497.166	437.201	498.174	C23H30O12	[M-H]-	6-O-Vanilloylajugol	6-O-香草酰基筋骨草醇	Terpenoids	萜类	Monoterpenoids	倍萜	124168-04-3	3	83736.1	974101	81545.4	503503	643507	773104	2.10581e+06	2.87591e+06	2.97111e+06	1.02943e+06	976861	1.02346e+06	-	-	--	--	--	--	--	1.27499	0.0128857	4.14185	2.05028	up	1.03667	0.00502748	6.97994	2.80322	up
Cmsp002787	227.092	181.049	226.084	C11H14O5	[M+H]+	3,4'-Dihydroxy-3',5'-dimethoxypropiophenone	3,4'-二羟基-3',5'-二甲氧基苯乙酮	Phenolic acids	酚酸类	Phenolic acids	酚酸类	136196-47-9	3	13536	17540	12391.5	11586.3	20149.2	22893.5	101499	79342.1	121723	35107.3	33155.6	34114.5	-	-	--	--	--	--	--	1.26159	0.0157123	5.53853	2.4695	up	1.21137	0.0181798	6.9607	2.79923	up
Lmbn005487	313.238	251.24	314.246	C18H34O4	[M-H]-	12,13-DHOME; (9Z)-12,13-Dihydroxyoctadec-9-enoic acid	12,13-二羟基十八烷基-9-烯酸	Lipids	脂质	Free fatty acids	游离脂肪酸	263399-35-5	1	11051.8	11186.8	11273.9	18705.9	15508.9	29812.5	32009.8	39889.6	42794.8	20166.5	21035.7	19910.8	C14829	ko00591	--	--	--	--	--	--	--	--	--	--	1.21285	0.0138529	3.42244	1.77502	up
pme0376	271.061	151.004	272.068	C15H12O5	[M-H]-	Naringenin (5,7,4'-Trihydroxyflavanone)*	柚皮素*	Flavonoids	黄酮	Flavanones	二氢黄酮	480-41-1	1	40050.3	11372.1	32701.3	39443.7	438814	606896	265755	335596	540799	210111	198333	203397	C00509	ko00941,ko00943,ko01100,ko01110	--	--	--	--	--	--	--	--	--	--	1.16527	0.04926	13.577	3.7631	up
mws1417	160.04	116.051	161.048	C9H7NO2	[M-H]-	Indole-3-carboxylic acid*	吲哚-3-甲酸*	Alkaloids	生物碱	Plumerane	吲哚类生物碱	771-50-6	3	150666	134218	135175	91073.3	113197	100111	69388	35811.2	56766.4	99131.1	95615.6	101331	C19837	-	--	--	--	--	--	--	--	--	--	--	1.1308	0.00407439	0.385579	-1.3749	down
Lmsn002288	503.141	341.088	504.148	C21H28O14	[M-H]-	1-O-Caffeoyl-(6-O-glucosyl)-β-D-glucose	1-O-咖啡酰-6-O-葡萄糖基-β-D-葡萄糖	Phenolic acids	酚酸类	Phenolic acids	酚酸类	-	3	9	9	9	16585.4	3507.41	14810.8	248394	157964	170817	65451.6	63551.2	61689.8	-	-	1.29935	0.104941	0.000773559	-10.3362	down	1.24295	0.0216952	16.5363	4.04756	up	1.22633	0.0208836	21376.9	14.3838	up
Lmjp004941	301.071	286.047	300.063	C16H12O6	[M+H]+	3,5,4'-Trihydroxy-7-methoxyflavone (Rhamnocitrin)*	鼠李柠檬素*	Flavonoids	黄酮	Flavonols	黄酮醇	569-92-6	3	52859.5	59657.5	27167.8	23989.9	16531.2	77530.4	556574	203937	271195	136909	144799	138557	C17059	-	--	--	--	--	--	1.18769	0.102	8.73945	3.12754	up	1.14529	0.109451	7.38596	2.88478	up
Lmmp005587	1105.58	603.427	1104.57	C54H88O23	[M+H]+	Soyasapogenol A-3-O-rhamnosyl(1,2)glucosyl(1,2)glucuronide-28-O-rhamnoside	大豆皂醇 A-3-O-鼠李糖基(1,2)葡萄糖基(1,2)葡萄糖醛酸苷-28-O-鼠李糖苷	Terpenoids	萜类	Triterpene Saponin	三萜皂苷	-	1	1.53082e+06	1.7097e+06	1.45116e+06	356741	534817	419705	334419	486160	508929	797390	810258	764478	-	-	1.28934	0.000522305	3.57798	1.83914	up	--	--	--	--	--	1.19946	0.000488492	0.283376	-1.81921	down
pmn001695	371.098	249.063	372.106	C16H20O10	[M-H]-	Trihydroxycinnamoylquinic acid	三羟基肉桂酰奎宁酸	Phenolic acids	酚酸类	Phenolic acids	酚酸类	-	1	409935	325112	365906	496787	1.10603e+06	1.58771e+06	2.26098e+06	3.25651e+06	3.83863e+06	1.37614e+06	1.46142e+06	1.42877e+06	-	-	1.05102	0.157285	0.345069	-1.53504	down	1.09633	0.0262222	2.93246	1.55211	up	1.20994	0.0266112	8.4982	3.08716	up
pmc0960	544.34	184.073	543.332	C28H50NO7P	[M+H]+	LysoPC 20:4	溶血磷脂酰胆碱 20:4	Lipids	脂质	LPC	溶血磷脂酰胆碱	-	3	4565.12	15094.1	10653.2	10423.9	16126.7	40475.3	9	9	9	10074.3	10019.9	9515.08	-	-	--	--	--	--	--	1.30213	0.136294	0.00040283	-11.2775	down	1.22001	0.0805072	0.000890724	-10.1327	down
pmn001642	503.083	459.1	504.09	C23H20O13	[M-H]-	Kaempferol-3-O-(2''-O-acetyl)glucuronide	山柰酚-3-O-(2''-O-乙酰)葡萄糖醛酸苷	Flavonoids	黄酮	Flavonols	黄酮醇	-	3	99114.9	9	123523	102330	117338	315119	2.02562e+06	3.71867e+06	3.90929e+06	1.21845e+06	1.21825e+06	1.15184e+06	-	-	--	--	--	--	--	1.26367	0.0351938	18.0512	4.17403	up	--	--	--	--	--
MWSmce584	138.091	77.0386	137.084	C8H11NO	[M+H]+	L-Tyramine	L-酪胺	Alkaloids	生物碱	Alkaloids	生物碱	51-67-2	3	73416.5	40995.2	44994.8	17684.7	28297	21151.3	33453.4	37299.5	33746.8	35754.3	33684.5	34037	C00483	ko00350,ko00950,ko01100,ko01110,ko01240	1.16646	0.0838954	2.37449	1.24762	up	--	--	--	--	--	--	--	--	--	--
pme1654	209.119	59.0151	210.126	C12H18O3	[M-H]-	Jasmonic acid	茉莉酸	Organic acids	有机酸	Organic acids	有机酸	77026-92-7	3	43346.9	42231.5	48250.9	82854.3	83840	157557	192744	507046	823520	191562	180856	181781	C08491	ko00592,ko01100,ko01110,ko04075	1.16834	0.123428	0.412734	-1.27672	down	1.08982	0.157095	4.69794	2.23203	up	1.14508	0.12599	11.3825	3.50874	up
mws4174	222.097	138.055	221.09	C8H15NO6	[M+H]+	N-Acetyl-D-mannosamine	N-乙酰-D-甘露糖胺	Others	其它类	Saccharides	糖类	7772-94-3	3	106452	30704.5	88323.6	24287.8	26355	25037.8	61458.9	61495.7	24251.3	56449.7	57416.4	53879	C00645	ko00520,ko01100,ko01250	1.0203	0.160221	2.97937	1.57501	up	--	--	--	--	--	--	--	--	--	--
pme3504	431.134	269.081	430.126	C22H22O9	[M+H]+	Formononetin-7-O-glucoside (Ononin)	芒柄花素-7-O-葡萄糖苷(芒柄花苷)	Flavonoids	黄酮	Isoflavones	异黄酮	486-62-4	1	6.58794e+06	1.39656e+07	5.08287e+06	1.88715e+06	1.31127e+07	1.79527e+07	629137	1.28821e+06	1.88387e+06	7.30729e+06	7.42896e+06	6.96489e+06	C10509	ko00943	--	--	--	--	--	1.01687	0.177194	0.115354	-3.11586	down	1.11501	0.115222	0.148274	-2.75366	down
pmn001423	385.187	223.135	386.194	C19H30O8	[M-H]-	Roseoside	长寿花糖苷	Others	其它类	Ketone compounds	酮类化合物	54835-70-0	3	116660	140268	128550	196890	279045	353230	1.12863e+07	1.29245e+07	1.17567e+07	4.31735e+06	4.60497e+06	4.53381e+06	-	-	1.17683	0.078763	0.4649	-1.10501	down	1.30437	0.00159471	43.3779	5.43889	up	1.22558	0.0016786	93.306	6.5439	up
Lmdn007639	255.066	119.05	256.074	C15H12O4	[M-H]-	3,9-Dihydroxypterocarpan	3,9-二羟基紫檀素	Flavonoids	黄酮	Isoflavones	异黄酮	61135-91-9	1	1.54549e+06	1.27795e+06	1.10428e+06	1.0625e+06	1.22793e+07	1.50221e+07	5.24072e+06	4.56725e+06	8.04939e+06	5.44464e+06	5.67049e+06	5.30835e+06	C04271	ko00943,ko01110	--	--	--	--	--	--	--	--	--	--	1.18818	0.0470889	4.54649	2.18475	up
Lmhp012042	355.284	263.237	354.277	C21H38O4	[M+H]+	2-Linoleoylglycerol	2-亚油酰甘油酯	Lipids	脂质	Glycerol ester	甘油酯	3443-82-1	1	695595	1.06795e+06	1.12996e+06	1.73929e+06	2.01184e+06	2.52711e+06	754565	1.0049e+06	969477	1.46042e+06	1.47422e+06	1.38471e+06	-	-	1.18468	0.0210614	0.460878	-1.11754	down	1.24041	0.0262115	0.434668	-1.20202	down	--	--	--	--	--
Zmjp000182	189.134	70.0652	188.127	C7H16N4O2	[M+H]+	N-Monomethyl-L-arginine*	N-单甲基-L-精氨酸*	Amino acids and derivatives	氨基酸及其衍生物	Amino acids and derivatives	氨基酸及其衍生物	17035-90-4	1	8.34481e+06	7.03268e+06	8.52648e+06	904603	1.67319e+06	1.02106e+06	162477	143000	240862	2.89018e+06	3.05942e+06	2.88644e+06	C03884	-	1.28708	0.0010786	6.64211	2.73164	up	1.26999	0.0490695	0.151809	-2.71967	down	1.22083	0.00352302	0.0228556	-5.45131	down
pme1194	228.098	112.054	227.091	C9H13N3O4	[M+H]+	2'-Deoxycytidine	2'-脱氧胞苷	Nucleotides and derivatives	核苷酸及其衍生物	Nucleotides and derivatives	核苷酸及其衍生物	951-77-9	3	36097.3	44480	22746.7	18072.5	13658.9	18114.1	14968.3	14546.4	20652.3	21261.5	22759.6	22171.1	C00881	ko00240,ko01100,ko01232,ko02010	1.10903	0.0993755	2.07288	1.05164	up	--	--	--	--	--	1.02553	0.0964559	0.485531	-1.04236	down
Lmhp008801	476.277	335.258	475.27	C23H42NO7P	[M+H]+	LysoPE 18:3	溶血磷脂酰乙醇胺 18:3	Lipids	脂质	LPE	溶血磷脂酰乙醇胺	-	1	65946.2	41141.2	43715.7	286672	635033	637064	138152	592695	482607	355450	379278	360602	-	-	1.25942	0.0558008	0.096745	-3.36967	down	--	--	--	--	--	1.09379	0.122054	8.04661	3.00838	up
mws0258	132.102	86.0964	131.095	C6H13NO2	[M+H]+	L-Isoleucine*	L-异亮氨酸*	Amino acids and derivatives	氨基酸及其衍生物	Amino acids and derivatives	氨基酸及其衍生物	73-32-5	1	3.02647e+07	1.56109e+07	3.03444e+07	5.75435e+07	8.83325e+07	1.07014e+08	7.92297e+07	8.35892e+07	8.38358e+07	7.02827e+07	6.87831e+07	6.56671e+07	C00407	ko00280,ko00290,ko00460,ko00960,ko00966,ko00970,ko01100,ko01110,ko01210,ko01230,ko02010	1.18031	0.0433956	0.301396	-1.73027	down	--	--	--	--	--	1.15231	0.00426268	3.23609	1.69425	up
pmb0865	518.324	184.073	517.317	C26H48NO7P	[M+H]+	LysoPC 18:3(2n isomer)	溶血磷脂酰胆碱 18:3(2n异构)	Lipids	脂质	LPC	溶血磷脂酰胆碱	-	1	299888	239761	332017	1.04269e+06	1.17074e+06	2.23028e+06	587830	2.38155e+06	2.47582e+06	1.04454e+06	1.11292e+06	1.10565e+06	-	-	1.24749	0.0863042	0.196157	-2.34992	down	--	--	--	--	--	1.05457	0.130868	6.24689	2.64314	up
pmp000417	417.118	255.065	416.111	C21H20O9	[M+H]+	Daidzein-4'-O-glucoside	大豆苷元-4'-O-葡萄糖苷	Flavonoids	黄酮	Isoflavones	异黄酮	-	2	1.05312e+07	2.01713e+07	9.43322e+06	1.598e+06	9.07094e+06	7.55361e+06	1.1714e+06	3.62324e+06	1.89839e+06	7.62024e+06	7.12256e+06	7.47671e+06	-	-	--	--	--	--	--	--	--	--	--	--	1.12859	0.0763199	0.16676	-2.58415	down
ML10181668	130.086	84.0809	129.079	C6H11NO2	[M+H]+	Cycloleucine	环亮氨酸	Amino acids and derivatives	氨基酸及其衍生物	Amino acids and derivatives	氨基酸及其衍生物	52-52-8	1	7.03827e+06	3.69292e+06	6.97173e+06	9	9	9	9	9	9	1.9016e+06	1.97328e+06	1.84156e+06	C03969	-	1.30793	0.0332763	655664	19.3226	up	--	--	--	--	--	1.22578	0.0332763	1.52517e-06	-19.3226	down
Zmhp003514	301.072	286.054	300.063	C16H12O6	[M+H]+	6,7,8-Tetrahydroxy-5-methoxyflavone*	6,7,8-三羟基-5-甲氧基黄酮*	Flavonoids	黄酮	Flavones	黄酮	-	3	107497	156346	47788.2	66700.8	71999.7	151038	1.23781e+06	397175	562415	329543	329682	310170	-	-	--	--	--	--	--	1.2088	0.130381	7.58408	2.92297	up	1.10214	0.132401	7.05129	2.81789	up
Lmhp009773	515.322	261.221	514.314	C27H46O9	[M+H]+	1-α-Linolenoyl-glycerol-3-O-glucoside	1-α-亚麻酸甘油酯-3-O-葡萄糖苷	Lipids	脂质	Glycerol ester	甘油酯	-	2	4907.86	4796.14	2941.21	32737.9	35375.7	103788	11101.3	18500.1	28009.1	31032	33338.1	32194.5	-	-	1.24353	0.149825	0.0735609	-3.76492	down	--	--	--	--	--	1.12582	0.0897035	4.55591	2.18774	up
Zmgn000447	184.98	78.9583	185.993	C3H7O7P	[M-H]-	3-Phospho-D-glyceric acid	3-磷酸-D-甘油酸	Others	其它类	Saccharides	糖类	820-11-1	3	489046	401749	383708	724284	732553	395748	979623	913598	1.30616e+06	701982	673907	653600	C00197	ko00010,ko00030,ko00260,ko00270,ko00561,ko00630,ko00710,ko01100,ko01110,ko01200,ko01230,ko01240	--	--	--	--	--	--	--	--	--	--	1.18006	0.0272732	2.51029	1.32786	up
mws0254	156.077	110.071	155.07	C6H9N3O2	[M+H]+	L-Histidine	L-组氨酸	Amino acids and derivatives	氨基酸及其衍生物	Amino acids and derivatives	氨基酸及其衍生物	71-00-1	1	1.85715e+06	3.83041e+06	1.9305e+06	6.20314e+06	6.45301e+06	4.16223e+06	54063	72372.5	92132	2.5871e+06	2.77974e+06	2.69939e+06	C00135	ko00340,ko00410,ko00470,ko00970,ko01100,ko01110,ko01230,ko02010	1.08927	0.0349167	0.45296	-1.14254	down	1.3051	0.0167444	0.0129957	-6.26582	down	1.21149	0.0621972	0.0286907	-5.12327	down
NK10251888	203.15	70.0653	202.143	C8H18N4O2	[M+H]+	NG,NG-Dimethyl-L-arginine*	NG,NG-二甲基-L-精氨酸*	Amino acids and derivatives	氨基酸及其衍生物	Amino acids and derivatives	氨基酸及其衍生物	30315-93-6	3	1.14736e+06	924692	1.04565e+06	378153	397190	341538	164351	174933	238389	526847	514885	489649	C03626	-	1.29626	0.00642769	2.79143	1.48101	up	--	--	--	--	--	1.21162	0.00259093	0.185288	-2.43216	down
mws0237	187.098	125.097	188.105	C9H16O4	[M-H]-	Azelaic acid	壬二酸	Organic acids	有机酸	Organic acids	有机酸	123-99-9	1	1.01157e+06	491576	1.03229e+06	1.18706e+06	1.55372e+06	1.82444e+06	851532	653376	697168	1.02393e+06	995893	949927	C08261	-	--	--	--	--	--	1.20869	0.0401262	0.482359	-1.05182	down	--	--	--	--	--
pmb0738	699.192	331.081	698.185	C34H34O16	[M+H]+	Tricin-7-O-(2''-Sinapoyl)glucoside	苜蓿素-7-O-(2''-芥子酰)葡萄糖苷	Flavonoids	黄酮	Flavones	黄酮	-	1	9997.31	21518.6	5818.37	1734.13	2455.68	8779.43	3.4453e+06	3.97837e+06	4.48502e+06	1.70842e+06	1.63352e+06	1.58472e+06	-	-	--	--	--	--	--	1.29808	0.00567977	918.226	9.8427	up	1.21582	0.00569565	318.975	8.3173	up
mws1389	455.353	455.353	456.36	C30H48O3	[M-H]-	3-Hydroxyolean-12-en-28-oic acid (Oleanolic acid)*	3-羟基齐墩果-12-烯-28-酸 (齐墩果酸)*	Terpenoids	萜类	Triterpene	三萜	508-02-1	1	1.93354e+06	1.9336e+06	994454	5.38841e+06	4.72849e+06	6.22676e+06	52908.2	23546.8	31002.2	3.50883e+06	3.36579e+06	3.24984e+06	C17148	-	1.2222	0.00286541	0.297461	-1.74923	down	1.30224	0.00633855	0.00657486	-7.24882	down	1.20726	0.0367836	0.0221033	-5.4996	down
MWSHY0069	301.07	286.049	300.063	C16H12O6	[M+H]+	Hispidulin (5,7,4'-Trihydroxy-6-methoxyflavone)*	高车前素*	Flavonoids	黄酮	Flavones	黄酮	1447-88-7	3	92877.3	130840	48239.8	47085.7	69216	117332	969176	336744	541483	283760	287198	267054	C10058	-	--	--	--	--	--	1.22186	0.100175	7.90727	2.98318	up	1.12523	0.103881	6.79301	2.76405	up
HJN110	455.359	455.359	456.36	C30H48O3	[M-H]-	3-Hydroxylup-20(29)-en-28-oic acid (Betulinic acid)*	3-羟基羽扇豆-20(29)-烯-28-酸 (白桦脂酸)*	Terpenoids	萜类	Triterpene	三萜	472-15-1	1	1.90621e+06	2.21829e+06	1.16134e+06	5.99109e+06	5.16487e+06	6.18008e+06	55126.8	22550	29463.2	3.83149e+06	3.58969e+06	3.58023e+06	C08619	-	1.23989	0.000813909	0.304905	-1.71357	down	1.30148	0.00290933	0.0061802	-7.33813	down	1.20767	0.0313312	0.0202692	-5.62456	down
pmp000199	923.5	423.363	922.493	C48H74O17	[M+H]+	Soyasaponin γg	大豆皂苷 γg	Terpenoids	萜类	Triterpene Saponin	三萜皂苷	-	1	2.54497e+06	3.61053e+06	3.53572e+06	6.09353e+06	1.1498e+07	1.28755e+07	346225	1.67798e+06	1.34831e+06	6.8036e+06	6.29336e+06	6.62207e+06	-	-	1.1819	0.0751434	0.318089	-1.6525	down	1.1918	0.0442887	0.110694	-3.17535	down	--	--	--	--	--
Zmgp006231	283.057	225.054	282.053	C16H10O5	[M+H]+	pseudobaptigenin	野靛苷	Flavonoids	黄酮	Isoflavones	异黄酮	90-29-9	3	8109.82	14187.5	1913.82	73940.5	76917	224726	1.23382e+06	190201	265777	251681	257400	237953	C10522	ko00943,ko01110	1.17492	0.142193	0.0644628	-3.95539	down	--	--	--	--	--	1.14351	0.240243	69.7943	6.12504	up
pmn001691	327.218	291.198	328.225	C18H32O5	[M-H]-	9,12,13-Trihydroxy-10,15-octadecadienoic acid	9,12,13-三羟基-10,15-十八碳二烯酸	Lipids	脂质	Free fatty acids	游离脂肪酸	-	1	5182.58	1209.96	5153.98	99381.2	128626	170838	341705	243119	394743	106997	98879.5	104460	-	-	1.26228	0.024465	0.0289498	-5.1103	down	1.18813	0.0321709	2.456	1.29631	up	1.19911	0.0183593	84.8366	6.40662	up
Zmhn001446	579.208	417.156	580.216	C28H36O13	[M-H]-	Syringaresinol-4'-O-glucoside	丁香树脂酚-4'-O-葡萄糖苷	Lignans and Coumarins	木脂素和香豆素	Lignans	木脂素	7374-79-0	2	407611	420465	305733	132448	114810	149916	355098	450065	446857	307958	287685	309523	C10890	-	1.27105	0.0156135	2.85469	1.51333	up	1.28763	0.00698978	3.15232	1.65641	up	--	--	--	--	--
Zmgn004894	151.04	136.017	152.047	C8H8O3	[M-H]-	Methyl 4-hydroxybenzoate*	对羟基苯甲酸甲酯*	Phenolic acids	酚酸类	Phenolic acids	酚酸类	99-76-3	3	27098.6	30647.7	27120	145554	79683.1	101509	91058.8	46007.6	36293.1	56632.4	56915.6	60906.1	-	-	1.269	0.0526781	0.259732	-1.94491	down	--	--	--	--	--	--	--	--	--	--
Zmjn014062	455.35	455.35	456.36	C30H48O3	[M-H]-	3-Hydroxydammara-21-oic acid 21,23-lactone	3-羟基达玛烷-21-酸-21,23-内酯	Terpenoids	萜类	Triterpene	三萜	-	1	1.90129e+06	2.14819e+06	1.0445e+06	5.52104e+06	4.69018e+06	6.02713e+06	49686.6	25608.9	30173.9	3.63755e+06	3.53449e+06	3.3512e+06	-	-	1.21665	0.00211405	0.3137	-1.67254	down	1.30417	0.00519802	0.00649508	-7.26644	down	1.21066	0.0380923	0.0207047	-5.59389	down
Lmgp003335	433.113	271.06	432.106	C21H20O10	[M+H]+	4',5-Dihydroxyisoflavone-7-O-galactoside*	5,4'-二羟基异黄酮-7-O-半乳糖苷*	Flavonoids	黄酮	Isoflavones	异黄酮	-	1	2.95583e+06	1.9134e+06	2.77773e+06	473627	1.78055e+06	2.57284e+06	523839	994807	1.10207e+06	1.77476e+06	1.72607e+06	1.63512e+06	-	-	--	--	--	--	--	--	--	--	--	--	1.10555	0.0182647	0.342713	-1.54493	down
MWStz152	206.082	118.069	205.074	C11H11NO3	[M+H]+	2-(Acetylamino)-3-phenyl-2-propenoic acid*	α-乙酰氨基肉桂酸*	Alkaloids	生物碱	Alkaloids	生物碱	5469-45-4	3	2.10422e+06	1.98049e+06	2.19017e+06	2.66284e+06	3.01719e+06	3.29265e+06	3.87074e+06	4.1319e+06	4.58368e+06	3.19379e+06	3.26078e+06	3.00831e+06	-	-	--	--	--	--	--	--	--	--	--	--	1.21	0.00611425	2.00583	1.0042	up
Lmmn004916	1219.55	1219.55	1220.55	C57H88O28	[M-H]-	Medicagenic acid-3-O-glucuronide-28-O-xylosyl(1,4)-[apiosyl(1,3)]-rhamnosyl(1,2)-arabinoside	苜蓿酸-3-O-葡萄糖醛酸苷-28-O-木糖基(1,4)-[芹糖基(1,3)]-鼠李糖基(1,2)-阿拉伯糖苷	Terpenoids	萜类	Triterpene Saponin	三萜皂苷	-	1	6.95392e+06	5.52479e+06	5.64416e+06	2.50306e+06	3.2623e+06	2.19531e+06	7177.27	36032.6	9	2.87214e+06	2.7913e+06	2.64433e+06	-	-	1.25066	0.00534414	2.27655	1.18685	up	1.08924	0.0140445	0.00542905	-7.52508	down	1.05471	0.00569834	0.00238477	-8.71193	down
Zmdn011161	239.071	223.032	240.079	C15H12O3	[M-H]-	Chrysophanol-9-anthrone	大黄酚-9-蒽酮	Quinones	醌类	Anthraquinone	蒽醌	491-58-7	3	724735	760218	1.23231e+06	1.09194e+06	946654	796849	1.57029e+07	1.44111e+07	1.51941e+07	1.63265e+07	1.74512e+07	1.6164e+07	C10314	-	--	--	--	--	--	1.30678	0.000406353	15.9792	3.99812	up	1.21799	0.000108011	16.6742	4.05954	up
mws0126	524.371	184.073	523.364	C26H54NO7P	[M+H]+	LysoPC 18:0	溶血磷脂酰胆碱 18:0	Lipids	脂质	LPC	溶血磷脂酰胆碱	19420-57-6	1	207793	199761	181694	289237	298859	494865	292550	572587	623626	383278	351921	371567	-	-	--	--	--	--	--	--	--	--	--	--	1.06792	0.0995604	2.52654	1.33717	up
MWS04555g	132.102	86.0975	131.095	C6H13NO2	[M+H]+	D-Allo-Isoleucine	别异亮氨酸	Amino acids and derivatives	氨基酸及其衍生物	Amino acids and derivatives	氨基酸及其衍生物	1509-35-9	1	2.40779e+07	1.01712e+07	1.96137e+07	3.81795e+07	6.86737e+07	9.29973e+07	6.4278e+07	6.75283e+07	6.91517e+07	5.65585e+07	5.57725e+07	5.21412e+07	-	-	1.1363	0.0835166	0.269516	-1.89156	down	--	--	--	--	--	1.14702	0.00339768	3.73092	1.89953	up
pmb2319	482.324	184.073	481.317	C23H48NO7P	[M+H]+	LysoPC 15:0	溶血磷脂酰胆碱 15:0	Lipids	脂质	LPC	溶血磷脂酰胆碱	108273-89-8	2	105691	94050.7	138910	277920	320954	375619	105563	204878	218459	204782	208831	222303	-	-	1.26467	0.00764607	0.347516	-1.52485	down	--	--	--	--	--	--	--	--	--	--
mws0983	326.305	62.0601	325.298	C20H39NO2	[M+H]+	N-Oleoylethanolamine	油酰单乙醇胺	Alkaloids	生物碱	Alkaloids	生物碱	111-58-0	2	23613.2	16706.9	21063.4	229512	190000	230680	46489.1	81434.8	135067	111089	103936	102404	C20792	-	1.30323	0.00392309	0.0944081	-3.40495	down	1.1077	0.0210814	0.404481	-1.30585	down	1.10738	0.119989	4.28439	2.09909	up
pmp000197	797.468	441.37	796.461	C42H68O14	[M+H]+	Soyasaponin βb'	大豆皂苷 βb'	Terpenoids	萜类	Triterpene Saponin	三萜皂苷	-	1	73985.2	207294	245350	1.03454e+06	1.15008e+06	2.24833e+06	280329	231359	287614	844220	819556	772372	-	-	1.21717	0.075533	0.118799	-3.0734	down	1.24973	0.0883207	0.180309	-2.47145	down	--	--	--	--	--
Lmzp004885	331.081	315.05	330.074	C17H14O7	[M+H]+	Tricin (5,7,4'-Trihydroxy-3',5'-dimethoxyflavone)	苜蓿素(麦黄酮)	Flavonoids	黄酮	Flavones	黄酮	520-32-1	1	75908.3	16244.5	13056.4	21577.2	54040.1	38688.9	2.86625e+06	3.01228e+06	5.01311e+06	1.25896e+06	1.36944e+06	1.28019e+06	C10193	-	--	--	--	--	--	1.29589	0.0351932	95.2849	6.57418	up	1.19396	0.0350584	103.524	6.69382	up
Lmmp006607	973.498	455.35	972.493	C48H76O20	[M+H]+	Hederagenin-3-O-glucuronide-28-O-glucosyl(1,2)glucoside	常春藤皂苷元-3-O-葡萄糖醛酸苷-28-O-葡萄糖基(1,2)-葡萄糖苷	Terpenoids	萜类	Triterpene Saponin	三萜皂苷	-	2	1.52413e+06	1.52176e+06	1.49567e+06	735680	776479	771343	13902.2	20541	20158.3	968030	886490	908819	-	-	--	--	--	--	--	1.30749	0.00020967	0.0239113	-5.38616	down	1.22512	1.48186e-05	0.0120226	-6.3781	down
pme3475	273.076	153.018	272.068	C15H12O5	[M+H]+	Butin; 7,3',4'-Trihydroxyflavanone	紫铆素	Flavonoids	黄酮	Flavanones	二氢黄酮	492-14-8	2	76039.8	33804.7	44895.1	26334	545959	599435	167154	156526	305351	242754	222159	227386	C09614	ko00941	--	--	--	--	--	--	--	--	--	--	1.11991	0.0724086	4.06509	2.02329	up
Lmhp112042	355.284	263.237	354.277	C21H38O4	[M+H]+	1-Linoleoylglycerol	1-亚油酰甘油酯	Lipids	脂质	Glycerol ester	甘油酯	2277-28-3	2	1.53308e+06	2.43481e+06	2.29301e+06	3.16641e+06	4.11105e+06	4.45312e+06	1.18504e+06	2.15182e+06	2.40583e+06	3.13437e+06	2.90565e+06	2.88364e+06	-	-	--	--	--	--	--	1.10316	0.0203409	0.489549	-1.03047	down	--	--	--	--	--
pmb2654	460.146	117.9	461.153	C19H27NO12	[M-H]-	Anthranilate-1-O-Sophoroside	邻氨基苯甲酸-1-O-槐糖苷	Phenolic acids	酚酸类	Phenolic acids	酚酸类	-	3	3.47701e+06	804811	2.37806e+06	1.12192e+06	1.11688e+06	702917	102715	186764	150979	585529	538354	583173	-	-	--	--	--	--	--	1.2755	0.0237951	0.149728	-2.73959	down	1.15359	0.115908	0.0661359	-3.91842	down
pmb0746	527.155	331.081	526.148	C27H26O11	[M+H]+	Tricin-4'-O-(guaiacylglycerol)ether	苜蓿素-4'-O-(愈创木酰甘油)醚	Flavonoids	黄酮	Flavones	黄酮	-	3	9	9	9	19143.4	2636.76	16146.1	122571	80966.5	163246	61212	58224.8	55746.3	-	-	1.29239	0.130602	0.000711907	-10.456	down	1.16672	0.0388016	9.67096	3.27366	up	1.22593	0.0357375	13584.6	13.7297	up
pme0026	147.113	84.0808	146.106	C6H14N2O2	[M+H]+	L-Lysine	L-赖氨酸	Amino acids and derivatives	氨基酸及其衍生物	Amino acids and derivatives	氨基酸及其衍生物	56-87-1	1	1.00765e+07	3.89733e+06	9.75922e+06	1.45432e+06	2.8428e+06	2.71615e+06	1.19727e+06	589511	858449	3.4442e+06	3.21178e+06	3.15196e+06	C00047	ko00300,ko00310,ko00470,ko00780,ko00960,ko00970,ko01100,ko01110,ko01210,ko01230,ko02010	1.10524	0.10282	3.38402	1.75874	up	1.11633	0.0660624	0.377174	-1.4067	down	1.15554	0.0717797	0.111458	-3.16543	down
mws0058	299.056	284.033	300.063	C16H12O6	[M-H]-	Diosmetin (5,7,3'-Trihydroxy-4'-methoxyflavone)	香叶木素	Flavonoids	黄酮	Flavones	黄酮	520-34-3	2	65061.6	132563	52699.8	60076.3	86626.8	106049	2.36925e+06	559359	617259	358803	347135	325667	C10038	-	--	--	--	--	--	1.21669	0.205747	14.029	3.81034	up	1.12896	0.2054	14.1651	3.82427	up
pmn001694	329.233	229.146	330.241	C18H34O5	[M-H]-	9,10,13-Trihydroxy-11-Octadecenoic Acid	9,10,13-三羟基-11-十八碳烯酸	Lipids	脂质	Free fatty acids	游离脂肪酸	29907-57-1	1	170634	60953.1	139566	1.62506e+06	2.12517e+06	1.65233e+06	1.43202e+06	956724	1.30816e+06	965556	951893	880130	C14835	ko00591	1.27165	0.00735902	0.0686996	-3.86356	down	--	--	--	--	--	1.18142	0.0126922	9.9606	3.31623	up
MWS5164	203.15	70.0653	202.143	C8H18N4O2	[M+H]+	N,N'-Dimethylarginine;SDMA*	N,N'-二甲基精氨酸*	Amino acids and derivatives	氨基酸及其衍生物	Amino acids and derivatives	氨基酸及其衍生物	30344-00-4	3	1.16696e+06	1.02028e+06	1.10746e+06	410987	433095	384381	188182	182428	237994	548128	523420	496520	-	-	1.30309	0.00176044	2.68196	1.42329	up	1.27029	0.000987107	0.49542	-1.01328	down	1.2184	0.000600478	0.184723	-2.43657	down
Hmhp001812	282.12	136.06	281.112	C11H15N5O4	[M+H]+	2'-O-Methyladenosine	2-甲氧基腺苷	Nucleotides and derivatives	核苷酸及其衍生物	Nucleotides and derivatives	核苷酸及其衍生物	2140-79-6	1	89113.9	18172.3	28987.3	46461.1	50580.5	85761.6	23338.8	24678.7	12292.1	47752.3	52445.9	51606.7	-	-	--	--	--	--	--	1.15562	0.0707062	0.329915	-1.59983	down	--	--	--	--	--
Zmhn002422	355.103	193.052	356.111	C16H20O9	[M-H]-	1-O-Feruloyl-β-D-glucose	1-O-阿魏酰-β-D-葡萄糖	Phenolic acids	酚酸类	Phenolic acids	酚酸类	7196-71-6	1	726188	777084	850902	593212	629710	706202	2.94386e+06	5.01697e+06	5.01498e+06	1.69003e+06	1.85993e+06	1.74038e+06	C17759	-	--	--	--	--	--	1.28405	0.0331726	6.72627	2.74981	up	1.19577	0.035699	5.51183	2.46253	up
HJAP140	299.082	284.069	298.084	C17H14O5	[M+H]+	Puerol A*	普埃洛尔 A*	Phenolic acids	酚酸类	Phenolic acids	酚酸类	152784-32-2	1	123744	398163	71674.9	367989	1.15583e+06	2.1302e+06	1.15108e+07	930977	1.22123e+06	2.47772e+06	2.24355e+06	2.36004e+06	-	-	1.02393	0.179205	0.162446	-2.62197	down	--	--	--	--	--	1.01587	0.337076	23.0179	4.52469	up
mws1178	271.098	135.047	272.105	C16H16O4	[M-H]-	Vestitol	驴食草酚	Flavonoids	黄酮	Other Flavonoids	其它类黄酮	35878-41-2	1	17888.1	37744.3	11812.9	95834.3	553804	1.95396e+06	1.03351e+07	288472	298215	1.53176e+06	1.51694e+06	1.39633e+06	C16225	ko00943,ko01110	1.1197	0.269531	0.0259046	-5.27065	down	--	--	--	--	--	1.04009	0.39274	161.936	7.33928	up
Lmdp005678	797.468	441.372	796.461	C42H68O14	[M+H]+	Soyasaponin III	大豆皂苷 III	Terpenoids	萜类	Triterpene Saponin	三萜皂苷	55304-02-4	3	348514	228347	336081	834961	1.18681e+06	2.41236e+06	711148	894834	955614	873904	916424	828815	C19865	-	1.19169	0.132596	0.20589	-2.28006	down	--	--	--	--	--	1.16962	0.00693045	2.80587	1.48845	up
Wmkp002590	595.186	127.039	594.159	C27H30O15	[M+H]+	5,7-Dihydroxy-4-methoxyflavone-3-O-xylose-(1-6)-glucose	5,7-二羟基-4-甲氧基黄酮-3-O-木糖-(1-6)-葡萄糖	Flavonoids	黄酮	Flavones	黄酮	-	3	360351	648222	367112	167129	140668	237780	29326.1	32752.5	58659.4	234938	259760	249324	-	-	1.14593	0.0894081	2.52152	1.33429	up	1.23595	0.0300067	0.221303	-2.1759	down	1.19304	0.0465584	0.0877658	-3.5102	down
MWS04412	175.121	70.0658	174.137	C8H18N2O2	[M+H]+	N(6),N(6)-Dimethyl-L-lysine	N(6),N(6)-二甲基-L-赖氨酸	Amino acids and derivatives	氨基酸及其衍生物	Amino acids and derivatives	氨基酸及其衍生物	2259-86-1	3	1.88039e+07	1.69293e+07	2.00175e+07	3.84185e+06	6.44905e+06	2.38404e+06	65835.5	112514	209734	7.43257e+06	7.40952e+06	6.79187e+06	-	-	1.23286	0.000915526	4.3985	2.13701	up	1.27387	0.0747464	0.0306182	-5.02947	down	1.216	0.00231673	0.00696106	-7.16648	down
Zmxp003107	611.161	287.057	610.153	C27H30O16	[M+H]+	Luteolin-7,3'-di-O-glucoside	木犀草素-7,3'-O-二葡萄糖苷	Flavonoids	黄酮	Flavones	黄酮	52187-80-1	3	84480	139798	96954	24351.9	45422.2	209963	20110.5	10075.5	14806.8	69634.9	67593.4	74530.5	-	-	--	--	--	--	--	--	--	--	--	--	1.18581	0.0285351	0.140063	-2.83585	down
pmb0854	518.324	184.073	517.317	C26H48NO7P	[M+H]+	LysoPC 18:3	溶血磷脂酰胆碱 18:3	Lipids	脂质	LPC	溶血磷脂酰胆碱	-	1	297725	249386	307133	904102	850031	1.73268e+06	614076	4.35282e+06	4.85011e+06	982606	1.08782e+06	1.03676e+06	-	-	1.23936	0.0910479	0.244993	-2.02919	down	--	--	--	--	--	1.02794	0.154961	11.492	3.52256	up
Hmjn003948	487.354	487.354	488.35	C30H48O5	[M-H]-	2,3,6-Trihydroxyurs-12-en-28-oic acid (Madasiatic acid)	2,3,6-三羟基熊果-12-烯-28-酸 (马达积雪草酸)	Terpenoids	萜类	Triterpene	三萜	26532-66-1	3	66241	21642.5	61358	91278.7	74563.7	223238	148687	253714	472583	160116	175633	162049	-	-	--	--	--	--	--	--	--	--	--	--	1.07147	0.123709	5.86287	2.55161	up
mws1587	132.102	86.0964	131.095	C6H13NO2	[M+H]+	L-Norleucine*	L-正亮氨酸*	Amino acids and derivatives	氨基酸及其衍生物	Amino acids and derivatives	氨基酸及其衍生物	327-57-1	1	4.21351e+06	1.73086e+06	3.47228e+06	6.79904e+06	1.42618e+07	1.90537e+07	1.14467e+07	1.24315e+07	1.291e+07	1.01394e+07	9.75285e+06	9.15732e+06	C01933	-	1.1313	0.0973919	0.234744	-2.09084	down	--	--	--	--	--	1.14568	0.00125254	3.90671	1.96595	up
mws2523	421.075	241.012	422.082	C12H23O14P	[M-H]-	Trehalose 6-phosphate	海藻糖-6-磷酸	Others	其它类	Saccharides	糖类	4484-88-2	2	250181	82012.8	103596	134594	106400	72384.3	36602.8	28918.6	17563.5	154920	160337	144847	C00689	ko00500,ko01100,ko01110	--	--	--	--	--	1.20764	0.0409348	0.265126	-1.91525	down	1.09263	0.154592	0.190653	-2.39098	down
Xmgp006913	341.139	137.06	340.131	C20H20O5	[M+H]+	2,4,2',4'-tetrahydroxy-3'-prenylchalcone	2,4,2',4'-四羟基-3'-异戊烯基查耳酮	Flavonoids	黄酮	Chalcones	查耳酮	-	3	91488.4	54332.5	51710.8	4.52413e+06	2.43528e+06	2.12185e+06	330923	289653	180165	1.25853e+06	1.3e+06	1.17408e+06	-	-	1.29367	0.0590955	0.0217516	-5.52274	down	1.2708	0.0666826	0.0881752	-3.50348	down	1.14961	0.0381008	4.05374	2.01925	up
Lmbn006152	279.233	59.0133	280.24	C18H32O2	[M-H]-	(9Z,11E)-Octadecadienoic acid*	(9Z,11E)-十八碳二烯酸*	Lipids	脂质	Free fatty acids	游离脂肪酸	2540-56-9	1	35466.4	41423.3	57127.2	58714.8	86779.4	99536	17654.7	25471.5	22913.2	46274.7	49962.9	51152	C04056	ko00591	--	--	--	--	--	1.25784	0.0345619	0.269516	-1.89156	down	1.09732	0.059269	0.492769	-1.02102	down
mws1491	279.233	59.0139	280.24	C18H32O2	[M-H]-	Linoleic acid*	亚油酸*	Lipids	脂质	Free fatty acids	游离脂肪酸	60-33-3	1	35466.4	41423.3	57127.2	58714.8	86779.4	99536	17654.7	25471.5	22913.2	46274.7	49962.9	51152	C01595	ko00591,ko01040,ko01100	--	--	--	--	--	1.25784	0.0345619	0.269516	-1.89156	down	1.09732	0.059269	0.492769	-1.02102	down
mws2104	193.072	59.0139	194.079	C7H14O6	[M-H]-	D-Pinitol	D-松醇	Others	其它类	Saccharides	糖类	10284-63-6	2	130142	137873	119342	165325	180781	194390	435936	426951	570675	253231	258216	233694	C03844	-	--	--	--	--	--	1.28062	0.0207291	2.65231	1.40725	up	1.21245	0.0162888	3.70089	1.88787	up
Lmmn002179	313.093	107.05	314.1	C14H18O8	[M-H]-	Methyl salicylate-2-O-glucoside	水杨酸甲酯-2-O-葡萄糖苷	Phenolic acids	酚酸类	Phenolic acids	酚酸类	10019-60-0	3	241715	186386	235270	80501	73538	79262.5	241894	250948	213946	182627	184559	167413	-	-	1.28899	0.0134985	2.8434	1.50762	up	1.30397	0.00382932	3.0295	1.59908	up	--	--	--	--	--
HJAP135	505.123	257.08	504.127	C24H24O12	[M+H]+	Pinocembrin-7-O-(6''-O-malonyl)glucoside	乔松素-7-O-(6''-O-丙二酰)葡萄糖苷	Flavonoids	黄酮	Flavanones	二氢黄酮	-	3	82662.6	59912.5	77248.4	9	9	9	9	14911.9	29804.7	34871.5	38557.3	35762.3	-	-	1.30838	0.00865672	8141.61	12.9911	up	--	--	--	--	--	--	--	--	--	--
Lmjp002906	479.118	317.065	478.111	C22H22O12	[M+H]+	Rhamnetin-3-O-Glucoside	鼠李素-3-O-葡萄糖苷	Flavonoids	黄酮	Flavonols	黄酮醇	27875-34-9	3	24578.5	46958.3	9	9	9	9	852828	502473	420982	259164	275258	288124	-	-	--	--	--	--	--	1.30922	0.0465885	65788.3	16.0055	up	--	--	--	--	--
pme3184	332.075	136.062	331.068	C10H14N5O6P	[M+H]+	2'-Deoxyadenosine-5'-monophosphate	2'-脱氧腺苷-5'-单磷酸	Nucleotides and derivatives	核苷酸及其衍生物	Nucleotides and derivatives	核苷酸及其衍生物	653-63-4	3	224421	165275	161196	35215.9	62503.7	57272.6	69862.8	103866	146483	102107	107941	113714	C00360	ko00230,ko01100,ko01232	1.25307	0.0131788	3.55433	1.82958	up	1.0254	0.117703	2.06599	1.04683	up	--	--	--	--	--
pmb0579	669.181	207	668.174	C33H32O15	[M+H]+	Chrysoeriol-7-O-(6''-sinapoyl)glucoside	金圣草黄素-7-O-(6''-芥子酰)葡萄糖苷	Flavonoids	黄酮	Flavones	黄酮	-	3	9	9	9	5244.39	4840.42	16354.8	183247	155965	203965	77425	74523.7	69507	-	-	1.30102	0.144776	0.00102119	-9.93553	down	1.27324	0.00408793	20.5441	4.36065	up	1.22651	0.00584218	20117.7	14.2962	up
pmf0541	287.092	155.013	288.1	C16H16O5	[M-H]-	Shikonin	紫草素	Quinones	醌类	Quinones	醌类	517-89-5	3	31634.6	25744.3	34135.3	83325	44546.4	49554.3	79610	72233	49067.4	43712.3	43628.6	47915.5	C17412	ko00130,ko01110	--	--	--	--	--	--	--	--	--	--	1.12159	0.0498305	2.1954	1.13448	up
pmb0530	664.116	136.062	663.109	C21H27N7O14P2	[M+H]+	Nicotinic acid adenine dinucleotide	烟酸腺嘌呤二核苷酸	Nucleotides and derivatives	核苷酸及其衍生物	Nucleotides and derivatives	核苷酸及其衍生物	53-84-9	3	62748.1	56556.4	68554.6	11566.8	43087.4	49194	27148.2	28192.9	19187.2	38086.4	42261.5	41490.6	C00003	ko00190,ko00730,ko00760,ko01100,ko01240	--	--	--	--	--	--	--	--	--	--	1.18047	0.00127553	0.396724	-1.33379	down
MWS0552	239.202	223.026	240.209	C15H28O2	[M-H]-	Cis-10-Pentadecenoic Acid(C15:1)	顺-10-十五碳烯酸	Lipids	脂质	Free fatty acids	游离脂肪酸	84743-29-3	2	768917	720987	1.24153e+06	1.03309e+06	868470	832641	1.45307e+07	1.35238e+07	1.39606e+07	1.55828e+07	1.70271e+07	1.54248e+07	-	-	--	--	--	--	--	1.30848	0.000297043	15.3665	3.94172	up	1.21728	2.29267e-05	15.3821	3.94318	up
Lmjn005592	343.082	313.035	344.09	C18H16O7	[M-H]-	Cirsilineol (4',5-Dihydroxy-3',6,7-trimethoxyflavone)	甲基条叶蓟素	Flavonoids	黄酮	Flavanones	二氢黄酮	41365-32-6	3	13959	98118.2	22832.1	22485.4	20209.6	15950	83879.5	75420.5	124442	53604.9	58019.2	52255.7	C10032	-	--	--	--	--	--	1.27473	0.0365093	4.83829	2.2745	up	--	--	--	--	--
pme3705	193.035	72.9931	194.043	C6H10O7	[M-H]-	D-Glucoronic acid*	D-葡萄糖醛酸*	Others	其它类	Saccharides	糖类	6556-12-3	3	125936	91447.8	111150	147254	189496	157329	338237	240380	296490	170185	180919	161829	C00191	ko00040,ko00053,ko00520,ko00562,ko01100,ko01240,ko01250	--	--	--	--	--	--	--	--	--	--	1.18498	0.0150915	2.66367	1.41342	up
MWSHY0063	433.113	271.06	432.106	C21H20O10	[M+H]+	Sophoricoside	槐角苷	Flavonoids	黄酮	Isoflavones	异黄酮	152-95-4	1	2.4116e+06	1.64191e+06	2.25362e+06	438896	1.68798e+06	1.61537e+06	497127	855051	904868	1.47166e+06	1.40802e+06	1.31473e+06	-	-	--	--	--	--	--	--	--	--	--	--	1.13059	0.0138742	0.357856	-1.48255	down
Lmgn002555	173.082	59.0139	174.089	C8H14O4	[M-H]-	2-Propylglutaric acid	2-丙基戊二酸	Organic acids	有机酸	Organic acids	有机酸	32806-62-5	3	156465	52588.7	108832	684475	1.01997e+06	1.47287e+06	920688	805758	1.08899e+06	647537	642104	709945	C16658	-	1.24031	0.0507116	0.100049	-3.32123	down	--	--	--	--	--	1.17803	0.0048523	8.85676	3.14678	up
mws0120	258.11	104.107	257.103	C8H20NO6P	[M+H]+	Choline Alfoscerate	甘磷酸胆碱 GPC	Lipids	脂质	PC	磷脂酰胆碱	28319-77-9	3	223812	276247	237947	238774	324523	146150	74728.2	24406.4	114483	160010	142953	150346	C00670	ko00564,ko00565	--	--	--	--	--	1.03599	0.0654072	0.301104	-1.73167	down	1.01687	0.00816602	0.289452	-1.78861	down
Lmhp010908	536.371	184.073	535.364	C27H54NO7P	[M+H]+	LysoPC 19:1	溶血磷脂酰胆碱 19:1	Lipids	脂质	LPC	溶血磷脂酰胆碱	-	3	116560	190963	129444	77166.4	129008	209642	17131.2	16051.5	26298.3	123845	126208	113256	-	-	--	--	--	--	--	1.23663	0.0900977	0.143046	-2.80544	down	1.19761	0.0296389	0.136122	-2.87702	down
Lmqn003210	297.073	254.066	298.084	C17H14O5	[M-H]-	5-Hydroxy-6,7-dimethoxyflavone	5-羟基-6,7-二甲氧基黄酮	Flavonoids	黄酮	Flavones	黄酮	740-33-0	3	15895.3	48329.7	13436.3	58191.9	90847.4	215943	2.73241e+06	193266	301744	353384	377481	396147	-	-	1.06531	0.179269	0.212781	-2.23256	down	--	--	--	--	--	1.07261	0.332818	41.5576	5.37704	up
mws1565	389.144	209.081	388.137	C17H24O10	[M+H]+	Geniposide	京尼平苷	Terpenoids	萜类	Monoterpenoids	倍萜	24512-63-8	3	416188	380530	436518	179741	416973	316601	812099	950174	1.00765e+06	528785	560429	593697	C09781	-	--	--	--	--	--	1.19447	0.00258985	3.03282	1.60066	up	1.20411	0.00854943	2.24606	1.16739	up
MWS1882	132.03	88.0403	133.037	C4H7NO4	[M-H]-	Iminodiacetic acid*	亚氨基二乙酸*	Organic acids	有机酸	Organic acids	有机酸	142-73-4	1	260904	197532	268710	372534	414324	721978	197581	210982	190716	308565	330158	294405	C19911	-	1.0985	0.136658	0.481925	-1.05312	down	1.18159	0.11016	0.39718	-1.33214	down	--	--	--	--	--
Wbtp009573	329.1	273.039	328.095	C18H16O6	[M+H]+	1,3,7,8-tetrahydroxy-2-prenylxanthone	1,3,7,8-四羟基-2-戊烯基蒽酮	Flavonoids	黄酮	Other Flavonoids	其它类黄酮	-	3	22122.2	621259	49229.3	14317	11114.5	60839	9	9	9	86114.2	86425	77885.4	-	-	--	--	--	--	--	1.29623	0.215482	0.000312969	-11.6417	down	1.19815	0.358771	3.89829e-05	-14.6468	down
Lhcp102413	943.523	455.351	942.519	C48H78O18	[M+H]+	3,16,28,30-Tetrahydroxyolean-11,13(18)-dien-3-O-glucosyl(1→6)[rhamnosyl(1→4)glucoside]	3,16,28,30-四羟基齐墩果基-11,13(18)-二烯-3-O-葡萄糖基(1→6)[鼠李糖基(1→4)葡萄糖苷]	Terpenoids	萜类	Triterpene Saponin	三萜皂苷	-	3	95492.5	176168	56208.7	26414	41853.1	26804.6	9	9	9	59129.8	62238.6	55401.8	-	-	1.11869	0.156532	3.44866	1.78604	up	1.30959	0.0247835	0.000283997	-11.7818	down	1.22339	0.0904585	8.23498e-05	-13.5679	down
Lmqp002761	313.143	151.075	312.136	C19H20O4	[M+H]+	Alnusonol	赤杨醇	Phenolic acids	酚酸类	Phenolic acids	酚酸类	52330-12-8	3	187313	174058	219450	80122.8	58862.2	42234.9	334979	10711.8	9	90774.1	94489.9	84181.8	-	-	1.2398	0.00182989	3.20506	1.68035	up	--	--	--	--	--	--	--	--	--	--
Lmwp005925	973.5	471.347	972.493	C48H76O20	[M+H]+	Azukisaponin IV	赤豆皂苷 IV	Terpenoids	萜类	Triterpene Saponin	三萜皂苷	82793-04-2	3	2.27178e+06	2.83837e+06	2.37125e+06	1.67797e+06	1.48476e+06	1.82271e+06	482884	1.10985e+06	1.52702e+06	1.63939e+06	1.77393e+06	1.58284e+06	-	-	--	--	--	--	--	--	--	--	--	--	1.00108	0.022446	0.417001	-1.26188	down
pme2122	112.087	95.0604	111.08	C5H9N3	[M+H]+	Histamine	组胺	Alkaloids	生物碱	Alkaloids	生物碱	51-45-6	3	864043	845377	857392	1.17197e+06	1.23239e+06	981386	307975	494962	636879	934596	851058	840330	C00388	ko00340,ko01100,ko01110	--	--	--	--	--	1.17569	0.00684562	0.425258	-1.23359	down	--	--	--	--	--
pmf0139	179.056	59.0139	180.063	C6H12O6	[M-H]-	D-Galactose*	D-半乳糖*	Others	其它类	Saccharides	糖类	59-23-4	3	87897.8	68437.5	58835.4	151870	156796	162059	571196	425896	474596	232921	237382	212165	C00124	ko00052,ko01100	1.24967	0.00539418	0.457104	-1.12941	down	1.29596	0.0156304	3.12642	1.64451	up	1.21414	0.0082287	6.83963	2.77392	up
zjbp110819	311.128	251.106	310.12	C19H18O4	[M+H]+	6,7-dimethoxy-2-[2-phenylethyl]chromone	6,7-二甲氧基-2-[2-苯乙基]色酮	Others	其它类	Chromone	色酮类	-	3	27129.9	18239.2	19258.7	630481	321988	309259	43582.8	37560.2	45130.2	208751	190009	212541	-	-	1.29	0.0627079	0.0512216	-4.2871	down	1.2804	0.0690337	0.10008	-3.32078	down	--	--	--	--	--
Hmln000297	179.055	59.0139	180.063	C6H12O6	[M-H]-	Inositol*	肌醇*	Others	其它类	Saccharides	糖类	87-89-8	3	102368	49994.9	86463.3	35076.9	117217	158240	202837	401458	505356	208262	225928	201516	C00137	ko00052,ko00053,ko00562,ko01100,ko01110,ko01250,ko02010,ko04070	--	--	--	--	--	1.03197	0.0795258	3.57336	1.83728	up	1.11073	0.0779835	4.64626	2.21607	up
mws0262	149.009	87.0088	150.016	C4H6O6	[M-H]-	L-Tartaric acid	L-酒石酸	Organic acids	有机酸	Organic acids	有机酸	87-69-4	3	17136.2	3305.65	12054.4	14050.4	17819.9	21052.2	331545	455143	495152	222907	229676	204154	C00898	ko00630,ko01100	--	--	--	--	--	1.30214	0.0140257	24.2211	4.59819	up	1.18471	0.0132406	39.4459	5.3018	up
zjmp120216	471.345	435.326	470.34	C30H46O4	[M+H]+	11-Hydroxy-3-oxours-12-en-28-oic acid	11-羟基-3-氧代熊果-12-烯-28-酸	Terpenoids	萜类	Triterpene	三萜	-	3	24578.2	71809	28820.7	36129.3	41499.8	19641.9	9	9	9	29531.1	26490.8	26812.5	-	-	--	--	--	--	--	1.30855	0.0387812	0.000277575	-11.8148	down	1.22253	0.109636	0.000215641	-12.1791	down
MWS2413	130.052	58.0302	131.058	C5H9NO3	[M-H]-	N-acetyl-beta-alanine	N-乙酰-β-丙氨酸	Amino acids and derivatives	氨基酸及其衍生物	Amino acids and derivatives	氨基酸及其衍生物	3025-95-4	3	123623	130723	95240.8	35699.6	41842.5	53871.6	34012.6	25009.9	33609.2	82457.2	76154.8	73277.1	C01073	ko00410	1.25162	0.00996485	2.6602	1.41154	up	--	--	--	--	--	1.19749	0.0112589	0.264974	-1.91608	down
mws0748	353.088	191.055	354.095	C16H18O9	[M-H]-	1-Caffeoylquinic acid	1-咖啡酰奎宁酸	Phenolic acids	酚酸类	Phenolic acids	酚酸类	1241-87-8	3	19066.3	11768.9	16445	7582.24	8480.72	13636.2	27346.1	30775.4	19347.4	16836.9	19004.8	17796.4	-	-	--	--	--	--	--	1.18923	0.0240193	2.60846	1.3832	up	--	--	--	--	--
Ymjm000151	353.088	191.058	354.095	C16H18O9	[M-H]-	5-O-Caffeoylquinic acid*	5-O-咖啡酰奎宁酸*	Phenolic acids	酚酸类	Phenolic acids	酚酸类	-	3	19066.3	11768.9	16445	7582.24	8480.72	13636.2	27346.1	30775.4	19347.4	16836.9	19004.8	17796.4	-	-	--	--	--	--	--	1.18923	0.0240193	2.60846	1.3832	up	--	--	--	--	--
Ymjm000149	353.088	191.059	354.095	C16H18O9	[M-H]-	3-O-Caffeoylquinic acid*	3-O-咖啡酰奎宁酸*	Phenolic acids	酚酸类	Phenolic acids	酚酸类	-	3	19066.3	11768.9	16445	7582.24	8480.72	13636.2	27346.1	30775.4	19347.4	16836.9	19004.8	17796.4	-	-	--	--	--	--	--	1.18923	0.0240193	2.60846	1.3832	up	--	--	--	--	--
Ymjm000150	353.088	191.059	354.095	C16H18O9	[M-H]-	4-O-Caffeoylquinic acid*	4-O-咖啡酰奎宁酸*	Phenolic acids	酚酸类	Phenolic acids	酚酸类	-	3	19066.3	11768.9	16445	7582.24	8480.72	13636.2	27346.1	30775.4	19347.4	16836.9	19004.8	17796.4	-	-	--	--	--	--	--	1.18923	0.0240193	2.60846	1.3832	up	--	--	--	--	--
Lmbn001181	531.139	531.13	532.143	C22H28O15	[M-H]-	Fraxetin-7,8-di-O-glucoside	秦皮素-7,8-二-O-葡萄糖苷	Lignans and Coumarins	木脂素和香豆素	Coumarins	香豆素	-	3	1.7906e+06	2.01667e+06	1.67095e+06	1.17996e+06	1.39122e+06	1.3362e+06	429710	537711	496924	1.32737e+06	1.18039e+06	1.22133e+06	-	-	--	--	--	--	--	1.29399	0.00155774	0.374764	-1.41595	down	1.21785	0.00309149	0.267303	-1.90345	down
zjbp110804	357.133	307.096	356.126	C20H20O6	[M+H]+	6,7-dimethoxy-2-[2-(4'-hydroxy-3'-methoxyphenyl)ethyl]chromone	6,7-二甲氧基-2-[2-(4'-羟基-3'-甲氧基苯基)乙基]色酮	Others	其它类	Chromone	色酮类	-	2	14845.6	24683.7	17483.9	407772	365869	386439	150344	148833	129121	164786	185138	169929	-	-	1.30286	0.000606312	0.049146	-4.34678	down	1.30019	0.000295416	0.369197	-1.43754	down	1.21169	0.000822375	7.51225	2.90925	up
Lmhp010334	517.337	263.237	516.33	C27H48O9	[M+H]+	2-Linoleoylglycerol-1-O-glucoside	2-亚油酰甘油酯-1-O-葡萄糖苷	Lipids	脂质	Glycerol ester	甘油酯	-	3	53241.3	40295.4	48715	100120	76245.2	124184	32697.8	68539.1	95955.4	73355.7	74772.5	66526.8	-	-	1.20325	0.0537278	0.473305	-1.07916	down	--	--	--	--	--	--	--	--	--	--
pmp000344	271.06	243.064	270.053	C15H10O5	[M+H]+	3',4',7-Trihydroxyflavone	3',4',7-三羟基黄酮	Flavonoids	黄酮	Flavones	黄酮	2150-11-0	2	91540.1	125038	79190.6	16525.9	53242.1	86731.5	9	9	9	61016.6	65476	69096.3	-	-	--	--	--	--	--	1.30117	0.123676	0.000172524	-12.5009	down	1.22593	0.0187618	9.12874e-05	-13.4192	down
pmp000415	447.129	285.076	446.121	C22H22O10	[M+H]+	3'-Methoxydaidzin	3'-甲氧基黄豆苷	Flavonoids	黄酮	Isoflavones	异黄酮	200127-80-6	3	58702.5	85446.2	50471.2	12258.2	233075	357856	9	9	9	105024	92739.3	99409.8	-	-	--	--	--	--	--	1.27796	0.184896	4.47621e-05	-14.4474	down	1.22568	0.0254827	0.000138732	-12.8154	down
Lmmp005197	1105.54	471.349	1104.54	C53H84O24	[M+H]+	Bayogenin-3-O-(2''-O-galactosyl)glucuronide-28-O-(2'''-O-Rhamnosyl)Arabinoside	贝萼皂苷元-3-O-(2''-O-半乳糖基)葡萄糖醛酸-28-O-(2''-O-鼠李糖基)阿拉伯糖苷	Terpenoids	萜类	Triterpene Saponin	三萜皂苷	-	1	1.98146e+06	1.91627e+06	2.1108e+06	904304	1.11211e+06	925217	565145	962467	830597	1.30073e+06	1.15848e+06	1.18371e+06	-	-	1.28762	0.000341689	2.04259	1.0304	up	--	--	--	--	--	1.16706	0.00294268	0.392477	-1.34932	down
HJN003	385.113	223.062	386.121	C17H22O10	[M-H]-	1-O-Sinapoyl-β-D-glucose	1-O-芥子酰-D-葡萄糖	Phenolic acids	酚酸类	Phenolic acids	酚酸类	-	1	76756.7	82849.1	70167.4	112584	152360	192165	6.72242e+06	8.04144e+06	7.06629e+06	2.41832e+06	2.73937e+06	2.61889e+06	C01175	ko00940,ko01110	--	--	--	--	--	1.30522	0.00297912	47.757	5.57764	up	1.22539	0.00299462	95.0074	6.56997	up
Wbmn010451	487.34	487.34	488.35	C30H48O5	[M-H]-	2,3,23-Trihydroxyolean-12-en-28-oic acid methyl ester	2,3,23-三羟基齐墩果烷-12-烯-28-酸 甲酯	Terpenoids	萜类	Triterpene	三萜	-	1	98082.8	165924	96292.1	186993	210595	169085	9	9	9	100850	112383	101200	-	-	--	--	--	--	--	1.31	0.00402562	4.76466e-05	-14.3573	down	1.22558	0.0345437	7.49378e-05	-13.7039	down
Lmdp005525	299.091	284.068	298.084	C17H14O5	[M+H]+	Afrormosin (6,4'-Dimethoxy-7-Hydroxyisoflavone)*	阿夫罗摩辛*	Flavonoids	黄酮	Isoflavones	异黄酮	550-79-8	1	447955	643528	169754	531992	4.18262e+06	8.87479e+06	1.50286e+07	5.95647e+06	5.96112e+06	5.22607e+06	4.83977e+06	4.61949e+06	C10199	-	--	--	--	--	--	--	--	--	--	--	1.16848	0.105049	21.3649	4.41717	up
mws1089	421.075	241.011	422.082	C12H23O14P	[M-H]-	Sucrose-6-phosphate	蔗糖-6-磷酸	Others	其它类	Saccharides	糖类	-	3	1.00129e+06	511887	1.03896e+06	291994	230275	157247	114593	94246.4	47199.7	334242	378506	348582	-	-	1.19299	0.060121	3.75582	1.90913	up	1.10328	0.0487666	0.376796	-1.40814	down	1.17328	0.0441437	0.100323	-3.31727	down
Hmbn004734	455.318	455.318	456.324	C29H44O4	[M-H]-	3,23-Dihydroxy-30-noroleana-12,20(29)-dien-28-oic acid (30-Norhederagenin)	3,23-二羟基-30-去甲基齐墩果-12,20(29)-二烯-28-酸 (30-去甲常春藤皂苷元)	Terpenoids	萜类	Triterpene	三萜	117654-06-5	3	207784	172298	179154	233366	259431	215342	61492.1	53912.4	60352.8	155775	167154	147199	-	-	--	--	--	--	--	1.30447	0.00409491	0.248196	-2.01045	down	1.21618	0.00536242	0.314281	-1.66987	down
MWSmce675	271.083	108.022	272.09	C12H16O7	[M-H]-	Arbutin	熊果苷	Phenolic acids	酚酸类	Phenolic acids	酚酸类	497-76-7	1	39785.1	22387.8	16932.5	21358.9	40478.5	88688.8	145013	160591	153879	63765.4	69637.9	61596.2	C06186	ko00010	--	--	--	--	--	1.10318	0.0307032	3.05251	1.60999	up	1.18113	0.000266464	5.80848	2.53816	up
Lamp006438	549.162	301.11	548.152	C26H28O13	[M+H]+	Astrapterocarpan-3-O-malonyl glucoside	黄芪紫檀烷-7-氧-丙二酰葡萄糖苷	Flavonoids	黄酮	Other Flavonoids	其它类黄酮	-	2	4.71907e+06	1.36466e+06	2.8933e+06	386307	3.1124e+06	8.36667e+06	39276.5	109150	56136.8	2.55201e+06	2.26397e+06	2.3191e+06	-	-	--	--	--	--	--	1.15468	0.238839	0.0172403	-5.85807	down	1.19249	0.0945338	0.0227874	-5.45562	down
mws0376	115.004	71.0139	116.011	C4H4O4	[M-H]-	Fumaric acid*	延胡索酸(富马酸,反丁烯二酸)*	Organic acids	有机酸	Organic acids	有机酸	110-17-8	3	217933	256921	241917	418609	531968	581434	429042	544171	588894	490392	439998	438926	C00122	ko00020,ko00190,ko00220,ko00250,ko00350,ko00360,ko00620,ko00650,ko00760,ko01100,ko01110,ko01200	1.2546	0.0249644	0.467863	-1.09584	down	--	--	--	--	--	1.18026	0.0224419	2.17937	1.12391	up
pme0271	115.004	71.0139	116.011	C4H4O4	[M-H]-	Maleic acid*	马来酸 (顺丁烯二酸)*	Organic acids	有机酸	Organic acids	有机酸	110-16-7	3	217933	256921	241917	418609	531968	581434	429042	544171	588894	490392	439998	438926	C01384	ko00350,ko00650,ko00760,ko01100	1.2546	0.0249644	0.467863	-1.09584	down	--	--	--	--	--	1.18026	0.0224419	2.17937	1.12391	up
pmd0130	468.308	184.073	467.301	C22H46NO7P	[M+H]+	LysoPC 14:0	溶血磷脂酰胆碱 14:0	Lipids	脂质	LPC	溶血磷脂酰胆碱	20559-16-4	3	26662.9	19448.7	30932.5	46207.8	51440.5	69933.7	28194	57620.7	64442.2	43009.2	38315.9	43007.6	-	-	1.18548	0.0354162	0.45974	-1.12111	down	--	--	--	--	--	--	--	--	--	--
pmp000206	1085.55	567.404	1084.55	C54H84O22	[M+H]+	Soyasaponin αg	大豆皂苷 αg	Terpenoids	萜类	Triterpene Saponin	三萜皂苷	-	3	22162.9	32623.6	12439.2	33690	34090.9	22767.3	1676.76	785.24	1222.33	22004.7	19816.7	22437.2	-	-	--	--	--	--	--	1.29335	0.0156607	0.0406891	-4.61921	down	1.188	0.0677965	0.0548053	-4.18954	down
Lamp008148	781.473	441.375	780.465	C42H68O13	[M+H]+	Azukisaponin I	赤豆皂苷 I	Terpenoids	萜类	Triterpene Saponin	三萜皂苷	82793-02-0	3	92044.3	69324.5	89876.6	869227	893402	1.5201e+06	279143	276226	285837	585027	545347	622736	-	-	1.29347	0.0415484	0.0765355	-3.70773	down	1.26039	0.0621763	0.256252	-1.96437	down	1.21308	0.000347007	3.34815	1.74336	up
pmp001198	132.102	57.0335	131.095	C6H13NO2	[M+H]+	6-Deoxyfagomine	6-脱氧荞麦碱	Alkaloids	生物碱	Piperidine alkaloids	哌啶类生物碱	197449-09-5	1	592171	178386	541376	909516	1.72002e+06	2.16451e+06	1.36892e+06	1.50358e+06	1.61523e+06	1.17224e+06	1.05051e+06	1.04428e+06	-	-	1.07716	0.0738799	0.273659	-1.86955	down	--	--	--	--	--	1.06353	0.00510809	3.4207	1.77429	up
pmb3107	359.098	182.022	360.106	C15H20O10	[M-H]-	Glucosyringic Acid	葡萄糖基丁香酸	Phenolic acids	酚酸类	Phenolic acids	酚酸类	-	1	3.00729e+06	3.69399e+06	3.12082e+06	7.16513e+06	4.8432e+06	5.76366e+06	8.88177e+06	6.45198e+06	4.57052e+06	4.34838e+06	4.96415e+06	4.63671e+06	-	-	--	--	--	--	--	--	--	--	--	--	1.05331	0.110741	2.02648	1.01897	up
mws1051	399.144	250.094	399.144	C15H23N6O5S+	[M]+	S-Adenosylmethionine	S-腺苷蛋氨酸	Amino acids and derivatives	氨基酸及其衍生物	Amino acids and derivatives	氨基酸及其衍生物	485-80-3	3	193554	177454	227100	295712	624893	790560	131885	299175	374276	358837	409890	386796	-	-	1.1045	0.123976	0.349533	-1.5165	down	--	--	--	--	--	--	--	--	--	--
Cmsp006026	319.081	167.031	318.074	C16H14O7	[M+H]+	Dihydrorhamnetin	二氢鼠李素	Flavonoids	黄酮	Flavanones	二氢黄酮	-	3	9555.22	391824	9792.23	9	9	9	9	9	9	21309.3	23458.3	24274.8	-	-	1.25404	0.394536	15228.6	13.8945	up	--	--	--	--	--	1.1747	0.394536	6.5666e-05	-13.8945	down
pme3443	207.066	192.041	208.074	C11H12O4	[M-H]-	Sinapinaldehyde	芥子醛	Phenolic acids	酚酸类	Phenolic acids	酚酸类	4206-58-0	1	12223.1	10580.9	14144.4	1.53337e+06	761723	897722	576571	560531	301083	407747	453142	401954	C05610	ko00940,ko01100,ko01110	1.30438	0.0474927	0.0115723	-6.43317	down	1.0412	0.120078	0.450443	-1.15058	down	1.21627	0.034631	38.9241	5.28259	up
Zmyn005209	241.217	225.025	242.225	C15H30O2	[M-H]-	12-Methyltetradecanoic Acid	12-甲基十四烷酸	Lipids	脂质	Free fatty acids	游离脂肪酸	5502-94-3	3	84575.5	91267.1	133983	132826	87654.1	65319.7	1.73561e+06	1.579e+06	1.66387e+06	1.94855e+06	1.98286e+06	1.74909e+06	C16665	-	--	--	--	--	--	1.29659	0.000134628	17.4195	4.12263	up	1.22028	0.000263912	16.0687	4.00618	up
pmb2975	477.14	357.097	478.147	C23H26O11	[M-H]-	Hesperetin-3'-O-glucuronide	橙皮素-3'-O-葡萄糖醛酸苷	Flavonoids	黄酮	Flavanones	二氢黄酮	1237479-05-8	3	21531.7	87589.1	19992	2305.18	7590.28	3188.64	9	9	9	17331.4	17348.6	15411.5	-	-	1.1558	0.224214	9.86792	3.30275	up	1.30262	0.116826	0.00206357	-8.92064	down	1.2182	0.193189	0.000209119	-12.2234	down
MWSHY0039	417.118	255.067	416.111	C21H20O9	[M+H]+	Daidzein-7-O-glucoside(Daidzin)	大豆苷元-7-O-葡萄糖苷(大豆苷)	Flavonoids	黄酮	Isoflavones	异黄酮	552-66-9	1	1.09092e+07	2.21997e+07	1.07566e+07	1.9409e+06	1.11075e+07	8.19845e+06	1.45738e+06	4.51825e+06	2.3262e+06	8.65031e+06	7.57518e+06	7.99424e+06	C10216	ko00943	--	--	--	--	--	--	--	--	--	--	1.1142	0.0814411	0.189256	-2.40159	down
Lmhn002574	431.06	137.03	432.069	C20H16O11	[M-H]-	Caffeoyl(p-Hydroxybenzoyl)tartaric acid	咖啡酰对羟基苯甲酰酒石酸	Phenolic acids	酚酸类	Phenolic acids	酚酸类	-	3	123487	163324	163306	942086	1.7579e+06	1.44871e+06	65256.1	167845	233671	454410	519681	493262	-	-	1.28319	0.0348933	0.108496	-3.20428	down	1.23135	0.031191	0.112511	-3.15187	down	--	--	--	--	--
pme3096	118.015	74.0237	119.022	C3H5NO4	[M-H]-	Aminomalonic acid	氨基丙二酸	Organic acids	有机酸	Organic acids	有机酸	1068-84-4	3	129493	120151	98934.3	293518	283962	463098	219732	241138	203117	225238	256721	234957	C00872	-	1.24354	0.0550188	0.334985	-1.57783	down	--	--	--	--	--	--	--	--	--	--
mws1200	177.056	145.028	178.063	C10H10O3	[M-H]-	Trans-4-Hydroxycinnamic Acid Methyl Ester	反式-4-羟基肉桂酸甲酯	Phenolic acids	酚酸类	Phenolic acids	酚酸类	19367-38-5	3	17255.1	18683.4	25206.9	21042.1	18504.5	30320.2	8381.47	7020.33	7791.22	17263.2	17531.6	15443.4	-	-	--	--	--	--	--	1.25397	0.0478429	0.33196	-1.59092	down	1.18398	0.0326743	0.379309	-1.39856	down
Zblp005270	271.098	151.044	270.089	C16H14O4	[M+H]+	4,4'-Dihydroxy-2-methoxychalcone; Echinatin	4,4'-二羟基-2-甲氧基查耳酮; 刺甘草查尔酮	Flavonoids	黄酮	Chalcones	查耳酮	34221-41-5	3	253184	84461.2	246870	141855	2.82449e+06	3.62542e+06	154463	17385.1	26847.7	900987	797958	808416	-	-	--	--	--	--	--	1.04763	0.180196	0.0301431	-5.05203	down	--	--	--	--	--
Wmhn000034	301.127	121.028	300.121	C14H20O7	[M+H]+	Salidroside	红景天苷	Phenolic acids	酚酸类	Phenolic acids	酚酸类	10338-51-9	3	154119	109336	127260	51524.5	52339.3	22162.2	9	9	9	63126.9	56078.4	56364.8	C06046	ko00350,ko01100	1.17361	0.00692931	3.10027	1.63239	up	1.30766	0.0515718	0.000214242	-12.1885	down	1.22616	0.00983789	6.91042e-05	-13.8209	down
Lmhp011562	353.269	261.221	352.261	C21H36O4	[M+H]+	1-α-Linolenoyl-glycerol	1-α-亚麻酸甘油酯	Lipids	脂质	Glycerol ester	甘油酯	-	1	3.26807e+06	5.17263e+06	4.01799e+06	7.77369e+06	1.01447e+07	1.10955e+07	4.72943e+06	8.46559e+06	9.98398e+06	7.49362e+06	7.59711e+06	6.68973e+06	-	-	1.2134	0.0147877	0.429404	-1.21959	down	--	--	--	--	--	--	--	--	--	--
Lmhn004976	299.06	284.02	300.063	C16H12O6	[M-H]-	Aracarpene 2	9-甲氧基-6H-[1]苯并呋喃[3,2-c]色烯-3,4,7-三醇	Flavonoids	黄酮	Isoflavones	异黄酮	-	3	49641.6	96906.3	36164.4	52697.4	70627.3	146038	2.37331e+06	547548	633567	355170	405863	371658	-	-	--	--	--	--	--	1.19657	0.206717	13.1957	3.722	up	1.14659	0.199281	19.4537	4.28197	up
Lmxn006768	971.486	809.432	972.493	C48H76O20	[M-H]-	3-O-Rhamnosyl(1→2)glucosyl-2,3,6-trihydroxy-23-oxoolean-12-en-28-oic acid-28-O-glucosyl ester	3-O-鼠李糖基(1→2)葡萄糖基-2,3,6-三羟基-23-氧化齐墩果-12-烯-28-酸-28-O-葡萄糖酯	Terpenoids	萜类	Triterpene Saponin	三萜皂苷	-	1	11647.2	16722.4	8447.58	9754.71	8325.8	10115.3	9	9	9	11972.4	10433.1	11223.5	-	-	--	--	--	--	--	1.30944	0.00336933	0.000957589	-10.0283	down	1.22462	0.0364923	0.000733353	-10.4132	down
mws0232	377.146	243.088	376.138	C17H20N4O6	[M+H]+	Riboflavin (Vitamin B2)	核黄素 (维生素 B2)	Others	其它类	Vitamin	维生素	83-88-5	3	46732	65976.5	31063.2	383174	584961	550935	155245	232876	332829	285759	249642	275071	C00255	ko00740,ko01100,ko01110,ko01240,ko02010	1.27562	0.0160465	0.0946446	-3.40134	down	1.09687	0.0318097	0.4746	-1.07522	down	1.14354	0.0596112	5.01455	2.32612	up
Lhdp090709	797.469	441.373	796.461	C42H68O14	[M+H]+	Soyasaponin Bb'	大豆皂苷Bb'	Terpenoids	萜类	Triterpene Saponin	三萜皂苷	-	2	365373	183449	357816	776734	1.22396e+06	2.25003e+06	764136	835694	1.02491e+06	899184	951850	829188	-	-	1.16487	0.122475	0.21329	-2.22911	down	--	--	--	--	--	1.12295	0.00523203	2.89503	1.53358	up
pmb0889	279.232	95.0855	278.225	C18H30O2	[M+H]+	Punicic acid (9Z,11E,13Z-octadecatrienoic acid)	石榴酸 (9Z,11E,13Z-十八碳三烯酸)	Lipids	脂质	Free fatty acids	游离脂肪酸	544-72-9	1	331985	498705	614658	3.23343e+06	4.79716e+06	5.62075e+06	1.61102e+06	1.05488e+06	2.08425e+06	2.43754e+06	2.38077e+06	2.136e+06	C08364	-	1.27955	0.0269879	0.105876	-3.23955	down	1.1781	0.0361041	0.347962	-1.523	down	1.12144	0.056926	3.2865	1.71655	up
Zmzn000113	146.047	102.056	147.053	C5H9NO4	[M-H]-	L-threo-3-Methylaspartate	L-苏式-3-甲基天冬氨酸	Amino acids and derivatives	氨基酸及其衍生物	Amino acids and derivatives	氨基酸及其衍生物	6061-13-8	1	1.83244e+06	1.95206e+06	1.97525e+06	2.2173e+06	2.29893e+06	1.86975e+06	484280	387421	314258	1.37838e+06	1.4808e+06	1.28889e+06	C03618	ko00630,ko00660,ko01100,ko01200	--	--	--	--	--	1.29251	0.00243222	0.185713	-2.42885	down	1.2106	2.31055e-05	0.205905	-2.27995	down
MWSmce119	175.115	70.064	174.112	C6H14N4O2	[M+H]+	L-Arginine	L-精氨酸	Amino acids and derivatives	氨基酸及其衍生物	Amino acids and derivatives	氨基酸及其衍生物	74-79-3	1	1.8544e+07	1.71944e+07	1.90221e+07	3.23152e+06	5.77812e+06	2.11705e+06	66104.1	122653	193358	7.3562e+06	7.08911e+06	6.41846e+06	C00062	ko00220,ko00261,ko00330,ko00470,ko00970,ko01100,ko01110,ko01230,ko02010	1.24288	0.00133712	4.92155	2.29911	up	1.27384	0.0804386	0.0343422	-4.86387	down	1.21775	0.00086841	0.00697794	-7.16298	down
Lmyn007883	287.223	287.223	288.23	C16H32O4	[M-H]-	9,16-Dihydroxypalmitic acid	9,16-二羟基棕榈酸	Lipids	脂质	Free fatty acids	游离脂肪酸	38076-49-2	3	9	9	9	58396.5	46631.8	119976	30413.2	68434.4	78221.7	42101.9	48364.8	44761.7	-	-	1.30697	0.0809568	0.000119998	-13.0247	down	--	--	--	--	--	1.22295	0.055973	6558.12	12.6791	up
Hmmn002544	355.104	193.05	356.111	C16H20O9	[M-H]-	Ferulic acid-4-O-glucoside	阿魏酸-4-O-葡萄糖苷	Phenolic acids	酚酸类	Phenolic acids	酚酸类	117405-51-3	2	9	9	9	27285.5	57799.5	136907	41174.8	36780.5	39555.1	34672.8	39805.8	38141	-	-	1.30093	0.151757	0.000121626	-13.0053	down	--	--	--	--	--	1.22653	0.00107172	4352.24	12.0875	up
pmn001420	341.088	179.036	342.095	C15H18O9	[M-H]-	1-O-Caffeoyl-β-D-glucose*	1-O-咖啡酰-β-D-葡萄糖*	Phenolic acids	酚酸类	Phenolic acids	酚酸类	14364-08-0	1	310748	166164	315533	274395	260729	475261	1.41343e+06	1.49771e+06	1.78365e+06	498993	548315	573062	C10433	-	--	--	--	--	--	1.27012	0.00167674	4.64653	2.21616	up	1.1914	0.00263158	5.92443	2.56668	up
pmb0883	482.324	341.305	481.317	C23H48NO7P	[M+H]+	LysoPE 18:0	溶血磷脂酰乙醇胺 18:0	Lipids	脂质	LPE	溶血磷脂酰乙醇胺	69747-55-3	3	33397.6	30869.9	18998.6	53933.3	52364.5	84605.2	50611.1	80655.3	87732.6	63874	62089	55809.1	-	-	1.13761	0.0593889	0.43617	-1.19704	down	--	--	--	--	--	1.09049	0.0435256	2.63011	1.39512	up
mws0154	173.046	93.0346	174.053	C7H10O5	[M-H]-	Shikimic acid	莽草酸	Organic acids	有机酸	Organic acids	有机酸	138-59-0	3	9746.2	3702.68	7779.38	14495.2	38233.2	24471.6	14403.6	8141.81	10659	12242	14043.6	13576.1	C00493	ko00400,ko00996,ko00999,ko01100,ko01110,ko01230,ko01240	1.09887	0.105244	0.274978	-1.86261	down	1.01713	0.159749	0.43011	-1.21722	down	--	--	--	--	--
mws1073	595.166	457.134	594.159	C27H30O15	[M+H]+	Apigenin-6,8-di-C-glucoside (Vicenin-2)	芹菜素-6,8-二-C-葡萄糖苷 (新西兰牡荆苷 II)	Flavonoids	黄酮	Flavones	黄酮	23666-13-9	3	505568	738910	587146	70064.5	86759.3	175721	456736	89503.9	90778.5	298857	260471	288948	C10195	-	1.23893	0.00811199	5.50791	2.4615	up	--	--	--	--	--	--	--	--	--	--
pme3388	189.135	144.102	188.127	C7H16N4O2	[M+H]+	Homoarginine	高精氨酸	Amino acids and derivatives	氨基酸及其衍生物	Amino acids and derivatives	氨基酸及其衍生物	156-86-5	3	3.01427e+06	2.51908e+06	2.85608e+06	427185	657123	438238	114520	107085	126277	1.15487e+06	1.05936e+06	1.0055e+06	C01924	-	1.29406	0.000820794	5.51013	2.46209	up	1.28665	0.0340494	0.228487	-2.12981	down	1.22481	0.00291976	0.0414667	-4.5919	down
Lmbn001981	137.024	93.0346	138.032	C7H6O3	[M-H]-	2,5-Dihydroxybenzaldehyde	2,5-二羟基苯甲醛	Phenolic acids	酚酸类	Phenolic acids	酚酸类	1194-98-5	3	239110	109512	118811	372674	214295	520718	266974	318308	278299	230520	259399	262657	C05585	ko00350,ko01100	1.0131	0.12194	0.421991	-1.24472	down	--	--	--	--	--	--	--	--	--	--
Hmqp005411	297.243	81.07	296.235	C18H32O3	[M+H]+	9-Oxo-12Z-Octadecenoic acid	9-氧代-12Z-十八碳烯酸	Lipids	脂质	Free fatty acids	游离脂肪酸	112543-32-5	3	12691	14953.7	13705.2	107003	162471	224100	53081.2	41811.4	57639.3	78630.8	77702.8	69023.1	-	-	1.28688	0.0467767	0.0837764	-3.57731	down	1.20939	0.0755656	0.309035	-1.69416	down	1.21236	0.0143663	3.68881	1.88316	up
Zbzp006804	519.15	271.097	518.142	C25H26O12	[M+H]+	Medicarpin 3-O-glucoside-6'-malonate	美迪紫檀素-3-O-葡萄糖苷-6'-丙二酰基	Flavonoids	黄酮	Other Flavonoids	其它类黄酮	-	1	2.24931e+07	3.03874e+07	2.18425e+07	2.65222e+06	1.30695e+07	1.85244e+07	31513.5	46459.3	23586.4	1.37615e+07	1.37699e+07	1.21486e+07	C16224	ko00943	--	--	--	--	--	1.27856	0.134415	0.00296557	-8.39748	down	1.22454	0.0119712	0.00135914	-9.52309	down
pmb1096	118.065	91.0542	117.058	C8H7N	[M+H]+	Indole	吲哚	Alkaloids	生物碱	Plumerane	吲哚类生物碱	120-72-9	1	2.10464e+07	1.06425e+07	1.89911e+07	468236	709063	1.50391e+06	642358	430866	629897	5.14039e+06	5.04601e+06	4.49935e+06	C00463	ko00380,ko00400,ko00402,ko01100,ko01110	1.26468	0.0362265	18.9019	4.24046	up	--	--	--	--	--	1.21183	0.0358826	0.0336054	-4.89516	down
Lhdp090703	959.52	457.365	958.514	C48H78O19	[M+H]+	Soyasaponin A3	大豆皂苷A3	Terpenoids	萜类	Triterpene Saponin	三萜皂苷	114077-04-2	3	138021	190071	134152	227879	177331	222662	10372.4	70474.9	48244.6	147769	129801	132588	-	-	--	--	--	--	--	1.10685	0.00226688	0.205603	-2.28207	down	--	--	--	--	--
Lmmn005003	1087.51	1087.5	1088.5	C52H80O24	[M-H]-	Medicagenic acid-3-O-glucuronide-28-O-xylosyl(1,4)-rhamnosyl(1,2)-arabinoside	苜蓿酸-3-O-葡萄糖醛酸苷-28-O-木糖基(1,4)-鼠李糖基(1,2)-阿拉伯糖苷	Terpenoids	萜类	Triterpene Saponin	三萜皂苷	128192-15-4	3	1.02376e+08	7.70614e+07	1.00388e+08	5.16669e+07	6.70398e+07	4.88363e+07	93705.3	174517	113511	6.08086e+07	5.27517e+07	5.67606e+07	-	-	--	--	--	--	--	1.30792	0.0101439	0.00227842	-8.77775	down	1.22504	0.00752622	0.00136418	-9.51775	down
MWS20152	417.156	402.1	418.163	C22H26O8	[M-H]-	Syringaresinol	丁香树脂酚	Lignans and Coumarins	木脂素和香豆素	Lignans	木脂素	21453-71-4	3	9	9	9	63216.1	23188.8	21819.5	191040	59464.5	41012.5	20614.3	23743.4	21796	C10889	-	1.30551	0.11729	0.000249482	-11.9688	down	--	--	--	--	--	1.22089	0.175961	10796.9	13.3983	up
mws1430	425.378	95.0867	424.37	C30H48O	[M+H]+	Lup-20(29)-en-3-one (Lupenone)	羽扇豆-20(29)-烯-3-酮 (羽扇豆烯酮)	Terpenoids	萜类	Triterpene	三萜	1617-70-5	3	15122	12758.1	9	28538.7	27733.6	37351.7	9	9	9	16549.6	18518.2	16263.9	C16990	-	--	--	--	--	--	1.30928	0.00960955	0.000288388	-11.7597	down	--	--	--	--	--
mws0219	132.03	88.0404	133.037	C4H7NO4	[M-H]-	L-Aspartic Acid*	L-天冬氨酸*	Amino acids and derivatives	氨基酸及其衍生物	Amino acids and derivatives	氨基酸及其衍生物	56-84-8	1	2.45944e+06	2.00065e+06	2.69038e+06	4.16066e+06	4.85245e+06	7.36134e+06	1.78798e+06	2.05979e+06	1.93685e+06	3.06579e+06	3.48343e+06	3.10405e+06	C00049	ko00220,ko00250,ko00260,ko00261,ko00270,ko00300,ko00340,ko00410,ko00460,ko00470,ko00710,ko00760,ko00770,ko00970,ko00999,ko01100,ko01110,ko01200,ko01210,ko01230,ko01240,ko02010	1.18391	0.0814127	0.436684	-1.19534	down	1.23613	0.0672863	0.353272	-1.50115	down	--	--	--	--	--
MWSmce363	151.041	108.023	152.047	C8H8O3	[M-H]-	2,5-Dihydroxyacetophenone	2,5-二羟基苯乙酮	Phenolic acids	酚酸类	Phenolic acids	酚酸类	490-78-8	3	9	9	9	29565.9	83069.4	256771	271597	13577.5	30611.4	88652.9	77505.8	87364.2	-	-	1.29603	0.214438	7.30903e-05	-13.74	down	--	--	--	--	--	1.20367	0.333792	11695.8	13.5137	up
MWSmce083	207.072	133.033	208.074	C11H12O4	[M-H]-	Ferulic acid methyl ester	阿魏酸甲酯	Phenolic acids	酚酸类	Phenolic acids	酚酸类	2309-07-1	3	1880.61	2290.11	3150.01	33138.7	29095.3	47303.4	9	9	9	15226.8	13176.9	14390.4	-	-	1.29678	0.0248164	0.0668333	-3.90329	down	1.30863	0.0221136	0.000246491	-11.9862	down	1.22463	0.022862	0.00368815	-8.08289	down
Zmdp005767	517.134	269.089	516.127	C25H24O12	[M+H]+	Formononetin-7-O-(6''-Malonyl)glucoside	芒柄花素-7-O-(6''-丙二酰)葡萄糖苷	Flavonoids	黄酮	Isoflavones	异黄酮	-	1	680257	1.67429e+06	741526	208089	788177	1.52384e+06	40302.3	15363.7	6293.8	647390	728067	640383	C16222	ko00943	--	--	--	--	--	1.20166	0.164181	0.0245862	-5.34601	down	1.17481	0.087838	0.0200123	-5.64297	down
mws0628	121.029	92.0268	122.037	C7H6O2	[M-H]-	4-Hydroxybenzaldehyde	4-羟基苯甲醛	Phenolic acids	酚酸类	Phenolic acids	酚酸类	123-08-0	1	355824	344936	349550	1.06035e+06	858780	1.10033e+06	581582	534886	465628	596906	643772	691007	C00633	ko01100	1.29833	0.012605	0.347848	-1.52347	down	--	--	--	--	--	--	--	--	--	--
Lmzn106284	471.348	471.348	472.355	C30H48O4	[M-H]-	2,3-Dihydroxylup-20(29)-en-28-oic acid (Alphitolic acid)	2,3-二羟基羽扇豆-20(29)-烯-28-酸 (麦珠子酸)	Terpenoids	萜类	Triterpene	三萜	19533-92-7	3	50285.1	52214.4	27788.9	377592	222503	431841	9	9	9	112851	125436	109315	C16912	-	1.26298	0.0390738	0.126256	-2.98557	down	1.30832	0.0316812	2.61644e-05	-15.222	down	1.22502	0.0310903	0.000207233	-12.2365	down
pmn001706	471.348	471.35	472.355	C30H48O4	[M-H]-	2,3-Dihydroxyolean-12-en-28-oic acid (2-Hydroxyoleanolic acid)	2,3-二羟基齐墩果-12-烯-28-酸 (2-羟基齐墩果酸)	Terpenoids	萜类	Triterpene	三萜	26707-60-8	1	50285.1	52214.4	27788.9	377592	222503	431841	9	9	9	112851	125436	109315	-	-	1.26298	0.0390738	0.126256	-2.98557	down	1.30832	0.0316812	2.61644e-05	-15.222	down	1.22502	0.0310903	0.000207233	-12.2365	down
Lmzn206284	471.35	471.35	472.355	C30H48O4	[M-H]-	3,13-Dihydroxylup-20(29)-en-28-oic acid (Terminic acid)	3,13-二羟基羽扇豆-20(29)-烯-28-酸 (Terminic acid)	Terpenoids	萜类	Triterpene	三萜	-	3	50285.1	52214.4	27788.9	377592	222503	431841	9	9	9	112851	125436	109315	-	-	1.26298	0.0390738	0.126256	-2.98557	down	1.30832	0.0316812	2.61644e-05	-15.222	down	1.22502	0.0310903	0.000207233	-12.2365	down
Zmpn008194	471.348	471.348	472.355	C30H48O4	[M-H]-	2,3-Dihydroxyurs-12-en-28-oic acid (Corosolic acid)*	2,3-二羟基熊果-12-烯-28-酸 (科罗索酸)*	Terpenoids	萜类	Triterpene	三萜	4547-24-4	1	50285.1	52214.4	27788.9	377592	222503	431841	9	9	9	112851	125436	109315	-	-	1.26298	0.0390738	0.126256	-2.98557	down	1.30832	0.0316812	2.61644e-05	-15.222	down	1.22502	0.0310903	0.000207233	-12.2365	down
mws1610	471.348	471.348	472.355	C30H48O4	[M-H]-	2,3-Dihydroxyurs-12-en-29-oic acid (Maslinic acid)*	2,3-二羟基熊果-12-烯-29-酸 (山楂酸)*	Terpenoids	萜类	Triterpene	三萜	4373-41-5	1	50285.1	52214.4	27788.9	377592	222503	431841	9	9	9	112851	125436	109315	C16939	-	1.26298	0.0390738	0.126256	-2.98557	down	1.30832	0.0316812	2.61644e-05	-15.222	down	1.22502	0.0310903	0.000207233	-12.2365	down
mws4053	455.353	455.353	456.36	C30H48O3	[M-H]-	3-Hydroxyurs-12-en-28-oic acid (Ursolic acid)	3-羟基熊果-12-烯-28-酸 (熊果酸)	Terpenoids	萜类	Triterpene	三萜	77-52-1	3	1.81694e+06	2.10654e+06	958669	4.72408e+06	4.31076e+06	5.54943e+06	58668.4	24219.1	23333.8	3.69213e+06	3.5617e+06	3.19905e+06	C08988	-	1.19361	0.00300387	0.334754	-1.57883	down	1.29859	0.00560522	0.00728328	-7.1012	down	1.20109	0.0436696	0.0217571	-5.52237	down
Hmqn003054	329.235	311.221	330.241	C18H34O5	[M-H]-	9,10,11-Trihydroxy-12-octadecenoic acid	9,10,11-三羟基-12-十八碳烯酸	Lipids	脂质	Free fatty acids	游离脂肪酸	61911-67-9	1	15702.7	3805.9	12862	88186.8	132014	110797	76214.7	56754.8	61019.1	58738.4	64246.9	55598.6	-	-	1.22519	0.0110478	0.0977969	-3.35407	down	--	--	--	--	--	1.11384	0.0031061	5.99274	2.58322	up
MWSmce257	218.109	88.0433	219.111	C9H17NO5	[M-H]-	D-Pantothenic Acid	D-泛酸(维生素B5)	Others	其它类	Vitamin	维生素	79-83-4	1	482882	509839	457927	354919	381017	662001	1.4334e+06	1.38484e+06	1.61523e+06	676432	734985	634054	C00864	ko00410,ko00770,ko01100,ko01110,ko01240	--	--	--	--	--	1.24345	0.00170291	3.17144	1.66514	up	1.22104	0.00361152	3.0562	1.61174	up
Lmhn005110	299.06	284.02	300.063	C16H12O6	[M-H]-	Aracarpene 1	9-甲氧基-6H-[1]苯并呋喃[3,2-c]色烯-3,4,10-三醇	Flavonoids	黄酮	Isoflavones	异黄酮	1261245-78-6	3	71367.8	122124	59364.1	62821.7	95425.9	165784	2.34398e+06	521683	535022	382177	388409	337994	-	-	--	--	--	--	--	1.16301	0.232026	10.4949	3.39162	up	1.12066	0.225012	13.4491	3.74944	up
Ymjm000152	271.081	108.021	272.09	C12H16O7	[M-H]-	p-Hydroxypheny-β-D-allopyranoside	对羟基苯-β-D-别吡喃糖苷	Phenolic acids	酚酸类	Phenolic acids	酚酸类	-	1	46957.7	14882.1	34972.6	44126.9	27826.6	88161	148296	187791	146320	60256.5	69323.5	62277.5	-	-	--	--	--	--	--	1.14418	0.0106384	3.01288	1.59115	up	1.13136	0.00229742	4.9829	2.31698	up
Lhbp111733	521.202	131.046	520.194	C26H32O11	[M+H]+	Matairesinol-4'-O-glucoside (Matairesinoside)	罗汉松脂酚-4'-O-葡萄糖苷 (罗汉松树脂酚苷)	Lignans and Coumarins	木脂素和香豆素	Lignans	木脂素	23202-85-9	3	9568.12	13889.6	24137.6	16880.1	25379.1	40797	386018	438435	524690	184327	159143	176789	-	-	--	--	--	--	--	1.28735	0.00762532	16.2438	4.02181	up	1.20984	0.00801255	28.3461	4.82508	up
pmb1562	351.253	147.117	350.246	C21H34O4	[M+H]+	1-Stearidonoyl-Glycerol	单酰甘油酯(18:4)	Lipids	脂质	Glycerol ester	甘油酯	-	1	18808.9	25760.9	22694.5	258023	413906	598811	202641	179112	457289	260675	224661	239584	-	-	1.28716	0.0552723	0.0529332	-4.23968	down	--	--	--	--	--	1.19096	0.101794	12.4738	3.64083	up
Lssp210437	301.071	286.047	300.063	C16H12O6	[M+H]+	3'-O-methylorobol	3'-O-methylorobol	Flavonoids	黄酮	Isoflavones	异黄酮	36190-95-1	2	90445.4	131108	55486.9	39935.3	61607	119641	1.05818e+06	411869	496505	261969	270430	233590	-	-	--	--	--	--	--	1.22356	0.101112	8.89106	3.15235	up	1.14459	0.107254	7.09843	2.8275	up
mws0369	303.233	259.243	304.24	C20H32O2	[M-H]-	Arachidonic Acid	花生四烯酸	Lipids	脂质	Free fatty acids	游离脂肪酸	506-32-1	3	11847	32707.6	14959.1	13834.3	31212.1	19819.6	9	9	9	16797.3	18017.9	15465.5	C00219	ko00590,ko00591,ko01040,ko01100	--	--	--	--	--	1.30826	0.0513655	0.000416243	-11.2303	down	1.22248	0.0926806	0.000453677	-11.106	down
Zmhn001926	299.077	137.025	300.084	C13H16O8	[M-H]-	1-O-Salicyloyl-β-D-glucose*	1-O-水杨酰-β-D-葡萄糖*	Phenolic acids	酚酸类	Phenolic acids	酚酸类	60517-74-0	1	4.65083e+06	4.57721e+06	4.85563e+06	2.83043e+07	4.00809e+07	4.69308e+07	7.42659e+07	1.1238e+08	6.54975e+07	5.86074e+07	6.63662e+07	5.8044e+07	-	-	1.29383	0.0249898	0.122131	-3.0335	down	1.13586	0.0722332	2.18655	1.12865	up	1.21657	0.0313453	17.9033	4.16215	up
mws0629	281.113	166.086	280.106	C13H16N2O5	[M+H]+	L-Aspartyl-L-Phenylalanine	L-天冬氨酰-L-苯丙氨酸	Amino acids and derivatives	氨基酸及其衍生物	Amino acids and derivatives	氨基酸及其衍生物	13433-09-5	2	153862	112279	132431	55664.5	68806.6	82281.1	56958.4	51149.4	42825.5	70050.7	79365.4	69392.5	-	-	--	--	--	--	--	--	--	--	--	--	1.18841	0.0131748	0.378686	-1.40093	down
Lmgn000160	131.046	70.0297	132.054	C4H8N2O3	[M-H]-	3-Ureidopropionic Acid	3-脲基丙酸	Organic acids	有机酸	Organic acids	有机酸	462-88-4	1	2.293e+06	2.79793e+06	2.62623e+06	2.30521e+06	2.60669e+06	2.50384e+06	1.25651e+06	1.0537e+06	1.21548e+06	2.33026e+06	2.6346e+06	2.29783e+06	C02642	ko00240,ko00410,ko00770,ko01100	--	--	--	--	--	1.29015	0.00050893	0.475433	-1.07269	down	1.19934	0.00489753	0.456863	-1.13017	down
pmb0818	206.081	145.052	205.074	C11H11NO3	[M+H]+	Methoxyindoleacetic acid	甲氧基吲哚乙酸	Alkaloids	生物碱	Plumerane	吲哚类生物碱	3471-31-6	3	1.61413e+06	2.2723e+06	1.81651e+06	422678	689233	1.64243e+06	685896	469440	636017	4.03122e+06	4.38665e+06	3.76375e+06	C05660	ko00380	--	--	--	--	--	--	--	--	--	--	1.1824	0.0141705	0.31411	-1.67066	down
pme2596	184.06	148.039	183.053	C8H9NO4	[M+H]+	4-Pyridoxic acid	4-吡哆酸	Others	其它类	Vitamin	维生素	82-82-6	1	25853.4	26263.2	20243.2	54599.4	109691	128858	293528	176740	147703	107787	100949	92359.3	C00847	ko00750,ko01100	1.2029	0.0794679	0.246837	-2.01837	down	--	--	--	--	--	1.20149	0.0548676	8.54026	3.09428	up
mws2623	281.249	281.25	282.256	C18H34O2	[M-H]-	11-Octadecanoic acid(Vaccenic acid)	11-十八碳烯酸	Lipids	脂质	Free fatty acids	游离脂肪酸	506-17-2	1	783065	1.17761e+06	6.13146e+06	1.21319e+06	1.53796e+06	1.69421e+06	508110	620906	905414	910584	968430	829821	C21944	-	--	--	--	--	--	1.17792	0.0129745	0.457653	-1.12767	down	--	--	--	--	--
mws0567	146.092	87.0441	145.085	C5H11N3O2	[M+H]+	4-Guanidinobutyric acid	4-胍基丁酸	Organic acids	有机酸	Organic acids	有机酸	463-00-3	3	411793	284564	372293	334090	236748	222235	118741	81017.6	120222	220713	232745	199108	C01035	ko00330,ko01100	--	--	--	--	--	1.21378	0.0339998	0.403469	-1.30947	down	1.17695	0.0143238	0.299425	-1.73973	down
mws1150	785.251	623.219	786.258	C35H46O20	[M-H]-	Echinacoside	松果菊苷	Phenolic acids	酚酸类	Phenolic acids	酚酸类	82854-37-3	3	4412.94	27642.8	12568.6	39003.4	60814.1	90348.5	354464	407787	547672	190619	186935	164455	C10450	-	1.06938	0.0645663	0.23466	-2.09136	down	1.2621	0.0178724	6.88831	2.78415	up	1.17392	0.0170608	29.3545	4.87551	up
pme0008	176.103	113.071	175.096	C6H13N3O3	[M+H]+	L-Citrulline	L-瓜氨酸	Amino acids and derivatives	氨基酸及其衍生物	Amino acids and derivatives	氨基酸及其衍生物	372-75-8	3	2.00212e+06	1.73132e+06	2.15779e+06	425420	757375	240022	27614.3	28798.3	92807.2	933209	797642	850347	C00327	ko00220,ko01100,ko01110,ko01230	1.2041	0.0018589	4.14054	2.04982	up	1.20046	0.104228	0.104876	-3.25324	down	1.19926	0.00339369	0.0253291	-5.30306	down
Smpn011792	471.348	471.34	472.355	C30H48O4	[M-H]-	2,3-Dihydroxy-12-ursen-28-oic acid	2,3-二羟基-12-熊果烯-28-酸	Terpenoids	萜类	Triterpene	三萜	-	3	133359	224136	9	1.18152e+06	1.4002e+06	1.47548e+06	9	9	9	411219	475771	421550	-	-	--	--	--	--	--	1.30984	0.0042228	6.65483e-06	-17.1972	down	--	--	--	--	--
pmb2787	293.212	275.202	294.219	C18H30O3	[M-H]-	9-Oxo-10E,12Z-octadecadienoic acid	9-过氧-10E,12Z-十八碳二烯酸	Lipids	脂质	Free fatty acids	游离脂肪酸	54232-59-6	3	12071	20459.4	24836.2	181588	265429	373992	81401.1	44003.9	77950	114711	120695	103028	C14766	ko00591	1.278	0.0441246	0.0698733	-3.83912	down	1.20727	0.0602303	0.247689	-2.0134	down	1.1192	0.0447946	3.54483	1.82572	up
MWSHY0037	257.081	137.023	256.074	C15H12O4	[M+H]+	Isoliquiritigenin	异甘草素	Flavonoids	黄酮	Chalcones	查耳酮	961-29-5	1	1.55722e+06	1.30156e+06	1.08501e+06	568785	9.6658e+06	1.34141e+07	3.79253e+06	3.25556e+06	5.80492e+06	5.1865e+06	4.98523e+06	4.43557e+06	C08650	ko00941,ko01100,ko01110	--	--	--	--	--	--	--	--	--	--	1.16106	0.0579971	3.25906	1.70445	up
Hmcn000192	209.067	59.0139	210.074	C7H14O7	[M-H]-	Sedoheptulose	景天庚酮糖	Others	其它类	Saccharides	糖类	3019-74-7	3	60003.2	67346	53379.7	113131	275787	274095	764384	675097	1.31913e+06	571861	528487	486853	C02076	ko00710,ko01100	1.16377	0.0957324	0.272587	-1.87521	down	1.17271	0.0654085	4.16072	2.05683	up	1.21209	0.050757	15.2638	3.93205	up
Zmdp000376	130.091	84.0806	129.09	C5H11N3O	[M+H]+	4-Guanidinobutanal	4-胍基丁醛	Others	其它类	Aldehyde compounds	醛类化合物	-	3	2.34132e+07	1.83969e+07	2.33223e+07	1.17498e+07	1.558e+07	1.463e+07	5.66247e+06	6.76123e+06	8.09808e+06	1.52826e+07	1.43541e+07	1.30079e+07	-	-	--	--	--	--	--	1.23049	0.0101878	0.489082	-1.03185	down	1.19699	0.00544355	0.315078	-1.66622	down
Wafn002081	285.062	153.02	286.069	C12H14O8	[M-H]-	Dihydroxybenzoyl xyloside	二羟基苯甲酰木糖苷	Phenolic acids	酚酸类	Phenolic acids	酚酸类	-	1	65129.3	37699.1	85797.5	896765	2.42456e+06	4.44977e+06	4.34437e+06	6.98032e+06	1.09617e+07	3.06518e+06	3.57704e+06	3.20539e+06	-	-	1.25425	0.133354	0.0242728	-5.36452	down	--	--	--	--	--	1.21226	0.0619096	118.151	6.88449	up
mws0227	132.102	86.0964	131.095	C6H13NO2	[M+H]+	L-Leucine*	L-亮氨酸*	Amino acids and derivatives	氨基酸及其衍生物	Amino acids and derivatives	氨基酸及其衍生物	61-90-5	1	1.33993e+06	481791	1.21054e+06	1.77886e+06	3.99519e+06	6.5781e+06	3.40708e+06	3.88638e+06	4.00695e+06	3.23846e+06	3.22257e+06	2.79951e+06	C00123	ko00280,ko00290,ko00966,ko00970,ko01100,ko01110,ko01210,ko01230,ko02010	1.05086	0.150014	0.245484	-2.0263	down	--	--	--	--	--	1.11036	0.00176447	3.72673	1.89791	up
Lmhp009129	482.324	184.073	481.317	C23H48NO7P	[M+H]+	LysoPC 15:0(2n isomer)	溶血磷脂酰胆碱 15:0(2n异构)	Lipids	脂质	LPC	溶血磷脂酰胆碱	-	2	12592.6	7246.31	12751.5	29736.1	41411.1	71777.7	13103.9	16648.3	26240	26120	25963.8	22567.7	-	-	1.1981	0.0961969	0.228025	-2.13274	down	1.06248	0.137049	0.39176	-1.35196	down	--	--	--	--	--
Zbdp001892	268.103	136.061	267.09	C16H13NO3	[M+H]+	7-Methoxy-3-[1-(3-pyridyl)methylidene]-4-chromanone	7-甲氧基-3-[1-(3-吡啶基)亚甲基]-4-二氢色原酮	Flavonoids	黄酮	Other Flavonoids	其它类黄酮	-	1	3.60539e+06	5.28717e+06	1.47557e+07	2.45333e+07	2.48952e+07	2.33356e+07	1.86804e+07	6.35039e+06	9.49298e+06	1.71623e+07	1.78055e+07	1.51976e+07	-	-	1.10875	0.0399531	0.325	-1.62149	down	1.04512	0.0726268	0.474463	-1.07563	down	--	--	--	--	--
Lmsp003655	521.202	131.049	520.194	C26H32O11	[M+H]+	Dehydrodiconiferyl alcohol-gamma'-O-glucoside	脱氢二松柏醇-γ'-O-葡萄糖苷	Phenolic acids	酚酸类	Phenolic acids	酚酸类	-	3	18126.9	30287.8	27310.1	15474.4	49725.7	54585	555818	699565	908293	222299	211648	247616	-	-	--	--	--	--	--	1.25819	0.0205686	18.063	4.17496	up	1.21657	0.0208265	28.5729	4.83658	up
pme1210	150.058	61.0106	149.051	C5H11NO2S	[M+H]+	L-Methionine	L-甲硫氨酸	Amino acids and derivatives	氨基酸及其衍生物	Amino acids and derivatives	氨基酸及其衍生物	63-68-3	3	474914	327238	472241	545760	932346	1.60831e+06	339858	650360	692268	707306	795708	681653	C00073	ko00270,ko00470,ko00966,ko00970,ko00999,ko01100,ko01110,ko01210,ko01230,ko01240	1.00204	0.188575	0.412903	-1.27612	down	--	--	--	--	--	--	--	--	--	--
pme2380	145.014	101.024	146.022	C5H6O5	[M-H]-	α-Ketoglutaric acid	α-酮戊二酸	Organic acids	有机酸	Organic acids	有机酸	328-50-7	3	199481	300669	193322	623058	570478	454882	173278	139588	124915	292263	322641	274445	C00026	ko00020,ko00040,ko00053,ko00220,ko00250,ko00300,ko00310,ko00340,ko00430,ko00470,ko00630,ko00650,ko00660,ko01100,ko01110,ko01200,ko01210,ko01230,ko01240	1.21872	0.00850849	0.42069	-1.24917	down	1.28396	0.0101575	0.265576	-1.9128	down	--	--	--	--	--
Lmhp008513	677.374	261.221	676.367	C33H56O14	[M+H]+	2-α-Linolenoyl-glycerol-1,3-di-O-glucoside	2-α-亚麻酸甘油酯-1,3-二-O-葡萄糖苷	Lipids	脂质	Glycerol ester	甘油酯	-	3	6588.86	8238.53	9210.42	89469.7	80938.7	197679	106299	219813	354044	104013	98956.7	116030	-	-	1.28015	0.0925969	0.0653045	-3.93667	down	--	--	--	--	--	1.19552	0.0925267	28.2952	4.82249	up
Zmyn004676	293.213	113.098	294.219	C18H30O3	[M-H]-	17-Hydroxylinolenic acid	17-羟基亚麻酸	Lipids	脂质	Free fatty acids	游离脂肪酸	-	3	133999	165681	225710	2.35561e+06	3.03693e+06	5.13269e+06	765101	359887	712617	1.36685e+06	1.55153e+06	1.33154e+06	C16346	ko00592	1.2884	0.0573388	0.0499172	-4.32432	down	1.22043	0.0709628	0.174591	-2.51795	down	1.1186	0.0694082	3.4976	1.80637	up
pmb2260	480.308	184.073	479.301	C23H46NO7P	[M+H]+	LysoPC 15:1	溶血磷脂酰胆碱 15:1	Lipids	脂质	LPC	溶血磷脂酰胆碱	-	3	18236.6	8927.6	17050.6	35651.9	32502.3	51522.8	24975.7	65327.2	87844.2	35596.7	30612.1	31191.9	-	-	1.16333	0.0327301	0.369451	-1.43654	down	--	--	--	--	--	1.01343	0.132639	4.02913	2.01047	up
Zmdp002216	261.145	86.0968	260.137	C11H20N2O5	[M+H]+	L-γ-Glutamyl-L-leucine	L-γ-谷氨酰胺-L-亮氨酸	Amino acids and derivatives	氨基酸及其衍生物	Amino acids and derivatives	氨基酸及其衍生物	2566-39-4	1	369300	875531	308102	9.57723e+06	1.68785e+07	8.6137e+06	65602.5	67175.6	62126	4.38691e+06	4.65728e+06	3.93694e+06	-	-	1.26774	0.0498341	0.0442817	-4.49714	down	1.30689	0.0468651	0.00555767	-7.4913	down	1.16554	0.128138	0.125507	-2.99416	down
pmp001106	595.166	577.156	594.159	C27H30O15	[M+H]+	Vitexin-2''-O-glucoside	牡荆素-2''-O-葡萄糖苷	Flavonoids	黄酮	Flavones	黄酮	61360-94-9	3	87907.1	105398	82736.6	23563.7	25022.7	23735.1	87908.8	8920.12	25718.3	51436.9	60375.4	53692.9	C04024	ko00944	1.30194	0.00979016	3.81687	1.93239	up	--	--	--	--	--	--	--	--	--	--
pme3400	447.129	285.074	446.121	C22H22O10	[M+H]+	Biochanin A-7-O-glucoside (Sissotrin)	鹰嘴豆芽素 A-7-O-葡萄糖苷(印度黄檀苷)	Flavonoids	黄酮	Isoflavones	异黄酮	5928-26-7	3	44138.7	30938.2	35324.4	11847.4	123365	238867	9	9	9	52423.9	61877.7	55548.7	C05376	ko00943	--	--	--	--	--	1.28396	0.197449	7.21773e-05	-13.7581	down	1.22604	0.0109477	0.000244562	-11.9975	down
Hmjp003546	505.35	469.333	504.345	C30H48O6	[M+H]+	2,3,6,23-Tetrahydroxyurs-12-en-28-oic acid (Madecassic acid)	2,3,6,23-四羟基熊果-12-烯-28-酸 (羟基积雪草酸)	Terpenoids	萜类	Triterpene	三萜	18449-41-7	3	9	9	9	21792.9	23410.2	124212	9	9	9	26754.8	22566.8	24496	-	-	1.2979	0.237467	0.000159372	-12.6153	down	1.29665	0.237467	0.000159372	-12.6153	down	--	--	--	--	--
pme0230	268.104	136.062	267.097	C10H13N5O4	[M+H]+	Adenosine	腺苷	Nucleotides and derivatives	核苷酸及其衍生物	Nucleotides and derivatives	核苷酸及其衍生物	58-61-7	1	4.22366e+06	5.9498e+06	1.62577e+07	2.85449e+07	2.91802e+07	2.542e+07	2.13995e+07	7.03283e+06	1.16575e+07	1.80235e+07	1.94544e+07	1.6394e+07	C00212	ko00230,ko01100,ko01232,ko02010	1.1209	0.0285383	0.317891	-1.65339	down	1.02738	0.0680591	0.482167	-1.0524	down	--	--	--	--	--
Hmtn001302	299.078	137.024	300.084	C13H16O8	[M-H]-	Glucosyloxybenzoic acid*	葡萄糖氧基苯甲酸*	Phenolic acids	酚酸类	Phenolic acids	酚酸类	-	1	4.30063e+06	4.09176e+06	4.57352e+06	2.64385e+07	3.89233e+07	4.5163e+07	7.10049e+07	9.8914e+07	1.14784e+08	5.47055e+07	6.25113e+07	5.35884e+07	-	-	1.292	0.0274116	0.117312	-3.09157	down	1.19288	0.0304539	2.57592	1.36509	up	1.22032	0.0193694	21.9578	4.45666	up
pmb0789	332.134	152.072	331.127	C14H21NO8	[M+H]+	Pyridoxine-5'-O-glucoside	吡哆醇-5'-O-葡萄糖苷	Others	其它类	Vitamin	维生素	-	3	626545	457866	489145	120632	157854	229849	231553	315037	411024	326954	367554	312162	C03996	-	1.23254	0.00744629	3.09551	1.63018	up	--	--	--	--	--	--	--	--	--	--
Lsjp211254	423.36	203.175	422.355	C30H46O	[M+H]+	Lupa-1,20(29)-dien-3-one	羽扇豆烷-1,20(29)-二烯-3-酮	Terpenoids	萜类	Triterpene	三萜	-	3	9	9	9	819699	1.11709e+06	1.42038e+06	253586	247752	302132	599803	551919	655054	-	-	1.30799	0.0231803	8.04248e-06	-16.9239	down	1.27245	0.0379294	0.239329	-2.06293	down	1.22643	0.0041167	29758.1	14.861	up
Zmhn001793	341.089	179.034	342.095	C15H18O9	[M-H]-	6-O-Caffeoyl-D-glucose*	6-O-咖啡酰-D-葡萄糖*	Phenolic acids	酚酸类	Phenolic acids	酚酸类	-	1	167373	84024.2	162681	159408	197773	357421	964075	1.10513e+06	1.23299e+06	324944	387055	357785	-	-	--	--	--	--	--	1.25022	0.00121087	4.62103	2.20822	up	1.19685	0.00312944	7.97481	2.99545	up
pmp000109	343.118	328.094	342.11	C19H18O6	[M+H]+	5,7,8,4'-Tetramethoxyflavone	5,7,8,4'-四甲氧基黄酮	Flavonoids	黄酮	Flavones	黄酮	6601-66-7	3	104873	110133	65724.1	23346.8	9077.18	18975.1	16269.6	12559.5	17271.7	43236.9	45445.5	51130.9	-	-	1.2179	0.0241609	5.46176	2.44937	up	--	--	--	--	--	1.19765	0.0295247	0.164218	-2.60632	down
Lmmp006540	713.17	331.081	712.164	C34H32O17	[M+H]+	Tricin-7-O-(2''-Sinapoyl)glucuronide	苜蓿素-7-O-(2''-芥子酰)葡萄糖醛酸苷	Flavonoids	黄酮	Flavones	黄酮	-	2	9	9	9	9	9	9	1.16444e+06	1.94405e+06	2.45811e+06	631226	736122	740715	-	-	--	--	--	--	--	1.30881	0.0387069	206170	17.6535	up	1.22537	0.0387069	206170	17.6535	up
Lmyn000160	237.062	87.0085	238.069	C8H14O8	[M-H]-	Mucic acid Dimethyl Ester	粘酸二甲酯	Phenolic acids	酚酸类	Phenolic acids	酚酸类	-	2	91124.4	89945.5	82744	381752	283317	295343	542964	593192	438845	480341	542952	458659	-	-	1.296	0.0168085	0.274688	-1.86413	down	--	--	--	--	--	1.21852	0.0104496	5.97012	2.57776	up
mws0193	190.119	84.0823	189.111	C7H15N3O3	[M+H]+	L-Homocitrulline	L-高瓜氨酸	Amino acids and derivatives	氨基酸及其衍生物	Amino acids and derivatives	氨基酸及其衍生物	1190-49-4	3	341879	276050	336254	135102	168654	184302	77978.3	71905.2	137776	191586	228885	210810	C02427	-	--	--	--	--	--	--	--	--	--	--	1.15562	0.00172041	0.301472	-1.72991	down
Rfmb091	295.228	195.139	296.235	C18H32O3	[M-H]-	9S-Hydroxy-10E,12Z-octadecadienoic acid*	9S-羟基-10E,12Z-十八碳二烯酸*	Lipids	脂质	Free fatty acids	游离脂肪酸	15514-85-9	1	209647	329410	382545	2.39701e+06	3.40721e+06	3.42202e+06	1.30372e+06	693302	1.26309e+06	1.42429e+06	1.59883e+06	1.34583e+06	C14767	ko00591	1.28701	0.0131662	0.0998894	-3.32353	down	1.19525	0.0125413	0.353352	-1.50082	down	1.1296	0.0505627	3.53743	1.8227	up
Zbdn001947	301.092	123.009	302.1	C13H18O8	[M-H]-	Isotachioside	异它乔糖苷	Phenolic acids	酚酸类	Phenolic acids	酚酸类	31427-08-4	1	49472.9	33732.3	62803.8	157385	120549	164684	255202	517482	258848	119243	123447	140763	-	-	1.23691	0.00632099	0.329876	-1.6	down	1.10588	0.149127	2.33053	1.22066	up	1.16874	0.0753716	7.06486	2.82066	up
Zbbp005659	533.129	285.07	532.121	C25H24O13	[M+H]+	Biochanin A-7-O-glucoside-6''-O-malonate	6''-O-丙二酰基印度黄檀苷	Flavonoids	黄酮	Isoflavones	异黄酮	-	1	3.85392e+06	6.98654e+06	3.0292e+06	933462	2.62513e+06	4.27571e+06	74989.2	228437	134879	2.31628e+06	2.44341e+06	2.04665e+06	-	-	--	--	--	--	--	1.22089	0.124766	0.0559469	-4.1598	down	1.19756	0.0652586	0.0316018	-4.98385	down
pmp000548	301.071	286.047	300.063	C16H12O6	[M+H]+	Pratensein	红车轴草素	Flavonoids	黄酮	Isoflavones	异黄酮	2284-31-3	3	75508.4	150785	63560.7	47087	85381.7	137859	1.07289e+06	362342	526077	356802	299147	320005	C10520	ko00943	--	--	--	--	--	1.1972	0.11764	7.2553	2.85904	up	1.12736	0.119815	6.76654	2.75842	up
MWSmce248	163.045	119.054	164.047	C9H8O3	[M-H]-	3-Hydroxycinnamic Acid*	3-羟基肉桂酸*	Phenolic acids	酚酸类	Phenolic acids	酚酸类	14755-02-3	3	299232	231329	240678	323951	318442	353590	227697	139954	98937.7	177594	212051	203037	C12621	ko00360,ko01100	--	--	--	--	--	1.12046	0.0349997	0.468471	-1.09397	down	--	--	--	--	--
pme1228	221.092	204.065	220.085	C11H12N2O3	[M+H]+	5-Hydroxy-L-tryptophan	5-羟基-L-色氨酸	Amino acids and derivatives	氨基酸及其衍生物	Amino acids and derivatives	氨基酸及其衍生物	56-69-9	3	78406.5	69015.6	25579.1	39715.8	76220	181595	181151	317569	613315	173526	149984	178424	C00643	ko00380,ko01100	--	--	--	--	--	1.01672	0.157447	3.73755	1.90209	up	1.07767	0.131387	6.42791	2.68435	up
MWS201465	295.129	120.082	294.122	C14H18N2O5	[M+H]+	Glu-Phe	L-谷氨酸-L-苯丙氨酸	Amino acids and derivatives	氨基酸及其衍生物	Amino acids and derivatives	氨基酸及其衍生物	20556-22-3	1	115567	71736.1	86433.8	28168.4	47090.7	45402.6	39308.1	35163.9	37028.7	52709	60222.3	50801.5	-	-	1.16885	0.0405437	2.26863	1.18182	up	--	--	--	--	--	1.16555	0.0511834	0.407329	-1.29573	down
Lmhp008885	440.277	299.258	439.27	C20H42NO7P	[M+H]+	LysoPE 15:0(2n isomer)	溶血磷脂酰乙醇胺 15:0(2n异构)	Lipids	脂质	LPE	溶血磷脂酰乙醇胺	-	3	59196.4	78874.1	61021.5	93869.5	112712	357184	14357.1	3148.78	3854.42	97168.6	89120.6	106941	-	-	--	--	--	--	--	1.21971	0.166442	0.0378887	-4.72209	down	1.13684	0.00300718	0.107289	-3.22043	down
Lmtp002942	535.145	499.123	534.137	C25H26O13	[M+H]+	Apigenin-6,8-di-C-arabinoside*	芹菜素-6,8-二-C-阿拉伯糖苷*	Flavonoids	黄酮	Flavones	黄酮	-	3	9	14868.5	9064.53	17368	15112	36244.5	264372	289298	388074	140119	116903	125524	-	-	--	--	--	--	--	1.28153	0.014236	13.7032	3.77644	up	--	--	--	--	--
Rfmb087	311.223	293.213	312.23	C18H32O4	[M-H]-	9-Hydroxy-13-oxo-10-octadecenoic Acid	9-羟基-13-氧代-10-十八碳烯酸	Lipids	脂质	Free fatty acids	游离脂肪酸	-	3	18674.7	22741.1	41749.1	261888	325391	478589	150549	75165.1	134425	158146	189435	168493	-	-	1.27757	0.0350821	0.0780255	-3.67991	down	1.16354	0.0541632	0.337883	-1.5654	down	1.12891	0.046166	4.33042	2.11451	up
pmb1912	474.173	327.12	473.166	C20H23N7O7	[M+H]+	10-Formyltetrahydrofolic Acid	10-甲酰四氢叶酸	Alkaloids	生物碱	Alkaloids	生物碱	2800-34-2	1	1.40272e+06	1.17902e+06	1.33946e+06	1.59047e+06	1.98807e+06	2.51867e+06	2.53609e+06	2.21495e+06	3.38527e+06	1.86545e+06	2.0934e+06	1.74625e+06	C00234	ko00670,ko00970,ko01100,ko01200,ko01240	--	--	--	--	--	--	--	--	--	--	1.1508	0.052039	2.07495	1.05308	up
Zmyn000108	209.031	85.0294	210.038	C6H10O8	[M-H]-	D-Saccharic acid*	D-蔗糖酸*	Others	其它类	Saccharides	糖类	87-73-0	3	115925	122362	141766	330676	532191	579466	2.1509e+06	1.66912e+06	2.96638e+06	1.04756e+06	1.22206e+06	1.04116e+06	C00818	ko00053,ko01100	1.25695	0.0421511	0.263499	-1.92413	down	1.25081	0.0378124	4.70516	2.23424	up	1.21863	0.0299788	17.8565	4.15838	up
Lmtn001569	474.16	312.1	475.169	C20H29NO12	[M-H]-	2-Glucosyl-glucosyloxy-2-phenylacetic acid amide	2-葡糖基-葡萄糖-2-苯基乙酸酰胺	Alkaloids	生物碱	Alkaloids	生物碱	-	3	35228.6	23102	27911.6	5293.97	9873.84	5722.46	9	9	9	17994.5	18753.4	15630.4	-	-	1.25474	0.0145781	4.12834	2.04556	up	1.30852	0.0413833	0.00129247	-9.59566	down	1.22586	0.0147179	0.000313072	-11.6412	down
pmd0132	496.34	184.073	495.332	C24H50NO7P	[M+H]+	LysoPC 16:0(2n isomer)	溶血磷脂酰胆碱 16:0(2n异构)	Lipids	脂质	LPC	溶血磷脂酰胆碱	-	1	114846	138233	76205	233077	265537	414378	82626.5	185499	223010	212452	176803	189504	-	-	1.17379	0.0617258	0.360665	-1.47127	down	--	--	--	--	--	--	--	--	--	--
mws0250	182.081	136.076	181.074	C9H11NO3	[M+H]+	L-Tyrosine	L-酪氨酸	Amino acids and derivatives	氨基酸及其衍生物	Amino acids and derivatives	氨基酸及其衍生物	60-18-4	2	1.03014e+07	4.31349e+06	9.83106e+06	360484	773463	1.45376e+06	1.72733e+06	1.74367e+06	1.72263e+06	4.18922e+06	4.80919e+06	4.03206e+06	C00082	ko00130,ko00261,ko00350,ko00360,ko00400,ko00460,ko00730,ko00940,ko00950,ko00965,ko00966,ko00970,ko00999,ko01100,ko01110,ko01210,ko01230,ko01240	1.20708	0.0595034	9.44695	3.23985	up	--	--	--	--	--	1.14531	0.0792156	0.212454	-2.23478	down
Lmtp002822	535.145	499.123	534.137	C25H26O13	[M+H]+	Apigenin-6-C-arabinoside-8-C-xyloside*	芹菜素-6-C-阿拉伯糖苷-8-C-木糖苷*	Flavonoids	黄酮	Flavones	黄酮	-	3	21001.3	28990.2	18752.2	15859.5	15001.9	25610.3	238507	339905	483613	118201	116258	137474	-	-	--	--	--	--	--	1.28946	0.0418967	18.8063	4.23314	up	1.20678	0.0429228	15.4491	3.94945	up
Lmyp006951	331.081	273.038	330.074	C17H14O7	[M+H]+	5,8,4'-Trihydroxy-6,7-dimethoxyflavone	5,8,4'-三羟基-6,7-二甲氧基黄酮	Flavonoids	黄酮	Flavones	黄酮	98755-25-0	3	41275.4	217289	29954.8	62428.6	32924.6	188568	9	9	9	72033.1	75264.6	86168.9	-	-	--	--	--	--	--	1.29995	0.185886	9.50967e-05	-13.3602	down	1.21494	0.253699	9.35812e-05	-13.3834	down
Wbmn009702	487.342	487.34	488.35	C30H48O5	[M-H]-	2,3,23-Trihydroxyurs-12-en-28-oic acid	2,3,23-三羟基熊果烷-12-烯-28-酸	Terpenoids	萜类	Triterpene	三萜	-	2	23398.9	19382.5	26922.8	96418.1	87688.1	210165	162112	280619	450499	175855	187640	155117	-	-	1.23877	0.110779	0.176793	-2.49987	down	--	--	--	--	--	1.18871	0.0816155	12.8146	3.67971	up
mws0914	271.061	151.003	272.068	C15H12O5	[M-H]-	3,5,7-Trihydroxyflavanone (Pinobanksin)*	3,5,7-三羟基黄烷酮 (短叶松素)*	Flavonoids	黄酮	Flavanonols	二氢黄酮醇	548-82-3	1	50087.8	12792.7	32361.1	38217.2	504940	666557	321341	371917	668612	245701	225189	202919	C09826	ko00941	--	--	--	--	--	--	--	--	--	--	1.16355	0.0586231	14.2991	3.83785	up
Zmpn003368	293.214	195.139	294.219	C18H30O3	[M-H]-	13S-Hydroxy-9Z,11E,15Z-octadecatrienoic acid	13S-羟基-9Z,11E,15Z-十八碳三烯酸	Lipids	脂质	Free fatty acids	游离脂肪酸	87984-82-5	2	44379.6	89003.7	82866.2	481965	611581	674957	425859	342767	690435	391206	447558	373532	C16316	ko00592	1.27743	0.00871117	0.122278	-3.03176	down	--	--	--	--	--	1.17128	0.0561327	6.74712	2.75427	up
Zmdp000972	136.042	91.0537	135.035	C4H9NO2S	[M+H]+	S-Methyl-L-cysteine	S-甲基-L-半胱氨酸	Amino acids and derivatives	氨基酸及其衍生物	Amino acids and derivatives	氨基酸及其衍生物	1187-84-4	3	4.27813e+07	1.12049e+07	3.72566e+07	828035	2.05554e+06	4.59392e+06	4.64513e+06	4.95301e+06	5.08609e+06	1.46517e+07	1.62988e+07	1.34678e+07	C22040	ko02010	1.16946	0.101274	12.2023	3.60908	up	--	--	--	--	--	1.0931	0.119903	0.160936	-2.63544	down
MWSmce283	149.069	92.032	150.068	C9H10O2	[M-H]-	4'-Hydroxypropiophenone	4'-羟基苯丙酮	Phenolic acids	酚酸类	Phenolic acids	酚酸类	70-70-2	3	1683.6	2519.29	3362.12	32578	67519.2	78297.4	22917	25218.5	11794	20614.4	23269.8	19282.2	C13342	-	1.27879	0.0538431	0.0424061	-4.55959	down	1.08872	0.0930582	0.335938	-1.57373	down	1.17192	0.0502731	7.92194	2.98585	up
pmn001419	325.093	163.04	326.1	C15H18O8	[M-H]-	1-O-p-Coumaroyl-β-D-glucose*	1-O-对香豆酰-β-D-葡萄糖*	Phenolic acids	酚酸类	Phenolic acids	酚酸类	7139-64-2	1	1.8424e+06	1.69905e+06	1.85613e+06	3.25166e+06	3.21478e+06	4.99212e+06	2.78114e+07	3.68397e+07	3.33827e+07	1.11217e+07	1.34857e+07	1.22061e+07	C16827	-	1.21744	0.0738584	0.471052	-1.08604	down	1.2954	0.00614031	8.55551	3.09685	up	1.22333	0.00715958	18.1626	4.1829	up
pmp000204	1039.55	761.44	1038.54	C53H82O20	[M+H]+	Soyasaponin βα	大豆皂苷 βα	Terpenoids	萜类	Triterpene Saponin	三萜皂苷	-	2	27212.8	10934.8	25926	287290	256501	245434	16036.3	42695.9	57835.3	148535	174641	177990	-	-	1.27572	0.000740638	0.0811854	-3.62264	down	1.22622	0.000214426	0.147699	-2.75927	down	--	--	--	--	--
Lmhp009187	440.277	299.258	439.27	C20H42NO7P	[M+H]+	LysoPE 15:0	溶血磷脂酰乙醇胺 15:0	Lipids	脂质	LPE	溶血磷脂酰乙醇胺	-	3	33347.4	35168.3	22864.1	125698	153390	119657	48294.7	87395.2	92685.7	97691.8	81318.5	85376.4	-	-	1.27574	0.00510084	0.229168	-2.12552	down	--	--	--	--	--	1.06737	0.0734354	2.49919	1.32146	up
MWS1900	215.129	153.127	216.136	C11H20O4	[M-H]-	Undecanedioic acid	十一烷二酸	Lipids	脂质	Free fatty acids	游离脂肪酸	1852-04-6	3	13264.6	11288.9	14976.6	23864.6	16063.3	27878.7	33583.8	41412.1	38799.8	23677.9	19475.6	21850.3	-	-	--	--	--	--	--	--	--	--	--	--	1.20242	0.00294623	2.87872	1.52543	up
pmb0501	131.129	114.103	130.122	C5H14N4	[M+H]+	Agmatine	胍丁胺	Alkaloids	生物碱	Alkaloids	生物碱	306-60-5	1	713414	886959	660678	712344	920991	384774	71463	67543.6	78673.1	473813	454332	391667	C00179	ko00330,ko01100	--	--	--	--	--	1.2761	0.0613891	0.107863	-3.21273	down	1.22166	0.00979488	0.0962737	-3.37672	down
Cmsp003083	521.201	131.049	520.194	C26H32O11	[M+H]+	Dehydrodiconiferyl alcohol-4-O-glucoside	脱氢二十二烷醇-4-O-葡萄糖苷	Lignans and Coumarins	木脂素和香豆素	Lignans	木脂素	107870-88-2	3	25826.3	14497.4	28477.7	35289	44492.8	54673.9	512462	594385	647469	233798	206799	192913	-	-	--	--	--	--	--	1.30179	0.00456737	13.0475	3.70571	up	1.21519	0.00446026	25.4982	4.67233	up
Lmdn006811	455.353	455.353	456.36	C30H48O3	[M-H]-	3,24-Dihydroxyolean-12-en-22-one (Soyasapogenol E)*	3,24-二羟基齐墩果-12-烯-22-酮 (大豆皂醇 E)*	Terpenoids	萜类	Triterpene	三萜	6750-59-0	1	1.73049e+06	1.77616e+06	911373	4.86489e+06	4.14062e+06	4.87362e+06	53930.5	21976.8	26249.3	3.15479e+06	2.83976e+06	2.59063e+06	C17420	-	1.22084	0.00115485	0.318321	-1.65145	down	1.30043	0.00274737	0.00736045	-7.08599	down	1.20417	0.0359425	0.0231227	-5.43454	down
Zmdn001564	293.115	164.072	294.122	C14H18N2O5	[M-H]-	γ-Glutamylphenylalanine	γ-谷氨酰胺苯丙氨酸	Amino acids and derivatives	氨基酸及其衍生物	Amino acids and derivatives	氨基酸及其衍生物	7432-24-8	1	1.15827e+06	7.80853e+06	1.28717e+06	5.4923e+07	5.23814e+07	3.81794e+07	128177	126624	78282.1	1.85218e+07	2.19755e+07	1.86782e+07	-	-	1.20856	0.0060492	0.0704819	-3.8266	down	1.30743	0.0113946	0.00228949	-8.77076	down	1.13107	0.270982	0.0324833	-4.94416	down
pmb0782	86.0964	69.0698	85.0891	C5H11N	[M+H]+	Piperidine	哌啶	Alkaloids	生物碱	Piperidine alkaloids	哌啶类生物碱	110-89-4	3	319038	101572	284804	460640	814759	1.12834e+06	805508	747562	880551	701749	660090	575925	C01746	ko00960	1.06774	0.0860493	0.293466	-1.76873	down	--	--	--	--	--	1.07849	0.00416715	3.44992	1.78656	up
MWSslk066	169.05	65.0388	168.042	C8H8O4	[M+H]+	3-Hydroxy-4-methoxybenzoic acid; Isovanillic Acid	3-羟基-4-甲氧基苯甲酸; 异香草酸	Phenolic acids	酚酸类	Phenolic acids	酚酸类	645-08-9	3	12974.1	16656.3	19274.2	43023.2	21338.7	23216.1	113141	115146	131610	59289.6	72309.2	64978.3	-	-	--	--	--	--	--	1.25325	0.000645357	4.10945	2.03895	up	1.21724	0.0015313	7.35918	2.87955	up
Zbln013951	377.134	116.929	377.139	C23H22O5	[M-H]-	1-(3'-methoxy-4'-hydroxybenzyl)-2,7-dihydroxy-4-methoxyphenanthrene	1-(3'-甲氧基-4'-羟苄基)-2,7-二羟基-4-甲氧基菲	Others	其它类	Others	其它	-	1	327155	658437	617404	905417	1.29507e+06	1.58065e+06	184977	492779	564814	800178	740649	654754	-	-	1.10938	0.0455102	0.423945	-1.23805	down	1.10257	0.029426	0.328623	-1.60549	down	--	--	--	--	--
Lmtn002796	449.108	287.057	450.116	C21H22O11	[M-H]-	Aromadendrin-7-O-glucoside	香橙素-7-O-葡萄糖苷	Flavonoids	黄酮	Flavanonols	二氢黄酮醇	28189-90-4	2	5.31912e+06	7.56696e+06	4.46326e+06	1.43796e+06	2.43608e+06	4.59415e+06	549311	664188	587879	2.8465e+06	3.47841e+06	3.23457e+06	-	-	--	--	--	--	--	1.18299	0.139577	0.212723	-2.23295	down	1.21435	0.0302995	0.10383	-3.26771	down
pme0181	170.092	124.088	169.085	C7H11N3O2	[M+H]+	3-Methyl-L-Histidine*	3-甲基-L-组氨酸*	Amino acids and derivatives	氨基酸及其衍生物	Amino acids and derivatives	氨基酸及其衍生物	368-16-1	3	115111	144088	117451	81944.3	115891	66922.4	9	9	9	81797.1	66899.7	75189.3	C01152	ko00340,ko01100	--	--	--	--	--	1.30967	0.0258975	0.00010198	-13.2594	down	1.2263	0.0054353	7.16845e-05	-13.768	down
mws0889	135.03	75.0088	136.037	C4H8O5	[M-H]-	D-Threonic Acid	D-苏糖酸	Others	其它类	Saccharides	糖类	3909-12-4	3	19492.1	17356.7	12989.9	94556.1	114660	153041	250008	251807	314109	223864	193256	185949	C21649	-	1.28414	0.0248892	0.137578	-2.86168	down	1.22419	0.00574783	2.25233	1.17142	up	1.22043	0.00639571	16.3713	4.0331	up
Zasp102439	118.064	91.0537	117.058	C8H7N	[M+H]+	m-Aminophenylacetylene	间氨基苯乙炔	Alkaloids	生物碱	Alkaloids	生物碱	54060-30-9	1	2.78178e+07	1.66341e+07	2.4531e+07	422565	1.25877e+06	2.57295e+06	1.16952e+06	852229	1.23823e+06	9.30207e+06	7.67254e+06	8.13722e+06	-	-	1.23273	0.0198758	16.2149	4.01925	up	--	--	--	--	--	1.21529	0.0220697	0.0472578	-4.4033	down
pmn001710	521.13	359.08	522.137	C24H26O13	[M-H]-	Rosmarinic acid-3'-O-glucoside	迷迭香酸-3'-O-葡萄糖苷	Phenolic acids	酚酸类	Phenolic acids	酚酸类	910028-78-3	3	240552	226542	219595	9	9	9	9	10070.2	17294.6	121970	102708	103242	-	-	1.30874	0.000724286	25432.9	14.6344	up	--	--	--	--	--	--	--	--	--	--
pmb2804	311.223	171.138	312.23	C18H32O4	[M-H]-	13S-Hydroperoxy-9Z,11E-octadecadienoic acid	13-氢过氧化-9,11-十八碳二烯酸	Lipids	脂质	Free fatty acids	游离脂肪酸	33964-75-9	3	41662	43927.5	148370	820947	858122	1.61258e+06	181423	143181	184239	580450	660176	543204	C04717	ko00591,ko01100	1.24552	0.0560279	0.0710768	-3.81448	down	1.2662	0.0689825	0.154586	-2.69352	down	--	--	--	--	--
Hmbn005207	471.351	471.351	472.355	C30H48O4	[M-H]-	3,23-Dihydroxyolean-12-en-28-oic acid (Hederagenin)	3,23-二羟基齐墩果-12-烯-28-酸 (常春藤皂苷元)	Terpenoids	萜类	Triterpene	三萜	465-99-6	3	9	9	9	1.13739e+06	774208	1.35711e+06	9	9	9	360705	423649	354776	-	-	1.30885	0.0234794	8.26014e-06	-16.8854	down	1.30893	0.0234794	8.26014e-06	-16.8854	down	--	--	--	--	--
pmf0138	179.056	59.0139	180.063	C6H12O6	[M-H]-	D-Mannose*	甘露糖*	Others	其它类	Saccharides	糖类	3458-28-4	3	59858.4	21593.4	42969.4	80618.1	84085	112061	350563	316459	262261	144042	164193	135166	C00159	ko00051,ko00052,ko00520,ko01100,ko01250,ko02010	1.05742	0.0274819	0.449558	-1.15342	down	1.28131	0.00708299	3.35768	1.74746	up	1.17516	0.00358842	7.46885	2.90089	up
Hmcp002207	479.118	317.06	478.111	C22H22O12	[M+H]+	Isorhamnetin-7-O-glucoside (Brassicin)*	异鼠李素-7-O-葡萄糖苷 (蔓菁苷)*	Flavonoids	黄酮	Flavonols	黄酮醇	6743-96-0	3	9	9	9	9	9	9	744986	336740	266179	187092	167257	153083	-	-	--	--	--	--	--	1.30813	0.0948897	49922.4	15.6074	up	1.22485	0.0948897	49922.4	15.6074	up
Lmjp003044	479.118	317.062	478.111	C22H22O12	[M+H]+	Isorhamnetin-3-O-Glucoside*	异鼠李素-3-O-葡萄糖苷*	Flavonoids	黄酮	Flavonols	黄酮醇	5041-82-7	3	9	9	9	9	9	9	744986	336740	266179	187092	167257	153083	-	-	--	--	--	--	--	1.30813	0.0948897	49922.4	15.6074	up	1.22485	0.0948897	49922.4	15.6074	up
Lmbn005369	295.228	195.141	296.235	C18H32O3	[M-H]-	13(S)-HODE;13(S)-Hydroxyoctadeca-9Z,11E-dienoic acid*	13-羟基十八烷基-9,11-二烯酸*	Lipids	脂质	Free fatty acids	游离脂肪酸	10219-69-9	2	189500	311352	369837	2.29152e+06	3.26882e+06	3.63648e+06	1.33074e+06	691616	1.32416e+06	1.43059e+06	1.59656e+06	1.30433e+06	C14762	ko00591	1.28274	0.0188328	0.0946727	-3.40091	down	1.16967	0.0226469	0.363877	-1.45848	down	1.12743	0.0526604	3.84352	1.94243	up
pmp001059	521.187	209.081	520.179	C22H32O14	[M+H]+	Genipin-1-O-(2''-O-apiosyl)glucoside	京尼平-1-O-(2''-O-芹糖基)葡萄糖苷	Terpenoids	萜类	Monoterpenoids	倍萜	-	3	178775	186492	166076	76462.9	121711	135411	549950	554876	889335	282912	325088	346403	-	-	--	--	--	--	--	1.26586	0.035986	5.97798	2.57966	up	1.19104	0.0488132	3.75305	1.90806	up
Wafn011571	295.229	195.14	296.235	C18H32O3	[M-H]-	alpha-Hydroxylinoleic acid	α-羟基亚油酸	Lipids	脂质	Free fatty acids	游离脂肪酸	57818-44-7	2	187599	272221	349110	2.09254e+06	2.97052e+06	3.14988e+06	1.1511e+06	642760	1.13108e+06	1.26682e+06	1.43992e+06	1.18156e+06	-	-	1.28649	0.0155669	0.0984945	-3.34381	down	1.19801	0.017513	0.356138	-1.48949	down	1.13968	0.0427676	3.61582	1.85432	up
mws0576	103.04	59.0139	104.047	C4H8O3	[M-H]-	3-Hydroxybutyric acid	3-羟基丁酸	Organic acids	有机酸	Organic acids	有机酸	300-85-6	3	740139	1.07267e+06	595306	960925	1.16188e+06	1.23569e+06	3.15776e+06	3.31072e+06	3.54642e+06	2.09873e+06	2.04568e+06	1.73013e+06	C01089	ko00650,ko01100	--	--	--	--	--	1.29478	0.000167649	2.98196	1.57626	up	1.19209	0.000201584	4.1588	2.05617	up
Zmpn000199	209.03	85.0297	210.038	C6H10O8	[M-H]-	D-Galactaric acid*	D-半乳糖二酸*	Others	其它类	Saccharides	糖类	526-99-8	3	120343	116911	105717	322465	481219	530145	1.955e+06	1.59386e+06	2.8521e+06	1.10466e+06	1.26612e+06	1.04082e+06	C00879	ko00053,ko01100	1.26985	0.0336295	0.257133	-1.95942	down	1.25725	0.0423869	4.79894	2.26271	up	1.2189	0.0326254	18.6633	4.22213	up
Lmmn004491	987.485	987.49	988.488	C48H76O21	[M-H]-	Medicagenic acid-3-O-glucosyl-(1,6)-glucosyl-(1,3)-glucoside	苜蓿酸-3-O-葡萄糖基-(1,6)-葡萄糖基-(1,3)-葡萄糖苷	Terpenoids	萜类	Triterpene Saponin	三萜皂苷	37838-43-0	3	6.47433e+06	6.06162e+06	7.05834e+06	1.91599e+06	2.7097e+06	1.32398e+06	334267	492371	463378	2.77585e+06	2.63994e+06	3.20336e+06	C08959	-	1.24364	0.00120566	3.29334	1.71955	up	1.25337	0.0588114	0.216822	-2.20542	down	1.22224	0.00176134	0.0658363	-3.92497	down
Hmmp002124	146.06	118.06	145.053	C9H7NO	[M+H]+	Indole-3-carboxaldehyde	吲哚-3-甲醛	Alkaloids	生物碱	Plumerane	吲哚类生物碱	487-89-8	1	1.9781e+07	8.71887e+06	1.63804e+07	233058	430012	1.02932e+06	388117	298216	461089	4.14552e+06	3.83359e+06	3.37257e+06	C08493	-	1.25706	0.0472717	26.5188	4.72894	up	--	--	--	--	--	1.21114	0.046823	0.0255663	-5.28961	down
Zahp012577	280.264	81.0725	279.256	C18H33NO	[M+H]+	octadecadienoic acid amide	十八碳二烯酸酰胺	Alkaloids	生物碱	Alkaloids	生物碱	-	1	64006.6	96548.5	94960.8	9	9	9	131128	26760.1	35626.5	82350.4	67967.4	70936.8	-	-	1.30775	0.0151205	9463.55	13.2082	up	1.30256	0.193307	7167.23	12.8072	up	--	--	--	--	--
Smln011469	581.14	581.14	582.153	C33H26O10	[M-H]-	2,3-Dihydrosciadopitysin	2,3-二氢金松双黄酮	Flavonoids	黄酮	Biflavones	双黄酮	34421-19-7	3	95032.1	96020.4	94466.1	26446.6	30485	41157.6	9	9	9	64093.5	71104.9	57649	-	-	1.2725	0.00454331	2.9108	1.54142	up	1.30904	0.0175501	0.00027526	-11.8269	down	1.22643	2.27756e-05	9.45648e-05	-13.3683	down
Lskp211472	503.337	457.332	502.329	C30H46O6	[M+H]+	2,3,19-Trihydroxy-24-oxo-olean-12-en-28-oic acid	2,3,19-三羟基-24-氧代-齐墩果-12-烯-28-酸	Terpenoids	萜类	Triterpene	三萜	-	3	1.39084e+06	1.80842e+06	1.35708e+06	975674	803864	828302	57803.2	19232.6	12559.4	1.05245e+06	1.15345e+06	1.29693e+06	-	-	--	--	--	--	--	1.26701	0.00248527	0.0343561	-4.86329	down	1.19507	0.00887634	0.0196638	-5.66831	down
Hmhn003067	325.093	119.05	326.1	C15H18O8	[M-H]-	Phenylpropionic acid-O-β-D-glucopyranoside	苯基丙酸-O-β-D-吡喃葡萄糖苷	Phenolic acids	酚酸类	Phenolic acids	酚酸类	-	1	895796	809077	797449	1.45788e+06	1.3366e+06	2.19483e+06	1.32277e+07	1.71873e+07	1.67372e+07	5.27029e+06	6.52104e+06	5.97626e+06	-	-	--	--	--	--	--	1.29574	0.00596935	9.45067	3.24042	up	1.22334	0.00697047	18.8434	4.23599	up
Hmjn008136	469.333	469.333	470.34	C30H46O4	[M-H]-	2,3-Dihydroxyoleana-11,13(18)-dien-28-oic acid (Camaldulenic acid)	2,3-二羟基齐墩果-11,13(18)-二烯-28-酸 (脱氢山楂酸)	Terpenoids	萜类	Triterpene	三萜	71850-15-2	2	88764.9	139862	70576.1	450005	438502	283059	28089.8	34909.2	26211.4	181609	171082	147140	-	-	1.22665	0.0214168	0.255387	-1.96924	down	1.29966	0.0213327	0.0761463	-3.71508	down	1.15197	0.0754248	0.29816	-1.74584	down
Lmsn010604	501.322	421.311	502.329	C30H46O6	[M-H]-	2,3,19-Trihydroxyurs-12-en-23-formyl-28-oic Acid	2,3,19-三羟基熊果-12-烯-23-甲酰-28-酸	Terpenoids	萜类	Triterpene	三萜	-	2	45909.9	61440.1	41588	39362.6	68161.8	34107.5	733.731	643.034	2289.91	38251.3	45682.9	38160.7	-	-	--	--	--	--	--	1.2753	0.0487756	0.0258888	-5.27153	down	1.19699	0.0145809	0.0246188	-5.3441	down
Lmtp002474	565.155	427.101	564.148	C26H28O14	[M+H]+	Apigenin-6-C-(2''-glucosyl)arabinoside	芹菜素-6-C-(2''-葡萄糖基)阿拉伯糖苷	Flavonoids	黄酮	Flavones	黄酮	-	3	50808.1	65394.8	45822.6	12198.1	12814.4	31193.4	71906.7	52420	92983.3	49460.9	49948	41107.2	-	-	1.13797	0.0147239	2.88271	1.52743	up	1.18241	0.0263446	3.86632	1.95096	up	--	--	--	--	--
pmb0578	655.166	207	654.159	C32H30O15	[M+H]+	Luteolin-7-O-(6''-sinapoyl)glucoside	木犀草素-7-O-(6''-芥子酰)葡萄糖苷	Flavonoids	黄酮	Flavones	黄酮	-	3	9	12648.4	6453.87	9	9	9	195945	90826.2	105584	57470.2	46405.2	51687.3	-	-	--	--	--	--	--	1.30875	0.0577144	14531.7	13.8269	up	--	--	--	--	--
Lmhn003240	237.04	121.03	238.048	C11H10O6	[M-H]-	Benzoylmalic acid	苯甲酰苹果酸	Phenolic acids	酚酸类	Phenolic acids	酚酸类	22138-51-8	1	1.21622e+06	1.7872e+06	927471	5.44045e+06	7.58773e+06	1.36174e+07	3.38324e+06	2.42478e+06	3.03534e+06	4.49791e+06	3.82206e+06	3.70531e+06	-	-	1.233	0.0890001	0.147525	-2.76097	down	1.14382	0.134446	0.331889	-1.59123	down	1.09552	0.0125284	2.24971	1.16974	up
MWS80006	311.223	293.214	312.23	C18H32O4	[M-H]-	9-Hydroperoxy-9Z,11E-Octadecadienoic Acid	9-过氧化羟基-9Z,11E-十八碳二烯酸	Lipids	脂质	Free fatty acids	游离脂肪酸	-	2	9	9	9	153380	212434	357529	87965.8	11378.4	31823.8	61630.9	73541.7	61243	-	-	1.30704	0.0578456	3.73267e-05	-14.7094	down	1.09232	0.0683277	0.181336	-2.46326	down	1.21622	0.196429	4858.07	12.2462	up
Zmjn004133	311.223	293.214	312.23	C18H32O4	[M-H]-	9S-Hydroperoxy-10E,12Z-octadecadienoic acid	9S-氢过氧-10E,12Z-十八碳二烯酸	Lipids	脂质	Free fatty acids	游离脂肪酸	5502-91-0	3	14622.5	18133.2	39644.5	168451	296358	410425	86422.1	29848.9	64563.2	135517	157300	128476	C14827	ko00591,ko01100	1.24948	0.0602435	0.082721	-3.5956	down	1.16293	0.0732903	0.206612	-2.275	down	--	--	--	--	--
pme0519	341.109	119.035	342.116	C12H22O11	[M-H]-	D-Sucrose*	D-蔗糖*	Others	其它类	Saccharides	糖类	57-50-1	1	4.23805e+06	3.73608e+06	4.45828e+06	3.24734e+06	2.83971e+06	1.57281e+06	723929	998836	887744	2.12725e+06	2.51651e+06	2.07816e+06	C00089	ko00052,ko00500,ko01100,ko01110,ko02010	--	--	--	--	--	1.19252	0.0757763	0.340804	-1.55299	down	1.21683	0.0016668	0.209976	-2.2517	down
Zbbp008198	285.076	151.075	284.068	C16H12O5	[M+H]+	6,7-Dihydroxy-4'-methoxyisoflavone; Texasin	6,7-二羟基-4'-甲氧基异黄酮	Flavonoids	黄酮	Isoflavones	异黄酮	897-46-1	2	9	9	9	3429.66	71787.8	136455	9	30477.7	16745.9	30818.9	36986.9	30901.2	-	-	1.25695	0.207627	0.000127556	-12.9366	down	--	--	--	--	--	--	--	--	--	--
pme0534	195.051	75.0095	196.058	C6H12O7	[M-H]-	Gluconic acid	葡萄糖酸	Others	其它类	Saccharides	糖类	526-95-4	1	523058	440204	445982	1.30588e+06	1.056e+06	1.14939e+06	761372	544972	437571	867053	1.04236e+06	868577	C00257	ko00030,ko01100,ko01110,ko01200	1.28953	0.00548941	0.401349	-1.31707	down	1.17792	0.00942361	0.496663	-1.00966	down	--	--	--	--	--
mws0264	341.109	119.035	342.116	C12H22O11	[M-H]-	D-Trehalose*	D-海藻糖*	Others	其它类	Saccharides	糖类	99-20-7	1	4.01713e+06	3.21876e+06	6.52593e+06	3.38211e+06	3.89491e+06	2.50735e+06	1.14949e+06	1.20841e+06	2.10369e+06	3.01597e+06	2.47982e+06	3.01404e+06	C01083	ko00500,ko01100,ko01110,ko02010	--	--	--	--	--	1.13918	0.0281895	0.455993	-1.13292	down	1.0918	0.0785879	0.324201	-1.62504	down
pme1173	137.046	110.035	136.038	C5H4N4O	[M+H]+	Allopurinol	别嘌呤醇	Nucleotides and derivatives	核苷酸及其衍生物	Nucleotides and derivatives	核苷酸及其衍生物	315-30-0	3	68640.2	23838.7	46863.8	19275.5	28569.5	31415.3	15072.4	16335.2	16651.9	35606.6	36544.6	29720.3	-	-	--	--	--	--	--	--	--	--	--	--	1.03486	0.142762	0.344902	-1.53574	down
pmp000573	447.129	285.076	446.121	C22H22O10	[M+H]+	Acacetin-7-O-galactoside*	金合欢素-7-O-半乳糖苷*	Flavonoids	黄酮	Flavones	黄酮	-	3	65117.6	62309.8	68956.5	14478.5	206043	349959	19852.9	17182.2	29177.6	105172	95460.6	118726	-	-	--	--	--	--	--	--	--	--	--	--	1.17538	0.00171589	0.33716	-1.56849	down
Zmyn000155	173.105	131.083	174.1	C7H14N2O3	[M-H]-	N-α-Acetyl-L-ornithine	N-α-乙酰基-L-鸟氨酸	Amino acids and derivatives	氨基酸及其衍生物	Amino acids and derivatives	氨基酸及其衍生物	6205-08-9	2	3.08268e+06	2.6926e+06	3.30257e+06	561784	1.14131e+06	269625	15518.6	28197.8	28056.7	1.29054e+06	1.40953e+06	1.12957e+06	C00437	ko00220,ko01100,ko01110,ko01210,ko01230	1.18	0.00252144	4.6017	2.20217	up	1.26302	0.131818	0.0363828	-4.7806	down	1.22296	0.00349603	0.00790639	-6.98276	down
pmb0725	669.181	331.081	668.174	C33H32O15	[M+H]+	Tricin-7-O-(2''-feruloyl)glucoside	苜蓿素-7-O-(2''-阿魏酰)葡萄糖苷	Flavonoids	黄酮	Flavones	黄酮	-	3	9	9	9	9	9	9	54529.3	188266	267314	63841.2	51176.7	57297.7	-	-	--	--	--	--	--	1.30269	0.111516	18892.9	14.2056	up	1.21949	0.111516	18892.9	14.2056	up
MWS0442	527.156	365.102	504.169	C18H32O16	[M+Na]+	Maltotriose	麦芽三糖	Others	其它类	Saccharides	糖类	1109-28-0	3	308726	207353	261164	307087	185125	167916	570118	521175	317692	288123	255476	319414	C01835	ko02010	--	--	--	--	--	1.08351	0.0632754	2.13441	1.09384	up	--	--	--	--	--
Zmhn002301	325.093	163.039	326.1	C15H18O8	[M-H]-	p-Coumaric acid-4-O-glucoside*	对香豆酸-4-O-葡萄糖苷*	Phenolic acids	酚酸类	Phenolic acids	酚酸类	117405-48-8	1	603656	630742	612620	1.13877e+06	1.1476e+06	1.74211e+06	1.00024e+07	1.29846e+07	1.38197e+07	4.06612e+06	5.0896e+06	4.62997e+06	C06739	-	1.22984	0.0675849	0.45849	-1.12504	down	1.2952	0.00943928	9.13663	3.19166	up	1.22309	0.00973813	19.9276	4.3167	up
pme0040	136.062	119.035	135.054	C5H5N5	[M+H]+	Adenine	腺嘌呤	Nucleotides and derivatives	核苷酸及其衍生物	Nucleotides and derivatives	核苷酸及其衍生物	73-24-5	3	4.98791e+06	2.12314e+06	5.84858e+06	4.90263e+06	7.88809e+06	8.92827e+06	2.11311e+06	1.35229e+06	1.9997e+06	5.03459e+06	5.59701e+06	4.47074e+06	C00147	ko00230,ko00908,ko01100,ko01110,ko01232	--	--	--	--	--	1.24015	0.0417241	0.251628	-1.99064	down	--	--	--	--	--
pmd0147	548.371	184.073	547.364	C28H54NO7P	[M+H]+	LysoPC 20:2	溶血磷脂酰胆碱 20:2	Lipids	脂质	LPC	溶血磷脂酰胆碱	-	3	4904.31	5697.03	2667	8592.36	17227.1	17130.1	3416.06	13186.5	17820.6	13989.8	12599.4	11147.4	-	-	1.13207	0.0631871	0.308929	-1.69465	down	--	--	--	--	--	--	--	--	--	--
pme1178	284.099	152.059	283.092	C10H13N5O5	[M+H]+	Guanosine	鸟苷	Nucleotides and derivatives	核苷酸及其衍生物	Nucleotides and derivatives	核苷酸及其衍生物	118-00-3	1	669658	666463	837728	2.50381e+06	3.576e+06	3.1505e+06	1.18703e+06	511189	786293	1.47375e+06	1766153	1.44615e+06	C00387	ko00230,ko01100,ko01232,ko02010	1.28628	0.0147657	0.235512	-2.08613	down	1.21909	0.00625155	0.269169	-1.89342	down	--	--	--	--	--
pme2244	190.086	118.065	189.079	C11H11NO2	[M+H]+	3-Indolepropionic acid	3-吲哚丙酸	Alkaloids	生物碱	Plumerane	吲哚类生物碱	830-96-6	3	960832	594547	864809	22577.3	40661.5	85519.1	38875.5	18072.4	31089	312550	309775	253762	-	-	1.26039	0.018014	16.2693	4.02408	up	--	--	--	--	--	1.20828	0.0190648	0.0363761	-4.78087	down
Lmmn003323	271.228	225.22	272.235	C16H32O3	[M-H]-	2-Hydroxyhexadecanoic acid	2-羟基十六烷酸	Organic acids	有机酸	Organic acids	有机酸	764-67-0	1	1.32259e+06	620508	1.64493e+06	3.78489e+06	4.52924e+06	5.70393e+06	9.96756e+06	9.12484e+06	1.95683e+07	5.12576e+06	6.43676e+06	5.7497e+06	-	-	1.1969	0.0111933	0.255958	-1.96602	down	1.14618	0.13011	2.75792	1.46358	up	1.17025	0.0720361	10.7749	3.4296	up
Lmhp007598	534.355	184.073	533.348	C27H52NO7P	[M+H]+	LysoPC 19:2	溶血磷脂酰胆碱 19:2	Lipids	脂质	LPC	溶血磷脂酰胆碱	-	3	16934.5	22518.6	11678.3	63639.5	108526	133749	20369.7	9	21107.7	58940.3	47127.2	51510.5	-	-	1.23834	0.0506898	0.167142	-2.58085	down	--	--	--	--	--	--	--	--	--	--
mws0491	122.096	105.07	121.089	C8H11N	[M+H]+	2-Phenylethylamine	2-苯乙胺	Alkaloids	生物碱	Benzylphenylethylamine alkaloids	苄基苯乙胺类生物碱	156-28-5	3	12100.9	8208.22	3803.95	33824.2	69733.9	143458	61583.3	66889.5	36189.2	51715.4	59450.9	47587	C05332	ko00360,ko01100	1.17582	0.147161	0.0976175	-3.35672	down	--	--	--	--	--	1.14018	0.0321027	6.82873	2.77162	up
pmp000198	913.515	441.37	912.508	C47H76O17	[M+H]+	Soyasaponin βc	大豆皂苷 βc	Terpenoids	萜类	Triterpene Saponin	三萜皂苷	-	3	9	9	9	204532	167842	300175	44473.1	51808	65498.2	130268	138424	110433	-	-	1.30852	0.0295925	4.01458e-05	-14.6044	down	1.25528	0.0467071	0.240546	-2.05561	down	1.22598	0.0128073	5991.83	12.5488	up
pmb2799	295.228	195.138	296.235	C18H32O3	[M-H]-	12,13-Epoxy-9-Octadecenoic Acid	12,13-环氧-9-十八碳烯酸	Lipids	脂质	Free fatty acids	游离脂肪酸	6799-85-5	1	9460.31	12750.6	13049.9	96367.9	150001	238135	32291.7	20460.2	29256.7	57641.2	66605.3	53312.9	C14826	ko00591,ko01100	1.27831	0.068326	0.072777	-3.78037	down	1.23699	0.082148	0.169263	-2.56266	down	1.13866	0.0376992	2.32577	1.21771	up
Hmsn002948	417.14	109.03	418.147	C18H26O11	[M-H]-	2-Hydroxyphenol-1-O-glucosyl(6→1)rhamnoside	2-间苯二酚-1-O-葡萄糖基(6→1)鼠李糖苷	Phenolic acids	酚酸类	Phenolic acids	酚酸类	-	3	10762.2	57223.2	52500.4	75825.2	73918.6	129981	903176	1.89877e+06	2.91754e+06	486788	612282	541387	-	-	--	--	--	--	--	1.26643	0.0891409	20.4468	4.3538	up	1.16627	0.0848057	47.4702	5.56895	up
Jmwn002117	331.103	153.02	332.111	C14H20O9	[M-H]-	2-(3,4-dihydroxyphenyl)ethanediol 1-O-β-D-glucopyranoside*	2-(3,4-二羟苯基)乙二醇-1-O-β-D-吡喃葡萄糖苷*	Phenolic acids	酚酸类	Phenolic acids	酚酸类	-	1	151540	92672.4	143468	409138	389579	396455	1.46195e+06	866538	569588	338309	389030	310485	-	-	1.26363	0.00243146	0.324372	-1.62428	down	1.09038	0.162895	2.42482	1.27788	up	1.16924	0.0851173	7.47544	2.90216	up
Zmjp005293	593.187	285.077	592.179	C28H32O14	[M+H]+	Robinson-7-O-Neohesperidin	刺槐素-7-O-新橙皮糖苷	Flavonoids	黄酮	Flavonols	黄酮醇	-	3	41997.4	21731.6	36864.5	9	10274	16867.8	9	9	9	26430.6	21330.4	22374.2	-	-	--	--	--	--	--	--	--	--	--	--	1.22492	0.0313864	0.000268407	-11.8633	down
pmp000695	375.129	177.051	374.121	C16H22O10	[M+H]+	Swertiamarin	獐牙菜苦苷	Terpenoids	萜类	Monoterpenoids	倍萜	17388-39-5	3	84819.8	79340.6	73980.4	42306.9	43468.3	55623.9	216245	345823	453814	163175	129792	153520	C09800	-	--	--	--	--	--	1.27285	0.0507699	7.1845	2.84489	up	1.16873	0.0632655	4.26589	2.09285	up
pmb0374	136.062	119.035	135.054	C5H5N5	[M+H]+	2-Aminopurine	2-氨基嘌呤	Nucleotides and derivatives	核苷酸及其衍生物	Nucleotides and derivatives	核苷酸及其衍生物	452-06-2	1	64664.9	104055	229130	399188	464401	377092	242469	108612	139116	275614	246466	218443	-	-	1.13385	0.0148694	0.320671	-1.64084	down	1.16977	0.00995089	0.395103	-1.3397	down	--	--	--	--	--
Lmqp013019	457.368	203.179	456.36	C30H48O3	[M+H]+	3-Hydroxyolean-12-en-29-oic acid (Epikatonic acid)	3-羟基齐墩果-12-烯-29-酸 (表卡通酸)	Terpenoids	萜类	Triterpene	三萜	564-16-9	3	9	9	9	75353.1	33586.6	98784.6	7706.89	12935.2	21511.5	32471	32056.1	26181.7	-	-	1.30704	0.0681856	0.00012998	-12.9094	down	1.14195	0.0956738	0.202931	-2.30094	down	1.22209	0.0732125	1561.24	10.6085	up
Lmzn001925	239.093	195.104	240.1	C12H16O5	[M-H]-	3,4'-Dihydroxy-3'-methoxybenzenepentanoic acid	3,4'-二羟基-3'-甲氧基苯戊酸	Phenolic acids	酚酸类	Phenolic acids	酚酸类	-	1	5400.77	11436	3472.14	17890.5	15857	27525.1	8226.57	7905.88	9081.03	13168.4	14722.9	11651.9	-	-	1.09935	0.0414979	0.331451	-1.59313	down	1.21108	0.0777899	0.411497	-1.28105	down	--	--	--	--	--
Wbmn009020	313.177	283.023	314.188	C20H26O3	[M-H]-	7-Oxodehydroabietic acid	7-氧代脱氢松香酸	Terpenoids	萜类	Ditepenoids	二萜	18684-55-4	3	70484.6	121046	83509.5	383354	348076	612622	39801.6	31255	77346.5	235978	273599	218215	-	-	1.25695	0.0461021	0.204635	-2.28888	down	1.25693	0.0373916	0.110415	-3.179	down	--	--	--	--	--
mws0192	117.019	73.0295	118.027	C4H6O4	[M-H]-	Succinic acid*	琥珀酸*	Organic acids	有机酸	Organic acids	有机酸	110-15-6	1	4.40054e+06	4.24199e+06	3.10703e+06	9.14122e+06	8.90771e+06	1.41716e+07	9	7.82773e+06	6.9155e+06	6.79588e+06	7.91949e+06	6.31558e+06	C00042	ko00020,ko00190,ko00250,ko00310,ko00350,ko00360,ko00620,ko00630,ko00640,ko00650,ko00760,ko00920,ko01100,ko01110,ko01200	1.22511	0.0511883	0.36466	-1.45537	down	--	--	--	--	--	--	--	--	--	--
mws0470	117.019	73.0295	118.027	C4H6O4	[M-H]-	Methylmalonic acid*	甲基丙二酸*	Organic acids	有机酸	Organic acids	有机酸	516-05-2	1	4.40054e+06	4.24199e+06	3.10703e+06	9.14122e+06	8.90771e+06	1.41716e+07	9	7.82773e+06	6.9155e+06	6.79588e+06	7.91949e+06	6.31558e+06	C02170	ko00240,ko00280,ko00640,ko01100	1.22511	0.0511883	0.36466	-1.45537	down	--	--	--	--	--	--	--	--	--	--
pmf0472	565.155	271.061	564.148	C26H28O14	[M+H]+	Apiin	芹菜苷	Flavonoids	黄酮	Flavones	黄酮	26544-34-3	3	282341	145924	310187	83707.7	65846.3	94163.4	98149.5	83245.4	65083.2	112414	127904	142396	C04858	ko00944	1.17089	0.0794474	3.02995	1.59929	up	--	--	--	--	--	1.09591	0.0791479	0.333777	-1.58304	down
pmp000593	595.166	287.055	594.159	C27H30O15	[M+H]+	Luteolin-7-O-rutinoside*	木犀草素-7-O-芸香糖苷*	Flavonoids	黄酮	Flavones	黄酮	3563-98-2	3	3828.69	3696.84	4490.73	9084.81	6801.81	22656.3	17407.1	50702.7	117291	19299.4	19027.8	23346.1	-	-	1.07535	0.215624	0.311763	-1.68148	down	--	--	--	--	--	1.11635	0.18788	15.4292	3.94759	up
MWSHY0080	595.166	287.058	594.159	C27H30O15	[M+H]+	Luteolin-7-O-neohesperidoside (Lonicerin)*	木犀草素-7-O-新橘皮糖苷 (忍冬苷)*	Flavonoids	黄酮	Flavones	黄酮	25694-72-8	3	3828.69	3696.84	4490.73	9084.81	6801.81	22656.3	17407.1	50702.7	117291	19299.4	19027.8	23346.1	C12630	ko00944	1.07535	0.215624	0.311763	-1.68148	down	--	--	--	--	--	1.11635	0.18788	15.4292	3.94759	up
mws0359	241.217	241.218	242.225	C15H30O2	[M-H]-	Pentadecanoic Acid	十五烷酸	Lipids	脂质	Free fatty acids	游离脂肪酸	1002-84-2	1	311303	368581	444523	780991	993633	1.30116e+06	288512	216015	268656	630844	671649	531729	C16537	-	1.23262	0.0426434	0.365567	-1.45179	down	1.26875	0.0343274	0.251377	-1.99207	down	--	--	--	--	--
mws0677	219.113	160.076	218.106	C12H14N2O2	[M+H]+	N-Acetyl-5-hydroxytryptamine	N-乙酰-5-羟基色胺	Alkaloids	生物碱	Plumerane	吲哚类生物碱	1210-83-9	3	633199	332936	567852	27822.2	35874.5	66125.4	24467.9	29491	52407	138966	153507	120940	C00978	ko00380,ko01100,ko01110	1.26646	0.0341015	11.8161	3.56268	up	--	--	--	--	--	1.19595	0.0338099	0.0693395	-3.85018	down
Lmmn005092	955.461	955.461	956.462	C47H72O20	[M-H]-	Medicagenic acid-3-O-glucuronide-28-O-rhamnosyl(1,2)-arabinoside	苜蓿酸-3-O-葡萄糖醛酸苷-28-O-鼠李糖基(1,2)-阿拉伯糖苷	Terpenoids	萜类	Triterpene Saponin	三萜皂苷	-	1	1.52658e+06	466725	844741	443171	408248	390169	130059	190509	64388.6	517065	467709	405744	-	-	--	--	--	--	--	1.16972	0.00769276	0.310052	-1.68942	down	1.11224	0.116828	0.135642	-2.88213	down
Zmyn004548	291.197	235.174	292.204	C18H28O3	[M-H]-	12-Oxo-phytodienoic acid	12-氧-植物二烯酸	Lipids	脂质	Free fatty acids	游离脂肪酸	85551-10-6	3	3465.68	5596.73	7540.04	54094.8	100919	135569	14177.9	12264.5	22156.2	39407.4	46054	36506.7	C01226	ko00592,ko01100,ko01110	1.27045	0.0604446	0.0571351	-4.12948	down	1.22831	0.0737225	0.167245	-2.57996	down	1.08734	0.0571757	2.92719	1.54952	up
pmb0034	277.103	148.06	276.096	C10H16N2O7	[M+H]+	L-α-Glutamyl-L-Glutamic Acid	L-谷氨酰-L-谷氨酸	Amino acids and derivatives	氨基酸及其衍生物	Amino acids and derivatives	氨基酸及其衍生物	3929-61-1	3	24082.5	23400.6	16566.9	135304	118086	139376	42327.4	23179.4	21164	52240	66607.9	59161.1	C01425	-	1.29491	0.00135846	0.163074	-2.6164	down	1.25607	0.000408411	0.220668	-2.18005	down	--	--	--	--	--
Lmsp008264	329.102	268.082	328.095	C18H16O6	[M+H]+	4'-Hydroxy-5,6,7-trimethoxyflavone	4'-羟基-5,6,7-三甲氧基黄酮	Flavonoids	黄酮	Flavones	黄酮	6938-18-7	3	9	9	9	9	2171.37	16633.5	42322.1	101824	63225.3	37896.9	32001.3	30155.8	C14986	-	--	--	--	--	--	--	--	--	--	--	1.22345	0.0580985	7680.41	12.907	up
MWSHY0076	417.118	297.075	416.111	C21H20O9	[M+H]+	Puerarin (7,4'-Dihydroxy-8-C-glucosylisoflavone)	葛根素(大豆苷元-8-C-葡萄糖苷)	Flavonoids	黄酮	Isoflavones	异黄酮	3681-99-0	3	214527	319308	192367	15206.4	21705.2	29401.8	22499.6	12043.4	7456.2	88142.2	84775.2	105804	C10524	-	1.28413	0.0291054	10.9511	3.453	up	--	--	--	--	--	1.19097	0.0269326	0.0578342	-4.11193	down
ML10180524	244.095	112.054	243.085	C9H13N3O5	[M+H]+	Cytarabine	胞嘧啶阿拉伯糖苷	Nucleotides and derivatives	核苷酸及其衍生物	Nucleotides and derivatives	核苷酸及其衍生物	147-94-4	3	93959	24418.8	39380.8	91179.1	128496	170673	36335	33032.9	66349.6	69061.1	82403.1	88017.8	C02961	-	--	--	--	--	--	1.15738	0.0481888	0.347683	-1.52415	down	--	--	--	--	--
pme0264	243.097	127.05	242.09	C10H14N2O5	[M+H]+	Thymidine	胸苷	Nucleotides and derivatives	核苷酸及其衍生物	Nucleotides and derivatives	核苷酸及其衍生物	50-89-5	3	58023.6	46498.1	34498.9	29617.8	22640.9	40909.1	9	9	9	24557.2	30916.8	30290.3	C00214	ko00240,ko01100,ko01232	--	--	--	--	--	1.30811	0.0281531	0.0002898	-11.7527	down	1.22568	0.0208184	0.000194216	-12.3301	down
pmn001700	455.353	455.354	456.36	C30H48O3	[M-H]-	24,30-Dihydroxy-12(13)-ene-lupeol*	24,30-二羟基-12(13)烯-羽扇豆醇*	Terpenoids	萜类	Triterpene	三萜	-	1	2.23509e+06	2.47822e+06	1.20385e+06	5.95306e+06	5.46193e+06	6.51255e+06	67649.4	53290.6	39155.7	4.25899e+06	4.09572e+06	3.35545e+06	-	-	1.21119	0.0016229	0.33006	-1.5992	down	1.30606	0.00259993	0.00893015	-6.8071	down	1.21212	0.0389724	0.0270562	-5.2079	down
pma0825	503.118	255.065	502.111	C24H22O12	[M+H]+	Chrysin-7-O-(6''-malonyl)glucoside	白杨素-7-O-(6''-丙二酰)葡萄糖苷	Flavonoids	黄酮	Flavones	黄酮	-	3	383320	67840.5	208947	9	9	9	50966	103068	212058	120286	154278	138620	-	-	1.30214	0.137389	24448.4	14.5775	up	1.3044	0.123804	13559	13.727	up	--	--	--	--	--
MWStz070	182.081	91.0548	181.074	C9H11NO3	[M+H]+	N-(2-Hydroxy-4-methoxyphenyl)acetamide	N-(2-羟基-4-甲氧基苯基)乙酰胺	Alkaloids	生物碱	Phenolamine	酚胺	58469-06-0	2	2.24563e+07	8.69776e+06	2.08962e+07	755529	1.57322e+06	2.95244e+06	3.6734e+06	3.75901e+06	3.90243e+06	9.71504e+06	1.14485e+07	9.03144e+06	-	-	1.20686	0.0668476	9.8558	3.30097	up	--	--	--	--	--	1.12916	0.0891488	0.217767	-2.19914	down
Hamp002961	185.081	125.059	184.074	C9H12O4	[M+H]+	Antiarol; 3,4,5-Trimethoxyphenol	3,4,5-三甲氧基苯酚	Phenolic acids	酚酸类	Phenolic acids	酚酸类	642-71-7	2	261142	193669	244365	114419	124578	104951	69496.3	63617.4	71699	150411	136375	117183	C10765	-	1.25878	0.0216038	2.03279	1.02346	up	--	--	--	--	--	1.21009	0.0138343	0.292934	-1.77135	down
MWSHY0195	463.123	301.085	462.116	C22H22O11	[M+H]+	Hispidulin-7-O-glucoside(Homoplantaginin)*	高车前素-7-O-葡萄糖苷; 高车前苷*	Flavonoids	黄酮	Flavones	黄酮	17680-84-1	3	98805.7	9	69726.9	26247.2	45890.2	109449	507240	505354	596572	231079	236166	287801	C17762	-	--	--	--	--	--	1.23567	0.000316194	8.8617	3.14758	up	--	--	--	--	--
pmb2786	293.212	235.172	294.219	C18H30O3	[M-H]-	9-Hydroxy-10,12,15-octadecatrienoic acid*	9-羟基-10,12,15-十八碳三烯酸*	Lipids	脂质	Free fatty acids	游离脂肪酸	89886-42-0	3	2823.46	6061.54	6804.73	29261	58234.9	90483.5	18284.8	23117.7	32948	28381.8	30836.7	23999.6	C16326	ko00592	1.23269	0.0915878	0.0881548	-3.50382	down	--	--	--	--	--	1.13562	0.0371006	4.73879	2.24452	up
MWS04559g	182.082	136.076	181.074	C9H11NO3	[M+H]+	3-Hydroxy-L-phenylalanine	3-羟基-L-苯丙氨酸	Amino acids and derivatives	氨基酸及其衍生物	Amino acids and derivatives	氨基酸及其衍生物	587-33-7	2	1.0125e+07	4.07892e+06	9.68178e+06	381438	723131	1.42322e+06	1.68351e+06	1.80344e+06	1.75656e+06	4.22684e+06	5.20986e+06	4.22132e+06	-	-	1.20883	0.0639322	9.44925	3.2402	up	--	--	--	--	--	1.13409	0.0855869	0.219525	-2.18755	down
MWS1771	196.097	91.0546	195.089	C10H13NO3	[M+H]+	L-Tyrosine methyl ester	L-酪氨酸甲酯	Amino acids and derivatives	氨基酸及其衍生物	Amino acids and derivatives	氨基酸及其衍生物	1080-06-4	2	301784	60701.1	230901	24844.3	35217.3	35104.1	23972.4	32774.8	35704.6	105695	95670.5	82090	C03404	-	1.11418	0.145669	6.2353	2.64046	up	--	--	--	--	--	1.04746	0.1444	0.155804	-2.6822	down
Hmcp009963	180.137	123.07	180.138	C11H18NO+	[M]+	Candicine	N-甲基大麦芽碱	Alkaloids	生物碱	Phenolamine	酚胺	6656-13-9	3	83532.3	92185.5	51096.8	61236.7	49646.8	54212.6	99696.6	91550.8	153030	89119	79240	69095.7	C10575	-	--	--	--	--	--	1.18384	0.086136	2.08532	1.06027	up	--	--	--	--	--
Hmsp001667	281.186	263.17	280.179	C15H24N2O3	[M+H]+	5,9-Dihydroxymatrine	5,9-二羟基苦参碱	Alkaloids	生物碱	Quinorisidine alkaloids	奎诺里西啶类生物碱	72362-00-6	3	51500.1	45347.7	43022.9	13170	13940.2	11375.5	9	9	9	25247.6	30938.1	24817.5	-	-	1.30126	0.00311605	3.63436	1.8617	up	1.30996	0.00349447	0.00070156	-10.4771	down	1.22633	0.00293034	0.000193035	-12.3388	down
Lmsn011830	485.327	485.327	486.334	C30H46O5	[M-H]-	2,19-Dihydroxy-3-oxours-12-en-28-oic acid	2,19-二羟基-3-氧熊果-12-烯-28-酸	Terpenoids	萜类	Triterpene	三萜	176983-21-4	3	77087.8	104664	72941.3	155252	165940	148530	9	9	9	89504.1	98843.7	76459.3	-	-	--	--	--	--	--	1.30999	0.00104662	5.74808e-05	-14.0866	down	1.22607	0.0134762	0.00010601	-13.2035	down
pme2831	130.109	71.0604	129.101	C4H11N5	[M+H]+	1,1-Dimethylbiguanide	1,1-二甲基双胍	Alkaloids	生物碱	Alkaloids	生物碱	657-24-9	3	169927	93779.6	157363	32658.2	49720.1	18962.3	9	9	9	43932.2	42293.5	53377.3	C07151	-	1.19656	0.0329234	4.155	2.05485	up	1.30788	0.0629216	0.000266428	-11.874	down	1.22548	0.0270625	6.41224e-05	-13.9288	down
Hmyn007168	483.272	255.232	484.28	C22H45O9P	[M-H]-	LysoPG 16:0	溶血磷脂酰甘油 16:0	Lipids	脂质	Glycerol ester	甘油酯	-	2	477524	552704	590131	1.26472e+06	1.0497e+06	1.18871e+06	1.18446e+06	1.73466e+06	2.13039e+06	1.20064e+06	1.17884e+06	943525	-	-	1.28557	0.00295932	0.462546	-1.11233	down	--	--	--	--	--	1.16311	0.0511617	3.11629	1.63983	up
mws0248	243.062	110.025	244.07	C9H12N2O6	[M-H]-	Uridine	尿嘧啶核苷	Nucleotides and derivatives	核苷酸及其衍生物	Nucleotides and derivatives	核苷酸及其衍生物	58-96-8	1	22594.3	36014.9	35542	212699	361871	282322	28433.8	16697	60984.2	92110	99598.7	117934	C00299	ko00240,ko01100,ko01232,ko02010	1.28218	0.0265157	0.109875	-3.18606	down	1.22987	0.0208125	0.123837	-3.01348	down	--	--	--	--	--
pme0500	503.162	323.098	504.169	C18H32O16	[M-H]-	D-Melezitose	D-松三糖	Others	其它类	Saccharides	糖类	597-12-6	3	8179.53	10636.9	6201.22	12681	12272.5	20854.2	7771.1	5783.8	4248.79	15940.5	12268.7	14306.2	C08243	-	--	--	--	--	--	1.15773	0.0652992	0.388662	-1.36341	down	--	--	--	--	--
Zaxn006988	301.219	301.219	302.225	C20H30O2	[M-H]-	Isopimaric acid	异海松酸	Terpenoids	萜类	Ditepenoids	二萜	5835-26-7	3	51491.2	54128.6	56879.2	20294.7	42408.2	28181.7	85357.3	48010.6	87205.6	46189.6	48754.6	37759.2	-	-	--	--	--	--	--	1.09839	0.0576484	2.42696	1.27915	up	--	--	--	--	--
Zmcn009787	469.33	439.317	470.34	C30H46O4	[M-H]-	23-Hydroxy-3-oxoolean-12-en-28-oic acid (Hederagonic acid)	23-羟基-3-氧代齐墩果-12-烯-28-酸 (常春藤酮酸)	Terpenoids	萜类	Triterpene	三萜	466-01-3	1	24687.3	39641.1	17573.5	117827	107424	49378.6	1061.46	1051.44	1139.28	35799.5	43026.5	33720.7	-	-	1.11364	0.0837673	0.298227	-1.74552	down	1.30071	0.0511992	0.011842	-6.39994	down	1.2129	0.056373	0.0397081	-4.65442	down
Wmkn002777	561.161	267.068	562.169	C27H30O13	[M-H]-	7-Hydroxy-3''-methoxy-isoflavone-7-primeveroside	7-羟基-3''-甲氧基-异黄酮-7-樱草糖苷	Flavonoids	黄酮	Isoflavones	异黄酮	-	3	37953.1	42652.7	33826.2	81696.3	61454.7	84378.3	22375.6	26587.1	15293.8	53687.3	41864.1	44964.4	-	-	--	--	--	--	--	1.25281	0.00797113	0.282409	-1.82414	down	--	--	--	--	--
Zmyn000110	258.039	78.9583	259.046	C6H14NO8P	[M-H]-	D-Glucosamine 1-phosphate	D-氨基葡萄糖-1-磷酸	Others	其它类	Saccharides	糖类	2152-75-2	3	10904.4	14872.9	8978.09	36904.4	55413.4	65809.5	28171.8	36451.1	11986.6	30686.3	25989.1	23812.6	C06156	ko00520,ko01100,ko01250	1.24953	0.0352026	0.219794	-2.18577	down	--	--	--	--	--	--	--	--	--	--
Zamn00402	179.056	59.0139	180.063	C6H12O6	[M-H]-	sorbose	山梨糖	Others	其它类	Saccharides	糖类	3615-56-3	2	82715.7	22640.3	70423.3	110215	59071.6	138620	450087	437302	463555	171216	223518	198723	C01452	-	--	--	--	--	--	1.24835	0.00217465	4.38752	2.1334	up	1.14894	0.000575963	7.68545	2.94213	up
Zbdp007428	313.069	268.034	312.063	C17H12O6	[M+H]+	3-Methoxy-7-hydroxy-3',4'-methylenedioxyflavone	3-甲氧基-7-羟基-3',4'-亚甲二氧基黄酮	Flavonoids	黄酮	Other Flavonoids	其它类黄酮	-	3	9	9	9	5165.45	1492.31	6332.27	398709	21347.4	41350.5	67059.4	52673.8	55010.2	-	-	1.29808	0.0975209	0.00207852	-8.91023	down	1.09581	0.347013	35.5201	5.15056	up	1.20591	0.336387	17089.2	14.0608	up
pme0490	124.039	78.0347	123.032	C6H5NO2	[M+H]+	Nicotinic acid (Vitamin B3)*	烟酸 (维生素 B3)*	Others	其它类	Vitamin	维生素	59-67-6	1	3.17775e+06	1.0494e+06	2.95125e+06	142339	302623	529875	486362	554476	538414	1.33711e+06	1.52226e+06	1.16564e+06	C00253	ko00760,ko00960,ko01100,ko01110,ko01240	1.16477	0.088232	7.36369	2.88043	up	--	--	--	--	--	1.0921	0.109524	0.220001	-2.18442	down
Lmsn000954	207.087	59.0139	208.095	C8H16O6	[M-H]-	Dambonitol	橡胶肌醇	Others	其它类	Saccharides	糖类	523-94-4	3	36475.5	24944.1	43446.9	9	9	9	102012	51294	96511.1	40446.8	46037.9	52785.8	-	-	1.30735	0.0230141	3883.94	11.9233	up	1.30875	0.0352806	9252.47	13.1756	up	1.03768	0.0826973	2.38223	1.25232	up
mws1094	287.056	259.065	288.063	C15H12O6	[M-H]-	Aromadendrin (Dihydrokaempferol)	香橙素 (二氢山柰酚)	Flavonoids	黄酮	Flavanonols	二氢黄酮醇	480-20-6	1	1706.32	692.11	1699.59	4106.95	60378.4	88447.3	6851.12	15297.6	18014.6	21413.6	16548.4	20587	C00974	ko00941,ko01100,ko01110	1.08792	0.18338	0.0267962	-5.22183	down	--	--	--	--	--	1.14763	0.0686496	9.80065	3.29288	up
Lmbn014696	301.217	301.217	302.225	C20H30O2	[M-H]-	Pimaric acid	海松酸	Terpenoids	萜类	Ditepenoids	二萜	127-27-5	3	35966.2	46720	47342.4	19211	42752.3	18466.5	67115.1	40897.8	82159.7	41294.8	47523.4	36335.3	C09159	-	--	--	--	--	--	1.03595	0.0740925	2.36446	1.24151	up	--	--	--	--	--
mws4085	223.061	193.015	224.069	C11H12O5	[M-H]-	Sinapic acid	芥子酸	Phenolic acids	酚酸类	Phenolic acids	酚酸类	530-59-6	1	47096.6	46075.8	35632.8	234511	175602	188694	18508.6	17395.1	23629.2	79988.2	60905.8	72906.1	C00482	ko00940,ko01100,ko01110	1.29254	0.0103262	0.215103	-2.2169	down	1.30126	0.00911137	0.0994191	-3.33033	down	1.16098	0.0111296	0.462193	-1.11343	down
MWSmce024	355.096	193.047	354.095	C16H18O9	[M+H]+	Scopoletin-7-O-glucoside (Scopolin)	东莨菪内酯-7-O-葡萄糖苷 (东莨菪苷)	Lignans and Coumarins	木脂素和香豆素	Coumarins	香豆素	531-44-2	3	66636.9	54234.1	56445.5	36841.6	69588.1	58708.9	312973	472746	533398	172846	144292	133032	C01527	ko00999,ko01110	--	--	--	--	--	1.27139	0.0259103	7.98794	2.99782	up	1.20682	0.0282159	7.43933	2.89517	up
Lmzn001894	461.074	285.041	462.08	C21H18O12	[M-H]-	Kaempferol-3-O-glucuronide	山柰酚-3-O-葡萄糖醛酸苷	Flavonoids	黄酮	Flavonols	黄酮醇	22688-78-4	1	9	9	9	9	9	9	361336	256466	294996	119405	115491	147542	-	-	--	--	--	--	--	1.30985	0.00998076	33807.3	15.045	up	1.22651	0.00998076	33807.3	15.045	up
Zjmp102710	471.346	201.163	470.34	C30H46O4	[M+H]+	3-Hydroxy-29(or30)-al-olean-12-en-28-oic acid	3-羟基-29(or30)-醛-齐墩果-12-烯-28-酸	Terpenoids	萜类	Triterpene	三萜	-	3	13337.8	20236.4	11627.1	53694.4	52210.1	25939.3	9	9	9	21356.4	23244.3	17633.3	-	-	1.13948	0.0751007	0.342839	-1.5444	down	1.30842	0.0396067	0.000204788	-12.2536	down	1.22521	0.0292064	0.000597329	-10.7092	down
mws0668	283.068	151.026	284.076	C10H12N4O6	[M-H]-	Xanthosine	黄苷	Nucleotides and derivatives	核苷酸及其衍生物	Nucleotides and derivatives	核苷酸及其衍生物	146-80-5	1	38070.2	35069.9	22940	97215.7	199780	408325	239560	293700	297048	138911	164050	125307	C01762	ko00230,ko00232,ko01100,ko01110,ko01232,ko02010	1.17583	0.1564	0.136222	-2.87597	down	--	--	--	--	--	1.21062	0.00385539	8.64183	3.11134	up
pmf0297	297.316	183.211	298.324	C20H42O	[M-H]-	1-Eicosanol	正二十醇	Lipids	脂质	Free fatty acids	游离脂肪酸	629-96-9	3	14267	20059.1	14691.4	20833.1	24253.2	33109	14308.6	7844.81	7630.46	17940.4	20839.9	15826.3	-	-	--	--	--	--	--	1.16831	0.0277801	0.380891	-1.39255	down	--	--	--	--	--
pmp001288	593.187	285.077	592.179	C28H32O14	[M+H]+	Acacetin-7-O-rutinoside (Linarin)	金合欢素-7-O-芸香糖苷 (蒙花苷)	Flavonoids	黄酮	Flavones	黄酮	480-36-4	3	46162.2	71176.7	32905.3	2051.2	14090.9	13576	5694.29	8603.05	4499.42	18109.3	21377.8	23985.3	-	-	1.07432	0.057009	5.05565	2.3379	up	--	--	--	--	--	1.18273	0.0581771	0.125108	-2.99875	down
Rfmb056	591.208	387.144	592.216	C29H36O13	[M-H]-	Medioresinol-4'-O-(6'''-acetyl)glucoside	杜仲树脂酚-4'-O-(6'''-乙酰)葡萄糖苷	Lignans and Coumarins	木脂素和香豆素	Lignans	木脂素	-	3	224963	186170	188601	95560.2	119758	123260	26796.2	38592.1	10149.4	97025	128212	109862	-	-	--	--	--	--	--	1.17365	0.00188475	0.223103	-2.16422	down	1.15543	0.000679854	0.125952	-2.98906	down
pme1975	103.004	59.0139	104.011	C3H4O4	[M-H]-	Malonic acid	丙二酸	Organic acids	有机酸	Organic acids	有机酸	141-82-2	3	605309	1.00516e+06	586889	1.0829e+06	1.26649e+06	1.23229e+06	3.44851e+06	3.81531e+06	3.70839e+06	2.35141e+06	2.30078e+06	1.80456e+06	C00383	ko00061,ko00240,ko00410,ko01100,ko01212	--	--	--	--	--	1.30209	0.000269752	3.06343	1.61515	up	1.19813	0.000103496	4.99337	2.32001	up
Lmhp010573	517.337	263.237	516.33	C27H48O9	[M+H]+	1-Linoleoylglycerol-3-O-glucoside	1-亚油酰甘油酯-3-O-葡萄糖苷	Lipids	脂质	Glycerol ester	甘油酯	-	3	7129.07	8405.91	7486.61	17128.8	11733.9	28144.4	4192.41	2510.18	9	14382.4	10828.2	12760.1	-	-	1.12708	0.142747	0.403837	-1.30815	down	--	--	--	--	--	--	--	--	--	--
pmb0981	348.07	136.062	347.063	C10H14N5O7P	[M+H]+	Adenosine 5'-monophosphate	腺苷-5'-单磷酸	Nucleotides and derivatives	核苷酸及其衍生物	Nucleotides and derivatives	核苷酸及其衍生物	61-19-8	3	559608	491502	993097	331000	230050	325174	974409	232548	207983	491740	545670	410256	C00020	ko00230,ko00908,ko01100,ko01110,ko01232,ko01240	1.10087	0.127899	2.30665	1.2058	up	--	--	--	--	--	--	--	--	--	--
Zmgn000173	149.046	75.0088	150.053	C5H10O5	[M-H]-	D-Ribose	D-核糖	Others	其它类	Saccharides	糖类	50-69-1	2	35394.4	15095.9	30001.6	18683.6	29332.8	40209.6	165275	139118	179811	99552	83148.6	75761.5	C00121	ko00030,ko01100,ko02010	--	--	--	--	--	1.26576	0.00219427	5.48822	2.45634	up	1.17815	0.00216418	6.01556	2.5887	up
Zmyn004449	309.208	171.103	310.214	C18H30O4	[M-H]-	9-Hydroxy-12-oxo-10(E),15(Z)-octadecadienoic acid	9-羟基-12-氧代-10(E),15(Z)-十八碳二烯酸	Lipids	脂质	Free fatty acids	游离脂肪酸	-	3	26531.9	20777.9	72051.6	144917	199297	252813	18390.6	28017.6	64097.1	101421	122480	93362.9	C21923	ko00592,ko01110	1.18608	0.0199326	0.199926	-2.32246	down	1.19774	0.0211524	0.185093	-2.43368	down	--	--	--	--	--
Lskp211481	681.385	437.305	680.377	C36H56O12	[M+H]+	2,3,19,23-Tetrahydroxy-11-oxo-olean-12-en-28-oic acid-28-glucoside	2,3,19,23-四羟基-11-氧-齐墩果-12-烯-28-酸-28-葡萄糖苷	Terpenoids	萜类	Triterpene Saponin	三萜皂苷	-	3	68834	67631.8	40866.6	9	9	9	864.3	9	2873.3	32162.2	24115.4	29286.7	-	-	1.30828	0.023036	6567.87	12.6812	up	--	--	--	--	--	1.01293	0.0231958	0.0211276	-5.56473	down
Zbdn002066	301.092	123.009	302.1	C13H18O8	[M-H]-	Tachioside	它乔糖苷	Phenolic acids	酚酸类	Phenolic acids	酚酸类	109194-60-7	1	84132.9	51556.1	84389.4	219561	184770	261294	910075	877457	742691	289946	324330	242558	-	-	1.24255	0.0099346	0.330634	-1.59669	down	1.29258	0.00239136	3.80128	1.92648	up	1.21412	0.00319258	11.4969	3.52318	up
Lmsn000381	341.109	89.0244	342.116	C12H22O11	[M-H]-	D-Maltose*	D-麦芽糖*	Others	其它类	Saccharides	糖类	69-79-4	1	4.2143e+06	1.73178e+06	3.87557e+06	2.37048e+06	2.10262e+06	1.53139e+06	699411	808708	701759	1.71221e+06	2.17117e+06	1.70026e+06	C01971	-	--	--	--	--	--	1.26338	0.0338814	0.368038	-1.44208	down	1.13789	0.0820893	0.225001	-2.152	down
mws5038	341.109	89.0249	342.116	C12H22O11	[M-H]-	Isomaltulose*	异麦芽酮糖*	Others	其它类	Saccharides	糖类	13718-94-0	1	4.2143e+06	1.73178e+06	3.87557e+06	2.37048e+06	2.10262e+06	1.53139e+06	699411	808708	701759	1.71221e+06	2.17117e+06	1.70026e+06	C01742	-	--	--	--	--	--	1.26338	0.0338814	0.368038	-1.44208	down	1.13789	0.0820893	0.225001	-2.152	down
mws4170	179.056	59.0139	180.063	C6H12O6	[M-H]-	D-Glucose*	D-葡萄糖*	Others	其它类	Saccharides	糖类	50-99-7	3	89743.7	56232.3	91812.2	105222	104145	155085	420833	461401	501324	218182	180617	242181	C00031	ko00010,ko00030,ko00052,ko00500,ko00520,ko00524,ko00901,ko01100,ko01110,ko02010	--	--	--	--	--	1.28412	0.000486304	3.79627	1.92458	up	1.2052	0.000772646	5.81845	2.54063	up
mws1333	341.109	113.022	342.116	C12H22O11	[M-H]-	Melibiose	蜜二糖	Others	其它类	Saccharides	糖类	585-99-9	1	2.44302e+06	1.63204e+06	2.68419e+06	897459	1.6054e+06	524856	261840	310314	255769	1.27936e+06	1.6881e+06	1.38965e+06	C05402	ko00052,ko01100,ko02010	1.02845	0.0503503	2.23246	1.15864	up	1.15647	0.146343	0.273449	-1.87066	down	1.21232	0.0246587	0.122487	-3.02929	down
pme0057	136.043	118.032	135.035	C4H9NO2S	[M+H]+	L-Homocysteine	L-高半胱氨酸	Amino acids and derivatives	氨基酸及其衍生物	Amino acids and derivatives	氨基酸及其衍生物	6027-13-0	3	590815	201142	563219	9	41682.9	74145.4	53490.1	74089.7	91195.3	211507	206952	160363	C00155	ko00270,ko00920,ko01100,ko01110,ko01230	--	--	--	--	--	--	--	--	--	--	1.12264	0.0934339	0.161437	-2.63096	down
pme0122	189.123	126.091	188.116	C8H16N2O3	[M+H]+	N6-Acetyl-L-lysine	N6-乙酰-L-赖氨酸	Amino acids and derivatives	氨基酸及其衍生物	Amino acids and derivatives	氨基酸及其衍生物	692-04-6	3	186335	141427	156317	93751	95854.9	149634	314676	182428	341335	204342	240513	179725	C02727	ko00310,ko01100	--	--	--	--	--	1.15003	0.0630224	2.47152	1.3054	up	--	--	--	--	--
Hmln001836	651.159	489.118	652.164	C29H32O17	[M-H]-	Kaempferol-3-O-(6''-Acetyl)glucosyl-(1→3)-Galactoside	山柰酚-3-O-(6''-乙酰)葡萄糖基-(1→3)-半乳糖苷	Flavonoids	黄酮	Flavonols	黄酮醇	-	3	9	9	9	100444	66730.3	84022.6	79312.1	74491.6	67359.6	48523.7	58994	65289.7	-	-	1.30894	0.0132477	0.000107485	-13.1836	down	--	--	--	--	--	1.22637	0.00221108	8191.23	12.9999	up
pme1014	445.31	341.284	444.303	C31H40O2	[M+H]+	Menatetrenone (Vitamin K2)	四烯甲萘醌 (维生素 K2)	Others	其它类	Vitamin	维生素	11032-49-8	3	153901	144399	143760	131924	132631	126806	3.3077e+06	3.3934e+06	4.03447e+06	4.30874e+06	3.28988e+06	3.47379e+06	-	-	--	--	--	--	--	1.30876	0.00439157	27.4314	4.77775	up	1.22552	0.00443015	24.2853	4.60201	up
Lmdp002381	227.091	149.061	226.084	C11H14O5	[M+H]+	Genipin	京尼平	Terpenoids	萜类	Monoterpenoids	倍萜	6902-77-8	3	214219	177275	208345	40377.1	52203.6	85480.9	80138.9	90190.7	118025	101922	137308	120803	C09780	-	1.2309	0.00151886	3.36872	1.7522	up	--	--	--	--	--	1.15836	0.00298902	0.48072	-1.05673	down
mws1350	181.051	151.003	182.058	C9H10O4	[M-H]-	Syringaldehyde; 4-Hydroxy-3,5-Dimethoxybenzaldehyde	丁香醛; 4-羟基-3,5-二甲氧基苯甲醛	Phenolic acids	酚酸类	Phenolic acids	酚酸类	134-96-3	3	15256.1	18557.1	19703.4	98523.2	64474.4	106654	74607.1	59143.1	32736.1	47002.1	52386.4	38873	-	-	1.28511	0.0295744	0.198466	-2.33304	down	--	--	--	--	--	1.10781	0.089488	3.11093	1.63734	up
Hmmp001310	188.071	118.065	187.063	C11H9NO2	[M+H]+	3-Indoleacrylic acid	3-吲哚丙烯酸	Alkaloids	生物碱	Plumerane	吲哚类生物碱	1204-06-4	1	1.03903e+07	5.34629e+06	9.48647e+06	118950	250079	565435	214327	130383	160807	2.7106e+06	2.82084e+06	2.1205e+06	C21283	-	1.25891	0.034057	26.992	4.75446	up	--	--	--	--	--	1.21493	0.0337033	0.0200418	-5.64084	down
Lhdp102521	635.412	437.34	634.408	C36H58O9	[M+H]+	3,9-Dihydroxyurs-12-ene-28-oic acid-28-glucosyl ester	3,19-二羟基熊果-12-烯-28-酸-28-葡萄糖基酯	Terpenoids	萜类	Triterpene Saponin	三萜皂苷	-	3	120826	183167	85657.3	53461.1	63595.9	40292.7	18882.3	1738.14	14434.1	58172.6	71019.4	53576.9	-	-	1.1378	0.106023	2.47633	1.3082	up	1.014	0.0101838	0.222781	-2.1663	down	1.05787	0.0495472	0.0899643	-3.4745	down
pmb3142	299.077	137.024	300.084	C13H16O8	[M-H]-	Salicylic acid-2-O-glucoside	水杨酸-2-O-葡萄糖苷	Phenolic acids	酚酸类	Phenolic acids	酚酸类	10366-91-3	3	396260	192581	322159	950418	639792	1.59494e+06	1.40331e+06	1.25629e+06	920436	688463	860176	657064	-	-	1.15062	0.108744	0.286015	-1.80584	down	--	--	--	--	--	1.15512	0.0142382	3.92979	1.97445	up
Lmhp001670	231.17	72.0808	230.163	C11H22N2O3	[M+H]+	L-Valyl-L-Leucine	L-缬氨酰-L-亮氨酸	Amino acids and derivatives	氨基酸及其衍生物	Amino acids and derivatives	氨基酸及其衍生物	3989-97-7	3	119088	44742.2	46373.8	47453.6	68490.7	94712.6	31536.4	23147.2	16409.5	58590.4	76685.4	61355.4	-	-	--	--	--	--	--	1.16552	0.0650765	0.337483	-1.56711	down	--	--	--	--	--
MWS1983	343.125	89.0254	344.132	C12H24O11	[M-H]-	Maltitol	麦芽糖醇	Others	其它类	Saccharides	糖类	585-88-6	3	134665	86114.1	177467	100167	41118.2	46596.8	36118.7	37966.3	42621.9	55464.4	72825.4	58483	-	-	--	--	--	--	--	--	--	--	--	--	1.15202	0.0700147	0.293053	-1.77077	down
pmb2791	309.207	209.054	310.214	C18H30O4	[M-H]-	9-Hydroperoxy-10E,12,15Z-octadecatrienoic acid	9-羟基过氧-10E,12,15Z-十八碳三烯酸	Lipids	脂质	Free fatty acids	游离脂肪酸	111004-08-1	3	24282.6	21851.2	32576.4	160655	255739	155903	30652.2	34573.6	49092.8	121030	158601	126614	C16321	ko00592,ko01110	1.27981	0.0357739	0.137534	-2.86214	down	1.26941	0.0390903	0.199754	-2.3237	down	--	--	--	--	--
Zmyn004732	293.213	185.119	294.219	C18H30O3	[M-H]-	2R-hydroxy-9Z,12Z,15Z-octadecatrienoic acid	2R-羟基-9Z,12Z,15Z-十八碳三烯酸	Lipids	脂质	Free fatty acids	游离脂肪酸	-	3	20146.9	18480.6	37094.6	484483	646547	1.0353e+06	61946.6	48172.1	300579	240495	299909	228141	C16342	ko00592	1.2883	0.0506706	0.034954	-4.8384	down	1.10922	0.0505671	0.189582	-2.3991	down	--	--	--	--	--
Zmhn000892	301.094	139.046	302.1	C13H18O8	[M-H]-	4-O-Glucosyl-3,4-dihydroxybenzyl alcohol	4-O-葡萄糖基-3,4-二羟基苄醇	Phenolic acids	酚酸类	Phenolic acids	酚酸类	-	3	9	9	9	19842	15531.3	32159.2	105302	88210.3	79878.7	30164.7	34745.3	25674.4	-	-	1.30765	0.0456886	0.000399807	-11.2884	down	1.2531	0.00271708	4.04829	2.01731	up	1.22635	0.00667635	10125.6	13.3057	up
Lmbn007891	313.238	183.14	314.246	C18H34O4	[M-H]-	Hydroxy ricinoleic acid	羟基蓖麻油酸	Lipids	脂质	Free fatty acids	游离脂肪酸	-	3	8204.96	7899.74	8389.87	38539.6	45409.5	45963.3	9	9	9	19578.7	25107.7	19487.8	-	-	1.30435	0.00446893	0.188547	-2.40701	down	1.30985	0.00302745	0.000207832	-12.2323	down	1.22641	0.000306861	0.00110229	-9.82529	down
mws1179	433.114	271.068	434.121	C21H22O10	[M-H]-	Naringenin-7-O-glucoside (Prunin)	柚皮素-7-O-葡萄糖苷 (樱桃苷)	Flavonoids	黄酮	Flavanones	二氢黄酮	529-55-5	3	19350.8	34716.3	75495.8	33434.3	136088	176294	101830	191757	322373	144051	107542	119358	C09099	ko00941	--	--	--	--	--	--	--	--	--	--	1.03049	0.118888	4.75414	2.24918	up
pmp000585	519.113	433.11	518.106	C24H22O13	[M+H]+	Apigenin-7-O-(6''-malonyl)glucoside	芹菜素-7-O-(6''-丙二酰)葡萄糖苷	Flavonoids	黄酮	Flavones	黄酮	86546-87-4	1	372341	190255	302535	21592.6	67557.9	125331	9810.54	28100.7	14375.4	115732	149097	115941	C10020	-	1.08043	0.0347749	4.03359	2.01207	up	--	--	--	--	--	1.19186	0.0350378	0.0604378	-4.0484	down
Qmfp122201	619.397	437.342	618.392	C39H54O6	[M+H]+	3-p-Coumaroyloxy-2-methoxyurs-12-en-28-oic acid	3-对香豆酰氧基-2-甲氧基熊果-12-烯-28-酸	Terpenoids	萜类	Triterpene	三萜	-	3	7532.71	10637.4	4545.61	8051.87	5092.41	5126.44	9	9	9	4808.34	4169.14	3544.57	-	-	--	--	--	--	--	1.30824	0.0250424	0.00147777	-9.40236	down	1.22313	0.050049	0.0011886	-9.71652	down
Zbbp006589	433.148	271.09	432.142	C22H24O9	[M+H]+	Medicarpin-3-O-Glucoside; Medicocarpin	美迪紫檀素-3-O-葡萄糖苷	Flavonoids	黄酮	Other Flavonoids	其它类黄酮	52766-70-8	1	283814	341683	251017	29340.1	165338	157434	9	9	9	155090	116242	151000	-	-	--	--	--	--	--	1.30073	0.116829	7.668e-05	-13.6708	down	1.22626	0.00812973	3.08038e-05	-14.9865	down
pme2693	131.118	114.091	130.111	C6H14N2O	[M+H]+	N-Acetylputrescine	N-乙酰腐胺	Alkaloids	生物碱	Alkaloids	生物碱	18233-70-0	1	492407	869932	458731	343631	619890	333674	90988.7	109749	85994.5	525745	438912	390539	C02714	ko00330,ko01100	--	--	--	--	--	1.26225	0.0687081	0.22104	-2.17762	down	1.19452	0.0600473	0.157452	-2.66701	down
pmb0713	655.187	331.081	654.18	C29H34O17	[M+H]+	Tricin-7-O-(2''-O-glucosyl)glucoside	苜蓿素-7-O-(2''-O-葡萄糖基)葡萄糖苷	Flavonoids	黄酮	Flavones	黄酮	-	3	9	9	9	9	9	9	316633	730435	1.10032e+06	326848	267592	243890	-	-	--	--	--	--	--	1.30666	0.0871278	79533.1	16.2793	up	1.22335	0.0871278	79533.1	16.2793	up
mws0582	322.107	130.05	321.099	C11H19N3O6S	[M+H]+	S-(Methyl)glutathione	S-甲基谷胱甘肽	Amino acids and derivatives	氨基酸及其衍生物	Amino acids and derivatives	氨基酸及其衍生物	2922-56-7	3	2.10995e+06	2.49836e+06	1.0845e+06	1.43985e+06	1.19549e+06	506480	186046	880169	210417	970041	1.19072e+06	886438	C11347	-	--	--	--	--	--	--	--	--	--	--	1.03366	0.0527797	0.224254	-2.1568	down
Hmgp002327	188.071	118.06	187.063	C11H9O2N	[M+H]+	3-amino-2-naphthoic acid	3-氨基-2-萘甲酸	Alkaloids	生物碱	Alkaloids	生物碱	-	1	1.11927e+07	6.35165e+06	1.00066e+07	109918	247509	635430	216320	134307	188755	3.41872e+06	3.27633e+06	2.52995e+06	-	-	1.25385	0.0249082	27.7492	4.79437	up	--	--	--	--	--	1.2172	0.0251668	0.0195776	-5.67465	down
Lmmn001294	331.103	153.02	332.111	C14H20O9	[M-H]-	Koaburaside*	3,5-二甲氧基-4-羟基苯酚-1-O-葡萄糖苷*	Phenolic acids	酚酸类	Phenolic acids	酚酸类	41653-73-0	1	166348	101887	165086	518244	436279	472884	1.48836e+06	1.02474e+06	789254	444388	472943	347598	-	-	1.26314	0.000511834	0.303572	-1.71989	down	1.18813	0.0912341	2.31354	1.2101	up	1.19282	0.0418514	7.62104	2.92999	up
Zmxp005470	579.135	331.083	578.127	C26H26O15	[M+H]+	Tricin-7-O-(6''-O-malonyl)glucoside	苜蓿素-7-O-(6''-O-丙二酰)葡萄糖苷	Flavonoids	黄酮	Flavones	黄酮	-	2	46565.8	69141.4	9	23913.1	31809.6	34607.3	1.02045e+06	1.65809e+06	2.75681e+06	559601	741188	585554	-	-	--	--	--	--	--	1.29405	0.0723241	60.1721	5.91102	up	--	--	--	--	--
Lskp211441	667.404	451.322	666.398	C36H58O11	[M+H]+	2,3,19,23-Tetrahydroxyolean-12-en-28-oic acid-28-O-glucosyl ester	2,3,19,23-四羟基齐墩果烷-12-烯-28-酸-28-O-葡萄糖基酯	Terpenoids	萜类	Triterpene Saponin	三萜皂苷	62319-70-4	3	47770.4	47323.8	64641.1	33443	44116.3	26144.2	9	9	9	20910.5	27185.3	20994	-	-	--	--	--	--	--	1.3096	0.0220506	0.000260357	-11.9072	down	1.22607	0.0112684	0.00016903	-12.5304	down
pme3337	384.115	252.073	383.108	C14H17N5O8	[M+H]+	Succinyladenosine	琥珀酰腺苷	Nucleotides and derivatives	核苷酸及其衍生物	Nucleotides and derivatives	核苷酸及其衍生物	4542-23-8	1	2.19026e+06	1.75531e+06	2.39379e+06	645061	961073	853252	623575	569634	531745	1.17242e+06	1.50796e+06	1.15176e+06	-	-	1.25264	0.00933975	2.57762	1.36604	up	--	--	--	--	--	1.21075	0.0133092	0.272102	-1.87778	down
MWSHY0049	303.086	177.055	302.079	C16H14O6	[M+H]+	Hesperetin	橙皮素	Flavonoids	黄酮	Flavanones	二氢黄酮	520-33-2	3	9	10802.1	10897.8	6707.86	11707.7	14889.7	62642.8	21828.8	19493.5	18798.1	21203.7	15389.6	C01709	ko00941	--	--	--	--	--	1.00475	0.232498	3.12158	1.64228	up	--	--	--	--	--
Zmgp007182	297.075	267.065	296.068	C17H12O5	[M+H]+	7-O-methylpseudobaptigenin	7-O-甲基野靛苷	Flavonoids	黄酮	Flavones	黄酮	-	3	171200	358845	173169	39789.7	41673.9	58372.5	9	9	9	110956	103079	80855.7	-	-	1.23564	0.0931827	5.02884	2.33023	up	1.30912	0.0156801	0.000193083	-12.3385	down	1.22502	0.0637997	3.83952e-05	-14.6687	down
Zmdp004305	505.163	255.068	504.142	C28H24O9	[M+H]+	Daidzein-7-O-(2''-benzoyl)rhamnoside	大豆苷元-7-O-(2''-苯甲酰)鼠李糖苷	Flavonoids	黄酮	Isoflavones	异黄酮	-	3	747082	1.86461e+06	744199	68849.8	116391	139991	10596.3	23410.1	7613.92	408419	296438	350964	-	-	1.24682	0.11311	10.3184	3.36715	up	1.22983	0.0397103	0.127971	-2.96611	down	1.20381	0.0975631	0.0124022	-6.33326	down
MWSmce709	130.065	103.055	129.058	C9H7N	[M+H]+	Isoquinoline	异喹啉	Alkaloids	生物碱	Isoquinoline alkaloids	异喹啉类生物碱	119-65-3	3	2.05221e+06	1.17082e+06	1.60463e+06	90683.4	128982	253957	9	9	9	635356	856394	687234	C06323	-	1.25859	0.0258219	10.1931	3.34951	up	1.30698	0.085233	5.70074e-05	-14.0985	down	1.22597	0.0241009	5.59277e-06	-17.448	down
Zmdp001857	311.124	165.055	310.116	C14H18N2O6	[M+H]+	γ-Glutamyltyrosine	γ-谷氨酰胺酪氨酸	Amino acids and derivatives	氨基酸及其衍生物	Amino acids and derivatives	氨基酸及其衍生物	7432-23-7	3	133133	77114.8	113221	293176	278700	220654	21154.2	5406.88	14260.4	136336	177810	136474	-	-	1.21244	0.00608195	0.408147	-1.29284	down	1.26378	0.00600364	0.0515078	-4.27907	down	1.13305	0.0224169	0.126199	-2.98623	down
Lmhp011388	353.269	261.221	352.261	C21H36O4	[M+H]+	2-α-Linolenoyl-glycerol	2-α-亚麻酸甘油酯	Lipids	脂质	Glycerol ester	甘油酯	55268-58-1	1	599953	969021	955328	2.33379e+06	2.54508e+06	3.74143e+06	1.70554e+06	2.52387e+06	2.88999e+06	2.08011e+06	2.10802e+06	1.56527e+06	-	-	1.23979	0.0357047	0.292832	-1.77185	down	--	--	--	--	--	1.12416	0.0370301	2.82034	1.49587	up
MWSslk182	313.108	283.067	312.1	C18H16O5	[M+H]+	5,6,7-Trimethoxyflavone	5,6,7-三甲氧基黄酮	Flavonoids	黄酮	Flavones	黄酮	973-67-1	3	327403	1.49462e+06	323071	465847	224445	769854	29708	29558.9	57229.2	489067	420767	353539	-	-	--	--	--	--	--	1.23546	0.104445	0.0797838	-3.64776	down	1.13305	0.224868	0.0543081	-4.20269	down
mws1177	283.061	254.056	284.068	C16H12O5	[M-H]-	Maackiain	高丽槐素	Flavonoids	黄酮	Isoflavones	异黄酮	2035-15-6	2	1143.31	5118.9	1029.99	1271.42	11064.3	28604.6	74979.4	11481.9	17734.7	22749.2	20046	16417.5	C10502	ko00943	--	--	--	--	--	--	--	--	--	--	1.0624	0.25065	14.2887	3.8368	up
Lmbn005662	295.228	171.103	296.235	C18H32O3	[M-H]-	9(10)-EpOME;(9R,10S)-(12Z)-9,10-Epoxyoctadecenoic acid	9,10-环氧十八烯酸	Lipids	脂质	Free fatty acids	游离脂肪酸	16833-56-0	1	12296.4	11089.2	20703.3	210222	349942	475448	106053	46739.9	90018.1	133822	157348	113729	C14825	ko00591,ko01100	1.28474	0.0495391	0.0425728	-4.55392	down	1.18021	0.0679641	0.234461	-2.09258	down	1.15356	0.0608412	5.50729	2.46134	up
zjbp110806	313.108	137.064	312.1	C18H16O5	[M+H]+	6-hydroxy-7-methoxy-2-[2-(4'-hydroxyphenyl)ethyl]chromone	6-羟基-7-甲氧基-2-[2-(4'-羟基苯基)乙基]色酮	Others	其它类	Chromone	色酮类	-	2	177017	238712	139616	9571.73	61977.8	75628.8	9	9	9	93878.1	68153.2	77763	-	-	1.01794	0.0223374	3.77328	1.91582	up	1.29422	0.135149	0.000183451	-12.4123	down	1.22585	0.0235061	4.86184e-05	-14.3281	down
MWS2910	242.113	126.066	241.106	C10H15N3O4	[M+H]+	5-Methyl-2'-Deoxycytidine	5-甲基-2'-脱氧胞苷	Nucleotides and derivatives	核苷酸及其衍生物	Nucleotides and derivatives	核苷酸及其衍生物	838-07-3	3	136171	132219	122540	63265	57307.6	67461.5	6456.13	9622.78	10967.5	80977.4	80719.3	59992.7	C03592	-	1.29159	0.000298833	2.07904	1.05592	up	1.29186	0.000714452	0.143838	-2.79749	down	1.21858	0.000396517	0.0691846	-3.8534	down
Hmbp002498	487.144	193.05	486.137	C21H26O13	[M+H]+	Scopoletin-7-O-xylosyl(1→6)glucoside	东莨菪内酯-7-O-木糖基(1→6)葡糖苷	Lignans and Coumarins	木脂素和香豆素	Coumarins	香豆素	-	3	73881.8	99961.8	58774	49766.3	49400.1	39577.2	40896.9	23648.8	16412.4	52891.9	51688.4	38818.2	-	-	--	--	--	--	--	--	--	--	--	--	1.06974	0.0316947	0.348031	-1.52271	down
mws4167	463.087	287.057	462.08	C21H18O12	[M+H]+	Luteolin-7-O-glucuronide	木犀草素-7-O-葡萄糖醛酸苷	Flavonoids	黄酮	Flavones	黄酮	29741-10-4	1	120573	53658.5	53340.6	30145.3	26399.7	59642.4	812790	645307	774963	221496	298925	298402	C03515	ko00944	--	--	--	--	--	1.29305	0.00383059	19.2195	4.2645	up	1.19428	0.00184295	9.81253	3.29462	up
pmb0736	493.134	331.081	492.127	C23H24O12	[M+H]+	Tricin-7-O-Glucoside	苜蓿素-7-O-葡萄糖苷	Flavonoids	黄酮	Flavones	黄酮	32769-01-0	1	57056.4	9	22291.2	9	9	9	1.64464e+07	2.4309e+07	3.09097e+07	8.01213e+06	1.08217e+07	8.53649e+06	-	-	--	--	--	--	--	1.30935	0.0292868	2.65426e+06	21.3399	up	1.05077	0.0293472	903.077	9.81871	up
HJAP012	419.097	383.07	418.09	C20H18O10	[M+H]+	Luteolin-8-C-arabinoside	木犀草素-8-C-阿拉伯糖苷	Flavonoids	黄酮	Flavones	黄酮	-	3	17526.6	25005.3	16182.1	7479.31	6579.76	19123.9	30036.1	27447.6	34562.4	17728.4	20108.9	24437.7	-	-	--	--	--	--	--	1.12798	0.023032	2.7739	1.47191	up	--	--	--	--	--
MWSmce165	165.082	59.0159	166.084	C6H14O5	[M-H]-	L-Fucitol	L-岩藻糖醇	Others	其它类	Saccharides	糖类	13074-06-1	3	67067.6	41885.8	49050	108304	134798	164196	478311	399651	431257	268527	350668	265472	-	-	1.21752	0.0211913	0.38793	-1.36613	down	1.28012	0.00073188	3.2144	1.68455	up	1.21561	0.00162725	8.28602	3.05068	up
pme1841	103.123	86.0964	102.116	C5H14N2	[M+H]+	Cadaverine	尸胺	Alkaloids	生物碱	Alkaloids	生物碱	462-94-2	3	7465.44	26739.3	5688.35	10546.5	13537.4	21596.1	9	9	9	9952.38	10858.1	13601.2	C01672	ko00310,ko00470,ko00480,ko00960,ko01100,ko01110	--	--	--	--	--	1.30745	0.0439407	0.00059107	-10.7244	down	1.21544	0.187436	0.000676809	-10.529	down
pme3193	116.035	74.0248	117.043	C4H7NO3	[M-H]-	N-Acetyl-L-glycine	N-乙酰-L-甘氨酸	Amino acids and derivatives	氨基酸及其衍生物	Amino acids and derivatives	氨基酸及其衍生物	543-24-8	3	18278	19960.6	11627.8	2652.3	13598.9	8371.23	9879.58	9358.2	5508.3	14467.5	10664.3	11374.8	-	-	--	--	--	--	--	--	--	--	--	--	1.00265	0.0608184	0.496247	-1.01087	down
mws1060	267.074	135.031	268.081	C10H12N4O5	[M-H]-	9-(Arabinosyl)hypoxanthine	9-(阿拉伯糖基)次黄嘌呤	Nucleotides and derivatives	核苷酸及其衍生物	Nucleotides and derivatives	核苷酸及其衍生物	7013-16-3	1	9400.08	5056.82	10018.3	27819.5	30189.8	138644	30342.8	49440.6	39136.1	24822.8	33953.5	33416	-	-	1.11804	0.256828	0.124458	-3.00627	down	--	--	--	--	--	1.16421	0.0225969	4.85879	2.2806	up
pme1216	122.025	78.0349	123.032	C6H5NO2	[M-H]-	2-Picolinic acid*	2-吡啶甲酸*	Organic acids	有机酸	Organic acids	有机酸	98-98-6	1	6101.62	8875.97	5722.04	18953.4	21529	24215.4	12600.5	12504.4	13121	8543.1	6227.11	8373.23	C10164	ko00380,ko01100	1.26252	0.00233968	0.319943	-1.64411	down	--	--	--	--	--	--	--	--	--	--
Zjbn102546	361.106	346.084	362.115	C22H18O5	[M-H]-	2,7-Dihydroxy-1-p-hydroxybenzoyl-4-methoxy-9,10-dihydrophenanthrene	2,7-二羟基-1-对羟基苯甲酰基-4-甲氧基-9,10-二氢菲	Others	其它类	Others	其它	-	3	5240.25	21424.4	3728.22	10431.7	5965.67	19543.8	69459.7	34820.8	89581.3	24404.2	33853.1	27654.2	-	-	--	--	--	--	--	1.17207	0.0734216	5.39386	2.43132	up	1.06394	0.0631285	6.37853	2.67322	up
Lhdp090708	913.513	441.371	912.508	C47H76O17	[M+H]+	Soyasaponin Bc	大豆皂苷Bc	Terpenoids	萜类	Triterpene Saponin	三萜皂苷	-	3	9	9	9	173083	150112	188558	38316.8	40304.7	58792.7	137224	106342	101262	-	-	1.30888	0.00425973	5.27598e-05	-14.2102	down	1.27635	0.00174792	0.268517	-1.89692	down	1.22594	0.0196694	5089.41	12.3133	up
MWSHY0189	433.113	271.066	432.106	C21H20O10	[M+H]+	Apigenin-7-O-glucoside(Cosmosiin)*	芹菜素-7-O-葡萄糖苷*	Flavonoids	黄酮	Flavones	黄酮	578-74-5	3	1.06518e+06	574695	792586	149114	448357	730916	217801	365698	358606	590728	521521	417772	C04608	ko00944	--	--	--	--	--	--	--	--	--	--	1.09139	0.060351	0.387306	-1.36846	down
mws0438	151.061	59.0139	152.069	C5H12O5	[M-H]-	L-Arabitol	L-阿拉伯糖醇	Others	其它类	Saccharides	糖类	7643-75-6	3	9	9	9	3180.66	4094.73	7076.57	15798.1	15497.8	18146.9	10600.8	8904.45	7529.4	C00532	ko00040,ko01100	1.30494	0.0556649	0.00188128	-9.05407	down	1.22942	0.00192279	3.44502	1.78451	up	1.22642	0.00257517	1831.21	10.8386	up
pmb0801	346.113	184.06	345.106	C14H19NO9	[M+H]+	4-Pyridoxic acid-O-glucoside	4-吡哆酸-O-葡萄糖苷	Others	其它类	Vitamin	维生素	-	3	195804	164518	188638	27137.5	49655.7	39477.5	56217.8	64545.1	77626	98907.6	128297	94282.7	-	-	1.28011	0.000457513	4.72141	2.23922	up	--	--	--	--	--	1.20058	0.00101892	0.36139	-1.46837	down
Hmln002806	335.077	179.03	336.084	C16H16O8	[M-H]-	5-O-Caffeoylshikimic acid	5-O-咖啡酰莽草酸	Phenolic acids	酚酸类	Phenolic acids	酚酸类	180981-12-8	3	9	1950.92	1906.74	7152.86	11572.4	28975.4	40802.9	42778.6	35601.1	25921.2	24002.1	18379.3	C10434	ko00940,ko00941,ko00945,ko01100,ko01110	--	--	--	--	--	1.04483	0.058632	2.49856	1.32109	up	--	--	--	--	--
Zmjp000966	268.106	136.062	267.097	C10H13N5O4	[M+H]+	Vidarabine	阿糖腺苷	Nucleotides and derivatives	核苷酸及其衍生物	Nucleotides and derivatives	核苷酸及其衍生物	5536-17-4	1	3.68539e+06	5.75605e+06	1.50886e+07	2.72055e+07	2.69382e+07	2.47335e+07	1.97096e+07	6.72298e+06	1.00653e+07	1.78128e+07	1.88635e+07	1.34309e+07	-	-	1.12056	0.0304804	0.31099	-1.68506	down	1.05587	0.0630628	0.462717	-1.1118	down	--	--	--	--	--
Smpp011773	619.39	147.04	618.392	C39H54O6	[M+H]+	3-O-p-Coumaroyl-2-hydroxyurs-12-en-28-oic acid	3-O-对香豆酰基-2-羟基熊果-12-烯-28-酸	Terpenoids	萜类	Triterpene	三萜	-	3	5743.96	9947.15	8137.99	6867.31	6676.56	7673.24	9	9	9	6392.27	5754.24	4492.6	-	-	--	--	--	--	--	1.30964	0.00186471	0.00127256	-9.61805	down	1.22506	0.0227389	0.00113307	-9.78555	down
Zmxp004503	655.177	331.056	654.18	C29H34O17	[M+H]+	Tricin-5,7-O-diglucoside	苜蓿素-5,7-O-二葡萄糖苷	Flavonoids	黄酮	Flavones	黄酮	-	3	9	19336.7	2758.17	2085.16	9	1428.78	226140	576399	632326	136750	192063	152976	-	-	--	--	--	--	--	1.18222	0.0642064	407.292	8.66992	up	--	--	--	--	--
mws0213	151.061	59.0139	152.069	C5H12O5	[M-H]-	Ribitol*	阿东糖醇*	Others	其它类	Saccharides	糖类	488-81-3	3	9	9	9	8795.56	9146.66	11960.3	8926.38	25949.3	14833	10969	11459.3	8105.49	C00474	ko00040,ko00740,ko01100	1.30834	0.00996393	0.000902933	-10.1131	down	--	--	--	--	--	1.22081	0.0800496	1841.06	10.8463	up
pme0513	151.061	59.0139	152.069	C5H12O5	[M-H]-	Xylitol*	木糖醇*	Others	其它类	Saccharides	糖类	87-99-0	3	9	9	9	8795.56	9146.66	11960.3	8926.38	25949.3	14833	10969	11459.3	8105.49	C00379	ko00040,ko01100,ko02010	1.30834	0.00996393	0.000902933	-10.1131	down	--	--	--	--	--	1.22081	0.0800496	1841.06	10.8463	up
Zmyn004714	297.245	183.14	298.251	C18H34O3	[M-H]-	Ricinoleic acid	蓖麻油酸	Lipids	脂质	Free fatty acids	游离脂肪酸	141-22-0	2	13822.9	26875.1	18518.5	23193.8	34539.3	47899.7	15180.9	9593.77	10763.3	19898.9	23874.1	16703.6	C08365	-	--	--	--	--	--	1.18211	0.0748571	0.33643	-1.57162	down	--	--	--	--	--
MWSHY0008	433.113	313.072	432.106	C21H20O10	[M+H]+	Apigenin-6-C-glucoside (Isovitexin)*	芹菜素-6-C-葡萄糖苷 (异牡荆素)*	Flavonoids	黄酮	Flavones	黄酮	38953-85-4	3	78319.2	92505.5	88781.5	23447.3	21155.3	55829.5	99539.6	10451.5	16852.6	64267.8	44774.5	54052	C01714	ko00944	1.11815	0.0294527	2.58489	1.3701	up	--	--	--	--	--	--	--	--	--	--
MWSHY0181	433.113	313.072	432.106	C21H20O10	[M+H]+	Apigenin-8-C-Glucoside (Vitexin)*	芹菜素-8-C-葡萄糖苷 (牡荆素)*	Flavonoids	黄酮	Flavones	黄酮	3681-93-4	3	78319.2	92505.5	88781.5	23447.3	21155.3	55829.5	99539.6	10451.5	16852.6	64267.8	44774.5	54052	C01460	ko00941,ko00944	1.11815	0.0294527	2.58489	1.3701	up	--	--	--	--	--	--	--	--	--	--
pmn001368	699.251	537.197	700.258	C32H44O17	[M-H]-	Olivil-4,4'-Di-O-glucoside	橄榄树脂素-4,4'-二-O-葡萄糖苷	Lignans and Coumarins	木脂素和香豆素	Lignans	木脂素	-	3	10668.6	5677.13	13810.6	9	9	9	73458.6	75142	105033	19167.3	26919.1	21020.6	-	-	1.30438	0.0513526	1116.9	10.1253	up	1.30946	0.0144013	9393.85	13.1975	up	1.18634	0.014692	8.41062	3.07221	up
Lssp210087	359.15	137.062	358.142	C20H22O6	[M+H]+	Matairesinol	罗汉松树脂醇	Lignans and Coumarins	木脂素和香豆素	Lignans	木脂素	580-72-3	3	9	9	9	287324	197495	170599	48309.2	31710.8	31166.7	102927	80022.9	73282.1	C10682	ko00999,ko01100,ko01110	1.30843	0.0251161	4.11951e-05	-14.5672	down	1.27274	0.0330838	0.169643	-2.55943	down	1.22608	0.0222838	4118.03	12.0077	up
pmf0289	336.167	148.061	335.159	C15H21N5O4	[M+H]+	Riboprine	利波腺苷	Nucleotides and derivatives	核苷酸及其衍生物	Nucleotides and derivatives	核苷酸及其衍生物	7724-76-7	3	4929.33	641.088	3805.7	193806	283740	296406	13796.3	19000.7	24073	149763	112237	109399	C16427	ko00908,ko01110	1.26001	0.0155645	0.0121146	-6.36711	down	1.29441	0.017109	0.07348	-3.7665	down	1.03571	0.0203395	6.06541	2.6006	up
MWSmce040	153.05	65.0376	152.047	C8H8O3	[M+H]+	Isovanillin	异香草醛	Phenolic acids	酚酸类	Phenolic acids	酚酸类	621-59-0	3	59809.3	24300.9	19041.7	158017	112412	117704	63043.8	113171	134409	112666	94165.7	77775.4	-	-	1.16475	0.00815381	0.265764	-1.91178	down	--	--	--	--	--	--	--	--	--	--
pme3968	166.072	149.046	165.065	C6H7N5O	[M+H]+	7-Methylguanine	7-甲基鸟嘌呤	Nucleotides and derivatives	核苷酸及其衍生物	Nucleotides and derivatives	核苷酸及其衍生物	578-76-7	3	334743	311180	300128	128238	154305	180681	182859	199485	255003	297513	338833	232834	C02242	-	1.26061	0.00162955	2.04232	1.03021	up	--	--	--	--	--	--	--	--	--	--
mws1474	345.097	284.071	344.09	C18H16O7	[M+H]+	5,7-Dihydroxy-3',4',5'-trimethoxyflavone	5,7-二羟基-3',4',5'-三甲氧基黄酮	Flavonoids	黄酮	Flavones	黄酮	18103-42-9	3	5547.31	20509.6	9	9	9	9	53157.3	36940.3	64213.7	19971.9	13908.2	15976	C19807	-	--	--	--	--	--	1.30918	0.0229049	5715.23	12.4806	up	--	--	--	--	--
Lmxn006423	150.002	122.007	151.009	C7H5NOS	[M-H]-	2(3H)-Benzothiazolone	2-羟基苯并噻唑	Alkaloids	生物碱	Alkaloids	生物碱	934-34-9	3	5674.19	6489.54	7531.6	9570.4	12016.1	5344.92	56696.2	19061.3	40806.5	8908.5	12700.7	9846.51	-	-	--	--	--	--	--	1.13946	0.107164	4.32817	2.11376	up	1.14735	0.0973291	5.91836	2.5652	up
pmp000579	463.123	301.07	462.116	C22H22O11	[M+H]+	Diosmetin-7-O-galactoside*	香叶木素-7-O-半乳糖苷*	Flavonoids	黄酮	Flavones	黄酮	-	3	115756	9	53370.5	17798.2	33037.6	56749.4	325055	370225	487702	294140	201812	241344	-	-	--	--	--	--	--	1.25993	0.0140602	10.9958	3.45888	up	--	--	--	--	--
Hmmp004965	463.124	301.07	462.116	C22H22O11	[M+H]+	Diosmetin-7-O-glucoside*	香叶木素-7-O-葡萄糖苷*	Flavonoids	黄酮	Flavones	黄酮	20126-59-4	3	115756	9	53370.5	17798.2	33037.6	56749.4	325055	370225	487702	294140	201812	241344	-	-	--	--	--	--	--	1.25993	0.0140602	10.9958	3.45888	up	--	--	--	--	--
pme1086	306.077	143.046	307.084	C10H17N3O6S	[M-H]-	Glutathione reduced form	谷胱甘肽还原型	Amino acids and derivatives	氨基酸及其衍生物	Amino acids and derivatives	氨基酸及其衍生物	70-18-8	3	173633	110293	78515.3	78434.2	271900	111330	1541.41	23365.2	10023.7	62200.7	81916.5	57883.5	C00051	ko00270,ko00480,ko01100,ko01240,ko02010	--	--	--	--	--	1.12884	0.138799	0.0756618	-3.72429	down	1.05859	0.0535035	0.0963752	-3.37519	down
ML10195036	300.295	60.0463	299.282	C18H37NO2	[M+H]+	3-Dehydrosphinganine	3-脱氢二氢鞘氨醇	Lipids	脂质	Sphingolipids	鞘脂	16105-69-4	3	6721	2983.07	18432.7	48384.1	46690.2	56261.4	299016	227088	271132	105596	97587.5	71932.5	C02934	ko00600,ko01100	1.15539	0.00326729	0.185923	-2.42722	down	1.30246	0.008328	5.268	2.39726	up	1.17707	0.00484966	28.3344	4.82448	up
pmn001690	327.145	165.093	328.152	C16H24O7	[M-H]-	3-Hydroxy-4-isopropylbenzylalcohol-3-O-glucoside	3-羟基-4-异丙基苯甲醇-3-O-葡萄糖苷	Phenolic acids	酚酸类	Phenolic acids	酚酸类	-	3	9	11970.5	10509.9	41475.7	60303.7	56514.2	260826	239340	449300	116975	142902	97333.5	-	-	--	--	--	--	--	1.26716	0.0574067	5.99813	2.58451	up	--	--	--	--	--
mws0396	281.249	281.248	282.256	C18H34O2	[M-H]-	Elaidic Acid	反油酸	Lipids	脂质	Free fatty acids	游离脂肪酸	112-79-8	1	1.59194e+07	1.7516e+07	1.65304e+07	2.51194e+07	2.17864e+07	3.85573e+07	8.63989e+06	1.08863e+07	1.32121e+07	1.5424e+07	2.23705e+07	1.76262e+07	C01712	-	--	--	--	--	--	1.19279	0.0674253	0.38307	-1.38432	down	--	--	--	--	--
pmb0490	235.144	147.044	234.137	C13H18N2O2	[M+H]+	p-Coumaroylputrescine	对香豆酰基腐胺	Alkaloids	生物碱	Phenolamine	酚胺	34136-53-3	3	49555.5	61213.7	44498.4	234002	142682	144857	96835.7	135473	69185.8	118090	128829	87522.5	C18326	ko00330,ko01100	1.25226	0.0522676	0.29771	-1.74802	down	--	--	--	--	--	--	--	--	--	--
Yshj000011	333.119	171.065	332.111	C14H20O9	[M+H]+	2,6-dimethoxy-4-hydroxyphenyl-1-O-beta-D-glucopyranoside	2,6-二甲氧基-4-羟基苯基-1-O-β-D-吡喃葡萄糖苷	Phenolic acids	酚酸类	Phenolic acids	酚酸类	-	1	18295.5	13820.2	12913.8	38734.3	45895.7	11234.5	116997	67925.8	77835.3	43837.8	64585.2	52796.7	-	-	--	--	--	--	--	1.00463	0.0443597	2.74093	1.45467	up	1.19962	0.0386228	5.83524	2.54479	up
Zmjn001813	159.066	97.0649	160.074	C7H12O4	[M-H]-	Pimelic acid*	庚二酸*	Organic acids	有机酸	Organic acids	有机酸	111-16-0	3	9484.74	8994.26	11628.5	21187.1	13633.7	33171.1	53558.5	37470.2	22649.9	23907.6	17288.9	17396.6	C02656	ko00780,ko01100,ko01240	1.08107	0.154081	0.442811	-1.17524	down	--	--	--	--	--	1.13525	0.0879506	3.77575	1.91676	up
Cmpp003619	193.05	105.068	192.042	C10H8O4	[M+H]+	6,7-Dihydroxy-4-methylcoumarin	6,7-二羟基-4-甲基香豆素	Lignans and Coumarins	木脂素和香豆素	Coumarins	香豆素	529-84-0	3	9	9	9	38850.2	57567.4	47176.3	326645	361234	457606	203027	145506	148129	-	-	1.30751	0.0125589	0.00018803	-12.3767	down	1.29463	0.0122619	7.97725	2.99589	up	1.22622	0.0103676	42425.4	15.3726	up
HJKP000649	136.071	91.0544	135.068	C8H9NO	[M+H]+	N-benzylformamide	正苄基甲酰胺	Alkaloids	生物碱	Alkaloids	生物碱	6343-54-0	3	4.8243e+07	1.31062e+07	4.18174e+07	1.02833e+06	2.31596e+06	5.21294e+06	5.09054e+06	5.72124e+06	6.15579e+06	1.72878e+07	2.08012e+07	1.39605e+07	C15561	-	1.17727	0.0981528	12.0561	3.59169	up	--	--	--	--	--	1.09695	0.116913	0.164468	-2.60412	down
pme2559	174.041	88.0404	175.048	C6H9NO5	[M-H]-	N-Acetyl-L-Aspartic Acid	N-乙酰-L-天冬氨酸	Amino acids and derivatives	氨基酸及其衍生物	Amino acids and derivatives	氨基酸及其衍生物	997-55-7	3	34800	27773.4	40107	7340.34	5517.68	15690.4	9	9	9	16998.8	24718.7	24395.4	C01042	ko00250,ko01100	1.17158	0.00681658	3.59671	1.84668	up	1.30329	0.0935308	0.000945761	-10.0462	down	1.226	0.0107219	0.000262952	-11.8929	down
MWS1846	151.04	93.0347	152.047	C8H8O3	[M-H]-	Phenoxyacetic acid*	苯氧乙酸*	Phenolic acids	酚酸类	Phenolic acids	酚酸类	122-59-8	3	9	9	9	1031.46	5587.57	4993.99	29678.8	87911.7	141938	23439.3	34640.9	27582.1	C02181	-	1.28267	0.114119	0.00232497	-8.74857	down	1.18923	0.125251	22.348	4.48208	up	1.21923	0.116406	9612.16	13.2306	up
mws1292	565.155	409.092	564.148	C26H28O14	[M+H]+	Isoschaftoside	异夏佛塔苷	Flavonoids	黄酮	Flavones	黄酮	52012-29-0	3	35228.8	51091.5	25614.7	7396.7	8703.11	16278.1	37636.7	35236.6	50544.1	37945.7	29704	25783.5	-	-	1.17421	0.0562263	3.45714	1.78958	up	1.22644	0.00973473	3.81178	1.93046	up	--	--	--	--	--
Zmbp002461	267.077	249.066	266.069	C15H10N2O3	[M+H]+	3-(2'-Hydroxyl-phenyl)-4-(3H)-quinazolone	3-(2'-羧基苯基)-4(3H)-喹唑酮	Alkaloids	生物碱	Alkaloids	生物碱	-	3	4922.6	14744.7	6349.17	104389	53722.4	47457.2	222116	24930.6	5292.56	67448.6	48089.7	71322.9	-	-	1.22331	0.0760409	0.126559	-2.98212	down	--	--	--	--	--	--	--	--	--	--
HJN097	1133.54	1133.54	1134.55	C54H86O25	[M-H]-	Azukisaponin VI	赤豆皂苷 VI	Terpenoids	萜类	Triterpene Saponin	三萜皂苷	82801-39-6	2	6.67429e+06	8.7295e+06	4.44004e+06	428479	480036	441256	9	9	9	5.38224e+06	4.75161e+06	3.57003e+06	-	-	1.29655	0.0380603	14.7016	3.8779	up	1.30997	0.00118495	2.00034e-05	-15.6094	down	1.22592	0.033322	1.36062e-06	-19.4873	down
pmn001689	311.223	223.172	312.23	C18H32O4	[M-H]-	9-Hydroxy-12-oxo-15(Z)-octadecenoic acid	9-羟基-12-氧代-15(Z)-十八碳烯酸	Lipids	脂质	Free fatty acids	游离脂肪酸	-	3	3757	2603.54	5157.62	40879.1	67610.5	21836.8	36294.9	70757.5	56901.7	28920.7	42494.4	32486.7	C21924	ko00592,ko01110	1.24151	0.0959457	0.0883794	-3.50015	down	--	--	--	--	--	1.19818	0.0360751	14.2344	3.83131	up
Zmdp003677	549.163	255.069	548.153	C26H28O13	[M+H]+	Daidzein-7-O-Glucoside-4'-O-Apioside	大豆苷元-7-O-葡萄糖苷-4'-O-芹糖苷	Flavonoids	黄酮	Isoflavones	异黄酮	108069-01-8	3	309567	390953	276945	46514.3	74328.2	97748.8	26273.4	35646.9	14700	133740	150161	99256.3	-	-	1.25267	0.00853434	4.47165	2.16081	up	1.10674	0.0695247	0.350519	-1.51244	down	1.20137	0.0106323	0.0783868	-3.67324	down
Wafn002827	357.119	195.067	358.126	C16H22O9	[M-H]-	Dihydroferulic acid glucoside	二氢阿魏酸 葡萄糖苷	Phenolic acids	酚酸类	Phenolic acids	酚酸类	-	3	9	9	9	10361.1	26870.7	24228.5	45997.3	38406.8	34405.6	36164.5	29869.9	23735	-	-	1.30299	0.0572017	0.000439308	-11.1525	down	--	--	--	--	--	1.22629	0.00729033	4400.36	12.1034	up
mws1550	162.058	73.0107	161.051	C6H11NO2S	[M+H]+	S-Allyl-L-cysteine	S-烯丙基-L-半胱氨酸	Amino acids and derivatives	氨基酸及其衍生物	Amino acids and derivatives	氨基酸及其衍生物	21593-77-1	3	9	9	9	41900.1	18807.7	36966.3	13702.8	5439.82	8370.95	21706.1	30354.9	21335.6	C16759	-	1.30795	0.0435161	0.000276429	-11.8208	down	1.12978	0.0667128	0.281688	-1.82783	down	1.22402	0.0631563	1019.02	9.99297	up
pmb0952	265.112	122.071	265.112	C12H17N4OS+	[M]+	Thiamine (Vitamin B1)	硫胺素 (维生素 B1)	Others	其它类	Vitamin	维生素	70-16-6	3	9509.24	2823.23	5799.09	14440.8	45936.4	18870.4	7943.18	4217.81	8854.56	20389.9	13571.4	15836.4	C00378	ko00730,ko01100,ko01240,ko02010,ko04122	1.0698	0.170183	0.228796	-2.12787	down	1.09186	0.185134	0.265188	-1.91491	down	--	--	--	--	--
Zjmp102719	767.456	455.352	766.45	C41H66O13	[M+H]+	3-O-Glucosyl(1→2)arabinosyl-23-hydroxyolean-12-en-28-oic acid	3-O-葡萄糖基(1→2)阿拉伯糖基-23-羟基齐墩果-12-烯-28-酸	Terpenoids	萜类	Triterpene Saponin	三萜皂苷	-	1	2.18589e+06	3.2527e+06	1.77096e+06	1.04021e+06	850277	767358	12383.5	1319.63	2160.14	1.44819e+06	1.01943e+06	1.01581e+06	-	-	1.21191	0.0707316	2.71255	1.43965	up	1.27015	0.00820896	0.00596847	-7.38842	down	1.19643	0.0322367	0.00220032	-8.82807	down
pmp000395	563.176	269.079	562.169	C27H30O13	[M+H]+	Glycyroside	黄甘草苷	Flavonoids	黄酮	Isoflavones	异黄酮	125310-04-5	3	64348.7	107620	59011.7	3617.61	64955.1	122499	22880.2	20284	7291.28	45261.2	68255.7	66777.9	-	-	--	--	--	--	--	--	--	--	--	--	1.09388	0.0490259	0.21844	-2.19469	down
Zmcn003729	535.182	373.125	536.189	C26H32O12	[M-H]-	1-Hydroxypinoresinol-4'-O-Glucoside	1-羟基松脂醇-4'-O-葡萄糖苷	Lignans and Coumarins	木脂素和香豆素	Lignans	木脂素	-	3	62498.1	50181.4	63522.2	27266.6	33540.4	28219.9	23633.9	21731.5	17421.3	35777.9	50449.1	35015	-	-	--	--	--	--	--	--	--	--	--	--	1.19554	0.00563042	0.356334	-1.4887	down
Zbdp002220	333.117	171.065	332.111	C14H20O9	[M+H]+	2,6-Dimethoxypydroquinone-1-O-glucoside	2,6-二甲氧基对苯二酚-1-O-葡萄糖苷	Flavonoids	黄酮	Other Flavonoids	其它类黄酮	-	1	20740.2	27225.6	17900.2	43844.9	37926.8	55720.6	113219	69583.7	61732.3	36940.4	51243.7	35044.1	-	-	1.19584	0.0267925	0.479052	-1.06174	down	--	--	--	--	--	1.16184	0.0614159	3.71262	1.89244	up
pme0088	285.041	151.004	286.048	C15H10O6	[M-H]-	Luteolin (5,7,3',4'-Tetrahydroxyflavone)	木犀草素	Flavonoids	黄酮	Flavones	黄酮	491-70-3	1	842.522	5753.43	1899.07	1324.59	2133.44	7405.33	137711	14422.1	30635.4	22251.8	14482.4	17602.2	C01514	ko00941,ko00944,ko01100,ko01110	--	--	--	--	--	1.1141	0.276506	16.8244	4.07248	up	1.06189	0.271861	21.5148	4.42726	up
mws1506	639.193	161.023	640.2	C29H36O16	[M-H]-	Plantamajoside	大车前苷	Phenolic acids	酚酸类	Phenolic acids	酚酸类	104777-68-6	2	37857.6	46525.1	30801.5	41371.3	31058.8	24582.2	9	9	9	21933.8	31615.9	22303	C10485	-	--	--	--	--	--	1.30911	0.0221109	0.000278315	-11.811	down	1.22595	0.0137427	0.000234407	-12.0587	down
Lmhp008440	438.262	297.242	437.254	C20H40NO7P	[M+H]+	LysoPE 15:1	溶血磷脂酰乙醇胺 15:1	Lipids	脂质	LPE	溶血磷脂酰乙醇胺	-	3	6810	5653.19	7513.94	21995.6	33016.5	58424.2	9	9	9	17704.3	20165.8	12930	-	-	1.23298	0.101509	0.176109	-2.50546	down	1.3065	0.0726473	0.000238019	-12.0366	down	1.22602	0.00658763	0.00135155	-9.53117	down
mws2218	195.088	83.0604	194.08	C8H10N4O2	[M+H]+	Caffeine	咖啡碱	Alkaloids	生物碱	Alkaloids	生物碱	58-08-2	3	14178.1	17400.8	12223.4	33830	20460.4	59504.3	164016	41105.5	99231.3	59810.3	38867.6	46880.4	C07481	ko00232,ko01100,ko01110	1.05903	0.176636	0.384924	-1.37735	down	--	--	--	--	--	1.11988	0.133979	6.94833	2.79667	up
pma0692	438.239	147.044	437.231	C25H31N3O4	[M+H]+	N1,N10-Bis(p-coumaroyl)spermidine	双(对香豆酰基)亚精胺	Alkaloids	生物碱	Phenolamine	酚胺	114916-05-1	3	81919.6	150174	70971.2	35627.1	50403.6	105933	32059.1	21425.8	33160.8	77565	49519.2	72589.2	C21169	-	--	--	--	--	--	--	--	--	--	--	1.11793	0.0973379	0.285898	-1.80643	down
pmb0874	478.293	337.274	477.286	C23H44NO7P	[M+H]+	LysoPE 18:2	溶血磷脂酰乙醇胺 18:2	Lipids	脂质	LPE	溶血磷脂酰乙醇胺	-	1	652562	631595	482039	1.40198e+06	1.31082e+06	2.25732e+06	280475	839888	809222	1.22058e+06	856014	812759	-	-	1.22133	0.0670579	0.355363	-1.49264	down	1.03654	0.0570371	0.388237	-1.36499	down	--	--	--	--	--
pme1119	269.088	137.046	268.081	C10H12N4O5	[M+H]+	Inosine	肌苷	Nucleotides and derivatives	核苷酸及其衍生物	Nucleotides and derivatives	核苷酸及其衍生物	58-63-9	3	7677.57	25152.5	19990.6	58338.7	39131.5	37147.2	19880.3	9857.21	13428.2	34067.9	29941.4	21113.6	C00294	ko00230,ko01100,ko01232,ko02010	1.05237	0.0360234	0.392376	-1.34969	down	1.20028	0.0307295	0.320655	-1.64091	down	--	--	--	--	--
Lmzn001983	375.13	135.045	376.137	C16H24O10	[M-H]-	D-Threo-guaiacylglycerol-7-O-β-D-glucoside	D-苏式-愈创木基甘油-7-O-β-D-葡萄糖苷	Phenolic acids	酚酸类	Phenolic acids	酚酸类	-	3	9	9	9	3639.01	3374.97	8138.22	54683.7	1798.04	10252.1	6110.62	9708.99	9249.98	-	-	1.30437	0.0825168	0.00178192	-9.13235	down	--	--	--	--	--	1.18525	0.307997	2471.62	11.2712	up
pmb0764	144.048	113.029	143.041	C6H9NOS	[M+H]+	4-Methyl-5-thiazoleethanol	4-甲基-5-噻唑乙醇	Others	其它类	Others	其它	137-00-8	3	14814.4	12917.2	35978.3	41241	23560.9	40601.9	9126.7	4094.6	6086.54	23854.3	25829.1	16040.4	C04294	ko00730,ko01100,ko01240	--	--	--	--	--	1.23312	0.0319574	0.18318	-2.44867	down	1.00054	0.179114	0.303059	-1.72233	down
MWSslk146	595.167	433.122	594.159	C27H30O15	[M+H]+	4'-O-Glucosylvitexin	牡荆素葡萄糖苷	Flavonoids	黄酮	Flavones	黄酮	38950-94-6	3	230202	95630.7	181997	13311.5	29270.2	71035.4	33529	15974	21135.5	143698	88571.1	117109	-	-	1.09304	0.0620192	4.46966	2.16017	up	--	--	--	--	--	1.15497	0.0634698	0.139099	-2.84582	down
Lmbp003208	385.116	223.063	384.106	C17H20O10	[M+H]+	Fraxidin-8-O-glucoside	秦皮啶-8-O-葡萄糖苷	Lignans and Coumarins	木脂素和香豆素	Coumarins	香豆素	-	3	38505.9	37141.1	63915.8	26884.2	53029.8	42184.4	104932	145008	222047	81494.2	90111.3	55592.6	-	-	--	--	--	--	--	1.19531	0.0706756	3.86563	1.9507	up	1.11217	0.0762137	3.3819	1.75783	up
Lmbn005443	293.212	235.172	294.219	C18H30O3	[M-H]-	13-KODE; (9Z,11E)-13-Oxooctadeca-9,11-dienoic acid*	13-氧代十八碳-9,11-二烯酸*	Lipids	脂质	Free fatty acids	游离脂肪酸	54739-30-9	3	2496.24	5254.96	8879.03	34738.2	60662.5	91512.4	20073.9	20299.6	35409.9	27540.9	33990.5	20926	C14765	ko00591	1.22813	0.0725984	0.0889731	-3.49049	down	1.03168	0.143154	0.405447	-1.30241	down	1.09195	0.0471041	4.55697	2.18807	up
pma0134	121.049	93.0575	120.042	C4H8O4	[M+H]+	D-Threose	D-苏阿糖	Others	其它类	Saccharides	糖类	95-43-2	3	82078.8	12723.2	61242.6	3228.72	16695.1	12175.8	53500.2	58008	30334.7	44450.1	38407.8	27165.3	C06463	-	--	--	--	--	--	1.0912	0.0340756	4.41884	2.14367	up	--	--	--	--	--
pme3011	104.071	69.0348	103.063	C4H9NO2	[M+H]+	γ-Aminobutyric acid	γ-氨基丁酸	Organic acids	有机酸	Organic acids	有机酸	56-12-2	3	14316.7	10055.9	12930.4	46970.9	21185.5	46320.4	12939.7	11088.2	31398	24402.3	17471.9	15707.4	C00334	ko00250,ko00330,ko00410,ko00650,ko00760,ko01100	1.16821	0.0907696	0.325857	-1.61769	down	--	--	--	--	--	--	--	--	--	--
Lmhp008718	506.324	184.073	505.317	C25H48NO7P	[M+H]+	LysoPC 17:2	溶血磷脂酰胆碱 17:2	Lipids	脂质	LPC	溶血磷脂酰胆碱	-	3	8548.42	10610.1	10223.3	23650.1	23548.8	30878.6	11016.9	24198.1	18497.1	14620.6	10040.6	16414.4	-	-	1.27861	0.0165958	0.376316	-1.40999	down	--	--	--	--	--	--	--	--	--	--
Zmjp000624	168.065	150.054	167.058	C8H9NO3	[M+H]+	Pyridoxal	吡哆醛	Others	其它类	Vitamin	维生素	66-72-8	3	9	9	9	25946.8	21583.1	18330.2	19815.8	10417.1	17755.7	27146.6	25752.9	16494.8	C00250	ko00750,ko01100,ko01240	1.30841	0.00995962	0.00040996	-11.2522	down	--	--	--	--	--	1.22564	0.0303859	1777.35	10.7955	up
Lmdp004307	463.16	301.109	462.153	C23H26O10	[M+H]+	Farrerol-7-O-glucoside	杜鹃素-7-O-葡萄糖苷	Flavonoids	黄酮	Flavanones	二氢黄酮	885044-12-2	3	171352	41126.7	122956	9080.73	214475	190177	9	9	9	81319.6	116724	73566.1	-	-	--	--	--	--	--	1.27771	0.167116	6.52596e-05	-13.9035	down	1.22111	0.0987286	8.04926e-05	-13.6008	down
Lmmp007480	257.081	137.02	256.074	C15H12O4	[M+H]+	2,4,4'-trihydroxychalcone	2,4,4'-三羟基查耳酮	Flavonoids	黄酮	Chalcones	查耳酮	-	1	1.43329e+06	896906	734871	455288	5.06236e+06	7.3713e+06	2.53029e+06	2.45404e+06	3.1247e+06	3.58657e+06	2.50952e+06	2.22767e+06	-	-	--	--	--	--	--	--	--	--	--	--	1.13134	0.0049266	2.64563	1.40361	up
mws0102	160.04	116.051	161.048	C9H7NO2	[M-H]-	Indole-5-carboxylic acid*	吲哚-5-甲酸*	Alkaloids	生物碱	Plumerane	吲哚类生物碱	1670-81-1	3	72175.5	72189.5	80222.6	49647.5	62440.6	50759.3	30163.4	26263.8	17710.5	30893.1	51604.8	49383.5	-	-	--	--	--	--	--	1.20245	0.00597585	0.455259	-1.13524	down	1.17865	0.000616523	0.330106	-1.599	down
mws0145	151.04	93.0346	152.047	C8H8O3	[M-H]-	O-Anisic acid (2-Methoxybenzoic acid)*	邻茴香酸(2-甲氧基苯甲酸)*	Phenolic acids	酚酸类	Phenolic acids	酚酸类	529-75-9	3	1031.46	516.936	1000.82	9	9	9	16771.6	58953.3	75112.4	21745.6	25414	14805.4	-	-	1.30195	0.0371115	94.4157	6.56096	up	1.30121	0.101743	5586.57	12.4477	up	1.18438	0.104691	59.1699	5.88679	up
pmb0813	176.071	133.051	175.063	C10H9NO2	[M+H]+	1-Methoxyindole-3-carbaldehyde	1-甲氧基吲哚-3-甲醛	Alkaloids	生物碱	Plumerane	吲哚类生物碱	67282-55-7	3	16321.2	12612.9	13242.5	21908.8	37831.7	14840.8	9	9	9	25493.4	16322.6	27884.6	-	-	--	--	--	--	--	1.30788	0.0673733	0.000362022	-11.4316	down	1.22614	0.00658351	0.000640165	-10.6093	down
Lmzp010525	619.402	437.341	618.392	C39H54O6	[M+H]+	3-O-Caffeoyl-9-hydroxylup-20(30)-en-7-one	3-O-咖啡酰基-9-羟基羽扇豆-20(30)-烯-7-酮	Terpenoids	萜类	Triterpene	三萜	126240-04-8	3	11695.8	17804.7	9793.78	11356.7	12486.3	9174.32	9	9	9	10789.5	8893.01	6239.48	-	-	--	--	--	--	--	1.30984	0.00772319	0.000817753	-10.256	down	1.225	0.0324356	0.000687123	-10.5071	down
pme3009	175.024	98.9754	174.016	C6H6O6	[M+H]+	Trans-Citridic acid	反式乌头酸	Organic acids	有机酸	Organic acids	有机酸	4023-65-8	3	213032	192659	238222	78456.5	113785	66221.2	57833.9	67621.4	113024	152758	104264	94172.6	C02341	ko00660,ko01100	1.23548	0.00276373	2.49132	1.31691	up	--	--	--	--	--	1.13406	0.00400339	0.370358	-1.43301	down
pmb0962	235.165	118.086	234.158	C10H22N2O4	[M+H]+	L-Lysine-Butanoic Acid	L-赖氨酸丁酸酯	Amino acids and derivatives	氨基酸及其衍生物	Amino acids and derivatives	氨基酸及其衍生物	80407-71-2	3	10076.9	13349	14062.8	33253.5	43588.8	23074.9	24521.6	35494.1	44732.2	15757	11442.9	19937.7	-	-	1.19308	0.0667635	0.375198	-1.41428	down	--	--	--	--	--	1.13555	0.0561749	2.79412	1.48239	up
pmb0864	426.262	285.242	425.254	C19H40NO7P	[M+H]+	LysoPE 14:0	溶血磷脂酰乙醇胺 14:0	Lipids	脂质	LPE	溶血磷脂酰乙醇胺	-	3	9	9	9	14874.2	14885.6	17875	8417.82	19123.7	12437.3	14016	13368.3	8049.11	-	-	1.30865	0.0039347	0.000566812	-10.7848	down	--	--	--	--	--	1.22269	0.050816	1480.69	10.5321	up
Wmhp000055	169.049	65.038	168.042	C8H8O4	[M+H]+	2,5-Dimethoxybenzoquinone*	2,5-二甲氧基苯醌*	Quinones	醌类	Quinones	醌类	3117-03-1	1	127330	66325.6	108375	173095	264300	457302	376383	314646	225135	232374	354026	216701	-	-	1.09156	0.136863	0.337579	-1.5667	down	--	--	--	--	--	1.12277	0.0292809	3.03335	1.60091	up
Zmdp004370	459.132	255.068	458.121	C23H22O10	[M+H]+	6''-O-Acetyldaidzin	6''-O-乙酰黄豆苷	Flavonoids	黄酮	Isoflavones	异黄酮	71385-83-6	3	160019	488044	209668	23536.4	33356	30244	9	9	9	124094	69253.7	110193	-	-	1.24726	0.128127	9.84354	3.29918	up	1.30971	0.00981032	0.000309859	-11.6561	down	1.22383	0.10734	3.14784e-05	-14.9553	down
Zmsp001834	169.049	65.0022	168.042	C8H8O4	[M+H]+	2,6-Dimethoxy-1,4-benzoquinone*	2,6-二甲氧基-1,4-苯醌*	Quinones	醌类	Quinones	醌类	530-55-2	1	304709	125020	266070	420530	504537	612745	845049	576202	509208	561372	748504	420196	C10331	-	1.07123	0.022764	0.452461	-1.14414	down	--	--	--	--	--	1.05685	0.0373805	2.77445	1.4722	up
Zmcp005555	1075.56	457.158	1074.56	C53H86O22	[M+H]+	28-O-Glucosyl-3-Hydroxyolean-12-en-28-oic acid-3-O-glucosyl(1→3)[xylosyl(1→2)]glucoside	28-O-葡萄糖基-3-羟基齐墩果烷-12-烯-28-酸-3-O-葡萄糖基(1→3)[木糖基(1→2)]葡萄糖苷	Terpenoids	萜类	Triterpene Saponin	三萜皂苷	-	3	239165	234585	276957	14577.6	37427.4	31161.6	880.38	880.045	880.38	104521	126940	181530	-	-	1.27195	0.000713575	9.02654	3.17417	up	1.29245	0.0588567	0.0317532	-4.97695	down	1.2262	0.00288655	0.00351776	-8.15113	down
MWS4525	166.072	124.05	165.065	C6H7N5O	[M+H]+	6-O-methylguanine	6-O-甲基鸟嘌呤	Nucleotides and derivatives	核苷酸及其衍生物	Nucleotides and derivatives	核苷酸及其衍生物	20535-83-5	2	577993	131965	443024	8611.08	14667.2	52634.2	44355.4	55998.2	57717.8	186816	228955	125666	-	-	1.17268	0.111308	15.1883	3.92489	up	--	--	--	--	--	1.09423	0.128522	0.137098	-2.86672	down
mws1015	339.072	177.019	340.079	C15H16O9	[M-H]-	Esculin (6,7-Dihydroxycoumarin-6-O-glucoside)*	秦皮甲素; 6,7-二羟基香豆素-6-O-葡萄糖苷*	Lignans and Coumarins	木脂素和香豆素	Coumarins	香豆素	531-75-9	3	5659.91	5002.73	11787.6	9	9	9	30424.8	25489.7	15500.6	9875.08	8521.93	14745.7	C09264	-	1.30331	0.0743492	831.49	9.69956	up	1.30834	0.0323873	2645.01	11.3691	up	1.06943	0.0464416	3.18104	1.6695	up
Cmyn001328	339.069	177.018	340.079	C15H16O9	[M-H]-	Daphnin*	瑞香苷*	Lignans and Coumarins	木脂素和香豆素	Coumarins	香豆素	486-55-5	3	5659.91	5002.73	11787.6	9	9	9	30424.8	25489.7	15500.6	9875.08	8521.93	14745.7	C01421	-	1.30331	0.0743492	831.49	9.69956	up	1.30834	0.0323873	2645.01	11.3691	up	1.06943	0.0464416	3.18104	1.6695	up
Lmbn001162	339.074	177.023	340.079	C15H16O9	[M-H]-	Esculetin-7-O-glucoside*	秦皮乙素-7-O-葡萄糖苷*	Lignans and Coumarins	木脂素和香豆素	Coumarins	香豆素	-	3	5659.91	5002.73	11787.6	9	9	9	30424.8	25489.7	15500.6	9875.08	8521.93	14745.7	-	-	1.30331	0.0743492	831.49	9.69956	up	1.30834	0.0323873	2645.01	11.3691	up	1.06943	0.0464416	3.18104	1.6695	up
zjbp110805	313.108	137.062	312.1	C18H16O5	[M+H]+	6-hydroxy-2-[2-(3-methoxy-4-hydroxyphenyl)ethyl]chromone	6-羟基-2-[2-(3-甲氧基-4-羟基苯基)乙基]色酮	Others	其它类	Chromone	色酮类	-	2	191892	114070	93604	14357.2	35194.2	43559.1	9	9	9	42719	76496.4	76224.9	-	-	1.16495	0.0663492	4.29131	2.10142	up	1.30543	0.0701615	0.000289978	-11.7518	down	1.22521	0.0470051	6.75733e-05	-13.8532	down
mws0014	193.051	134.037	194.058	C10H10O4	[M-H]-	Ferulic acid*	阿魏酸*	Phenolic acids	酚酸类	Phenolic acids	酚酸类	537-98-4	3	25717.4	16122.4	24766.9	44115.1	57958.8	52058.6	21319.6	17697.1	13746.1	32654.7	34092	18639.7	C01494	ko00940,ko01100,ko01110	1.21243	0.00545453	0.432139	-1.21043	down	1.26277	0.00460349	0.342321	-1.54658	down	--	--	--	--	--
pme0422	193.051	134.037	194.058	C10H10O4	[M-H]-	Isoferulic Acid*	异阿魏酸*	Phenolic acids	酚酸类	Phenolic acids	酚酸类	25522-33-2	3	25717.4	16122.4	24766.9	44115.1	57958.8	52058.6	21319.6	17697.1	13746.1	32654.7	34092	18639.7	C10470	-	1.21243	0.00545453	0.432139	-1.21043	down	1.26277	0.00460349	0.342321	-1.54658	down	--	--	--	--	--
Lmbn002072	159.066	97.0659	160.074	C7H12O4	[M-H]-	2-Propylsuccinic acid*	2-丙基琥珀酸*	Organic acids	有机酸	Organic acids	有机酸	618-57-5	3	5668.41	7979.29	13551.5	24409	22543.8	31040.7	54497.1	33966.3	9	14671.6	27883.7	23507.5	C16657	-	1.18467	0.00845778	0.348737	-1.51979	down	--	--	--	--	--	--	--	--	--	--
pmb0751	321.097	147.044	320.09	C16H16O7	[M+H]+	Trans-5-O-(p-Coumaroyl)shikimate	反式-5-O-对香豆酰莽草酸	Phenolic acids	酚酸类	Phenolic acids	酚酸类	-	3	82695.1	100704	75505.8	13120.4	15827.4	20142.4	9	9	9	23645.4	30213.6	43573.2	C02947	ko00940,ko00941,ko00945,ko01100,ko01110	1.28925	0.00772263	5.27406	2.39892	up	1.30904	0.0152743	0.000550008	-10.8283	down	1.22623	0.00745822	0.000104285	-13.2272	down
Lmmp000897	611.143	287.054	610.132	C30H26O14	[M+H]+	Gallocatechin-(4α→8)-gallocatechin	没食子儿茶素-(4α→8)-没食子儿茶素	Flavonoids	黄酮	Flavanols	黄烷醇类	-	3	15893	18033.8	19397.7	5035.61	19485	31473	9	9	9	17440.4	9049.52	15405.8	-	-	--	--	--	--	--	1.29583	0.134735	0.000482198	-11.0181	down	1.22628	0.00327997	0.000506335	-10.9476	down
MWS00330g	116.071	70.0662	115.063	C5H9NO2	[M+H]+	1-Amino-1-cyclobutane-carboxylic-acid	1-氨基-1-环丁烷羧酸	Amino acids and derivatives	氨基酸及其衍生物	Amino acids and derivatives	氨基酸及其衍生物	22264-50-2	1	5.72486e+06	3.34005e+06	5.76209e+06	1.80049e+06	3.75272e+06	3.56165e+06	441796	384037	424147	1.74624e+06	3.0288e+06	1.90872e+06	-	-	--	--	--	--	--	1.27245	0.0517437	0.137136	-2.86632	down	1.21187	0.0298935	0.0843043	-3.56825	down
pme0006	116.071	70.0651	115.063	C5H9NO2	[M+H]+	L-Proline	L-脯氨酸	Amino acids and derivatives	氨基酸及其衍生物	Amino acids and derivatives	氨基酸及其衍生物	147-85-3	1	5.72486e+06	3.34005e+06	5.76209e+06	1.80049e+06	3.75272e+06	3.56165e+06	441796	384037	424147	1.74624e+06	3.0288e+06	1.90872e+06	C00148	ko00330,ko00332,ko00470,ko00970,ko01100,ko01110,ko01230,ko02010	--	--	--	--	--	1.27245	0.0517437	0.137136	-2.86632	down	1.21187	0.0298935	0.0843043	-3.56825	down
MWSHY0169	331.081	301.036	330.074	C17H14O7	[M+H]+	4',5,7-Trihydroxy-3',6-dimethoxyflavone (Jaceosidin)	4',5,7-三羟基-3',6-二甲氧基黄酮 (棕矢车菊素)	Flavonoids	黄酮	Flavones	黄酮	18085-97-7	3	9	9	9	9	9	9	65465.7	40933.6	55037.9	19517.7	20377.2	33476.4	-	-	--	--	--	--	--	1.30954	0.0170104	5979.16	12.5457	up	1.22637	0.0170104	5979.16	12.5457	up
MWS5209	235.164	118.087	117.079	C5H11NO2	[2M+H]+	N-Methyl-α-aminoisobutyric acid	N-甲基-α-氨基异丁酸	Amino acids and derivatives	氨基酸及其衍生物	Amino acids and derivatives	氨基酸及其衍生物	2566-34-9	3	6564.61	7152.86	11676.4	18735.7	21561	12499.3	12752.1	31605.7	39869.6	24314.3	12396.7	19204.9	-	-	1.09511	0.054946	0.480981	-1.05595	down	--	--	--	--	--	1.0027	0.129416	3.31684	1.72981	up
MWSHY0196	285.076	242.06	284.068	C16H12O5	[M+H]+	Genkwanin (Apigenin 7-methyl ether)	芫花素 (5,4'-二羟基-7-甲氧基黄酮)	Flavonoids	黄酮	Flavones	黄酮	437-64-9	3	9	9	9	4676.22	52138	76814.3	13381.3	8033.02	4018.02	22875.2	12288.9	15415.4	C10046	-	1.27493	0.170078	0.000202053	-12.273	down	--	--	--	--	--	1.22008	0.0890735	941.94	9.87949	up
pmb0819	157.076	130.065	156.069	C10H8N2	[M+H]+	3-Indoleacetonitrile	3-吲哚乙腈	Alkaloids	生物碱	Plumerane	吲哚类生物碱	771-51-7	3	565399	526361	655601	61875	96670.3	237646	112153	80813.2	102378	281915	544791	536606	C02938	ko00380,ko01100	1.17494	0.00345589	4.41039	2.14091	up	--	--	--	--	--	1.21399	0.00427523	0.169023	-2.56471	down
pmp000413	433.113	283.061	432.106	C21H20O10	[M+H]+	Genistein-8-C-glucoside	染料木素-8-C-葡萄糖苷	Flavonoids	黄酮	Isoflavones	异黄酮	66026-80-0	3	186176	146541	138953	29916.7	22623	89324.1	99674.8	14728.4	13166.4	60276.9	68684.2	109860	C10420	-	1.10594	0.016486	3.32481	1.73327	up	--	--	--	--	--	--	--	--	--	--
MWSmce439	147.046	119.051	148.052	C9H8O2	[M-H]-	3,4-Dihydrocoumarin	二氢香豆素	Lignans and Coumarins	木脂素和香豆素	Coumarins	香豆素	119-84-6	3	4440.22	1852.59	6386.78	10329.7	14822	22678.1	12597.7	2892.95	7157.27	5578.07	10160.8	11332.6	C02274	ko00999	1.11508	0.0693376	0.265098	-1.9154	down	--	--	--	--	--	--	--	--	--	--
MWSmce203	341.117	73.0319	342.116	C12H22O11	[M-H]-	D-Cellobiose	D-纤维二糖	Others	其它类	Saccharides	糖类	528-50-7	3	60792.6	65006.2	63414.3	48607.6	37544.2	14628	9711.47	26822.1	10525.5	24241.6	43029.4	25533.2	-	-	--	--	--	--	--	--	--	--	--	--	1.1321	0.0107009	0.248709	-2.00747	down
Lmdn001925	537.198	375.152	538.205	C26H34O12	[M-H]-	Olivil-4'-O-glucoside	橄榄树脂素-4'-O-葡萄糖苷	Lignans and Coumarins	木脂素和香豆素	Lignans	木脂素	76880-93-8	3	25202.6	45184.4	33314.3	22145.5	20408.5	6476.77	9	9	9	20196.1	19893	10131.8	-	-	--	--	--	--	--	1.30346	0.0811056	0.000550675	-10.8265	down	1.22541	0.0270506	0.000260363	-11.9072	down
mws1167	130.999	59.0139	132.006	C4H4O5	[M-H]-	Oxalacetic acid	草酰乙酸	Organic acids	有机酸	Organic acids	有机酸	328-42-7	3	9039.58	14306.7	13186.6	8483.84	17021.8	10130.8	7783.78	4648.62	5070.53	6337.53	12889	12060.8	C00036	ko00010,ko00020,ko00250,ko00470,ko00620,ko00630,ko00710,ko00999,ko01100,ko01110,ko01200,ko01210,ko01230,ko01240	--	--	--	--	--	1.04699	0.134754	0.491152	-1.02576	down	1.0589	0.0371422	0.479102	-1.0616	down
pmp000581	475.123	271.06	474.116	C23H22O11	[M+H]+	Apigenin-7-O-(6''-acetyl)glucoside	芹菜素-7-O-(6''-乙酰)葡萄糖苷	Flavonoids	黄酮	Flavones	黄酮	72741-92-5	3	44617.4	14226.9	28109.7	2865.8	5298.37	9	2462.69	2544.54	1237.2	11535.5	5780.22	11409.8	-	-	--	--	--	--	--	--	--	--	--	--	1.17072	0.0917698	0.071813	-3.79961	down
Hmln002149	623.201	461.17	624.205	C29H36O15	[M-H]-	Acteoside; Verbascoside	毛蕊花糖苷	Phenolic acids	酚酸类	Phenolic acids	酚酸类	61276-17-3	3	9	9	9	9	9	9	119311	135005	108083	68095.4	38852	39131.5	C10501	-	--	--	--	--	--	1.30973	0.00415168	13422.2	13.7123	up	1.22612	0.00415168	13422.2	13.7123	up
MWSslk254	595.166	287.06	594.159	C27H30O15	[M+H]+	Kaempferol-3-O-glucorhamnoside*	山柰酚-3-O-葡萄糖鼠李糖苷*	Flavonoids	黄酮	Flavonols	黄酮醇	40437-72-7	3	9008.05	2219.43	1505.92	3822.01	9759.7	22716.8	20994.4	39352.7	112751	26025.6	17264.9	35572.3	-	-	--	--	--	--	--	--	--	--	--	--	1.07596	0.195984	13.594	3.7649	up
mws1164	179.056	59.0139	180.063	C6H12O6	[M-H]-	D-Fructose*	D-果糖*	Others	其它类	Saccharides	糖类	57-48-7	3	77220.5	46172.2	54665.4	118024	175151	118833	462493	369264	399850	244203	141970	299993	C05003	-	1.17244	0.0360408	0.432172	-1.21032	down	1.26406	0.00198107	2.98928	1.5798	up	1.21034	0.00301124	6.91688	2.79012	up
zjbp110807	313.106	137.06	312.1	C18H16O5	[M+H]+	6-hydroxy-2-[2-(3-hydroxy-4-methoxyphenyl)ethyl]chromone	6-羟基-2-[2-(3-羟基-4-甲氧基苯基)乙基]色酮	Others	其它类	Chromone	色酮类	-	2	175509	292536	125337	9	51006.5	59295	9	9	9	92587.6	44872.9	65924.6	-	-	--	--	--	--	--	--	--	--	--	--	1.22495	0.0573805	4.55018e-05	-14.4237	down
Lmbp007051	313.107	137.06	312.1	C18H16O5	[M+H]+	6-Hydroxy-2-[2-(3'-methoxy-4'-hydroxyphenylethyl)]chromone	6-羟基-2-[2-(3'-甲氧基-4'-羟基苯乙基)]色酮	Others	其它类	Chromone	色酮类	-	2	175509	292536	125337	9	51006.5	59295	9	9	9	92587.6	44872.9	65924.6	-	-	--	--	--	--	--	--	--	--	--	--	1.22495	0.0573805	4.55018e-05	-14.4237	down
Zmhn002334	355.104	193.049	356.111	C16H20O9	[M-H]-	6-O-Feruloyl-β-D-glucose	6-O-阿魏酰-D-葡萄糖	Phenolic acids	酚酸类	Phenolic acids	酚酸类	137887-25-3	3	20888.3	13349	29556.6	9	21826.2	22444.8	61831.7	85309.1	58044.4	33414.8	58833	33158.7	-	-	--	--	--	--	--	--	--	--	--	--	1.12382	0.0154846	3.21637	1.68543	up
MWS201381	292.13	188.071	291.122	C14H17N3O4	[M+H]+	Ser-Trp	L-丝氨酸-L-色氨酸	Amino acids and derivatives	氨基酸及其衍生物	Amino acids and derivatives	氨基酸及其衍生物	94421-70-2	3	67520.8	41464	47755.6	13151.9	18015	18617.8	7120.68	7546.57	6713.19	23346.3	36268.5	18434.8	-	-	1.25148	0.0397923	3.14836	1.6546	up	1.26343	0.0298061	0.429458	-1.21941	down	1.21314	0.0288627	0.136407	-2.87401	down
MWS0933	170.092	124.087	169.085	C7H11N3O2	[M+H]+	1-Methylhistidine*	1-甲基组氨酸*	Amino acids and derivatives	氨基酸及其衍生物	Amino acids and derivatives	氨基酸及其衍生物	332-80-9	3	46406.5	69213.6	50386	38091.7	26918.5	22173	9	9	9	17134.7	18967.1	32061	-	-	--	--	--	--	--	1.30893	0.0253791	0.000309693	-11.6569	down	1.22596	0.0157802	0.000162645	-12.586	down
Lmhp009190	679.39	263.237	678.383	C33H58O14	[M+H]+	2-Linoleoylglycerol-1,3-di-O-glucoside	2-亚油酰甘油酯-1,3-二-O-葡萄糖苷	Lipids	脂质	Glycerol ester	甘油酯	-	1	14611.2	19630	21998.3	74949.3	42019.4	54203.3	9	9	9	21465.5	28290.9	43242.8	-	-	1.23511	0.0514061	0.328556	-1.60579	down	1.30851	0.027237	0.000157736	-12.6302	down	1.22579	0.0132402	0.000480089	-11.0244	down
Lmhp008763	452.277	311.258	451.27	C21H42NO7P	[M+H]+	LysoPE 16:1	溶血磷脂酰乙醇胺 16:1	Lipids	脂质	LPE	溶血磷脂酰乙醇胺	-	3	21252.9	21470.8	35171.5	33642	84592.1	57027.4	17018.8	17206.1	15384	53550.2	32014.7	28004.9	-	-	1.00522	0.149046	0.444451	-1.1699	down	1.19856	0.104335	0.283056	-1.82084	down	--	--	--	--	--
Zmdp001647	247.129	184.097	246.122	C10H18N2O5	[M+H]+	γ-Glutamyl-L-valine	γ-谷氨酰胺缬氨酸	Amino acids and derivatives	氨基酸及其衍生物	Amino acids and derivatives	氨基酸及其衍生物	-	2	9	9	9	127077	157506	132583	24118.7	21265.4	9578.99	62959.8	29104.2	58546.2	-	-	1.30817	0.00450193	6.47225e-05	-13.9154	down	1.26088	0.001697	0.131754	-2.92409	down	1.22255	0.0542435	2035.67	10.9913	up
mws0027	197.046	123.009	198.053	C9H10O5	[M-H]-	Syringic acid	丁香酸	Phenolic acids	酚酸类	Phenolic acids	酚酸类	530-57-4	3	5393.43	9694.53	5327.69	29032.7	19940.6	22266.1	12570.1	24725.3	27897.9	8279.66	14593.8	18533.4	C10833	-	1.23638	0.0114783	0.286578	-1.803	down	--	--	--	--	--	1.06922	0.0745605	3.1933	1.67505	up
Smjp001498	247.144	146.061	246.137	C14H18N2O2	[M+H]+	Hypaphorine	刺桐碱	Alkaloids	生物碱	Plumerane	吲哚类生物碱	487-58-1	3	10019.9	7719.74	8390.8	24163.4	34152.9	16829.6	20015.9	7344.33	19276.1	9851.81	20337.7	22366.3	C09213	-	1.19441	0.0802615	0.347729	-1.52397	down	--	--	--	--	--	--	--	--	--	--
[truncated: 10 more rows]

## Sheet: Table S3
Table S3 The differentially expressed genes between stem、stem base and root
[truncated: 9,768 more rows]

## Sheet: Table S4
Table S4 the DEGs related to plant hormones
[truncated: 151 more rows]

## Sheet: Table S5
Gene ID	Sequence (5'-3')
[truncated: 16 more rows]
